# Supplementary material for: FR-BINN: Biologically Informed Neural Networks for Enhanced Biomarker Discovery and Pathway Analysis
Source: Int J Mol Sci. 2025 Jul 11;26(14):6670. doi: 10.3390/ijms26146670 (PMC12294759; doi:10.3390/ijms26146670)
Supplement: Supplementary file 1 [file ijms-26-06670-s001.zip]

Archive with 2 entries (2 files):
- Supplementary File s2.xlsx
- Supplementary File1.pdf
