# Supplementary material for: FR-BINN: Biologically Informed Neural Networks for Enhanced Biomarker Discovery and Pathway Analysis
Source: Int J Mol Sci. 2025 Jul 11;26(14):6670. doi: 10.3390/ijms26146670 (PMC12294759; doi:10.3390/ijms26146670)
Supplement: Supplementary file 1 [file ijms-26-06670-s001.zip › Supplementary File s2.xlsx]

## Sheet: IG CP-CIDs
SDHB	3.63488
PSMA7	3.58656
DAD1	2.85474
VPS28	2.76277
CANT1	2.74936
SNX3	2.62032
NAA50	2.45552
PSMB3	2.45103
PSMD2	2.37338
ALDH9A1	2.34531
EIF6	2.24471
HSD17B4	2.18203
TWF1	2.15145
ISCU	2.04514
ATP6V0E1	1.9753
GALNT1	1.97459
NDUFS8	1.87327
PON2	1.86393
GNPNAT1	1.73287
APRT	1.72473
YWHAB	1.70616
HADHA	1.67353
ATP6V1D	1.65445
EIF2AK2	1.63265
PGRMC1	1.60846
PRKAA1	1.60139
UQCR10	1.59883
HINT1	1.57983
GAPDH	1.54074
RNF14	1.51846
PPA2	1.5114
NCOA1	1.48342
XBP1	1.46482
RPS6KA1	1.4574
DPM1	1.44853
CA2	1.43658
PANK3	1.41669
ATP5IF1	1.41036
ENO1	1.39638
RHOA	1.38945
ERBB2	1.37214
GALNT3	1.35543
PRDX3	1.35222
UBE3C	1.33977
RPN2	1.33829
CES3	1.33137
NDUFAB1	1.32909
ACADVL	1.32595
CCDC47	1.30322
CMPK1	1.29923
UQCRH	1.29613
BOLA2	1.29595
CERK	1.2884
GNPTAB	1.28439
UCK2	1.27895
PSMD13	1.27325
PLD1	1.26439
ENOPH1	1.25559
KLHDC10	1.25493
NUB1	1.2503
VDAC1	1.2478
TBL1XR1	1.24557
DHRS4	1.24515
ENTPD5	1.2329
UBA1	1.23252
A2M	1.21396
UQCRC1	1.21282
PAFAH2	1.21175
CES2	1.21153
AKR1A1	1.21139
ALKBH5	1.20613
TPMT	1.20366
PSMA6	1.19641
SELENOS	1.19567
ATP6V0D1	1.18847
ADH5	1.17813
PRDX4	1.17657
RIOK3	1.17432
PSMD3	1.16892
GPD1L	1.16795
NAA38	1.16663
CTNNB1	1.15484
SOD1	1.14376
MAN1A1	1.14015
CRLS1	1.13867
FTL	1.13795
RPN1	1.13211
ALAS1	1.12945
NEK9	1.10318
GSN	1.09061
ETHE1	1.08996
TNFAIP3	1.08617
RMND5A	1.08462
NDUFS4	1.07058
EZR	1.06639
PTER	1.04428
ERBB3	1.04049
SAT1	1.03941
GOT2	1.03587
HSP90AA1	1.03468
SDCBP	1.02588
CMBL	1.02373
TST	1.02207
SLC39A14	1.01341
VCP	1.01131
RAB20	1.00922
ALDH1A1	1.00434
PSMA4	1.00264
ACVRL1	1.00168
DDOST	0.995169
GRN	0.993846
EIF2AK4	0.991214
JKAMP	0.988909
ATP6AP2	0.981686
PRDX1	0.976461
DHRS9	0.975297
CIAO2B	0.959451
DYNLT1	0.959067
CDK7	0.957395
LIMK2	0.950215
EXT1	0.948877
PPA1	0.946827
CDC20	0.944238
UQCR11	0.942098
SPRY2	0.933947
ABHD2	0.927752
PRDX2	0.927438
OGA	0.925652
AGK	0.925545
VRK3	0.92056
MAPKAPK2	0.909476
ESD	0.906763
CLK3	0.906162
TRIM2	0.905919
CAMK1	0.90539
GSS	0.905182
CYP27A1	0.901716
EXOSC8	0.901099
PSMB1	0.900812
PCBP2	0.89617
PSMC3	0.88672
SRPK1	0.885445
MECOM	0.87034
NOX1	0.866353
MGAT5	0.864603
TRIM25	0.858723
GSTO1	0.854888
NDUFS1	0.854868
SGK1	0.852934
SLC25A6	0.852812
SPSB3	0.84851
DDR1	0.846502
HEXB	0.844193
NTAN1	0.842235
NDFIP2	0.840349
PAK2	0.83702
ITGB2	0.834669
MGAT4A	0.829752
SLC26A3	0.827608
USP33	0.826659
FDX1	0.81735
CLCN3	0.81433
FBXO7	0.80936
CALR	0.809128
PATJ	0.808972
UQCRFS1	0.808371
SLC26A6	0.807696
GALNT8	0.805375
FBXW5	0.803955
TMEM14A	0.802562
CAMK2N1	0.800582
VPS4A	0.798439
FEM1B	0.7951
MAN2A1	0.792981
PTEN	0.790005
HPGD	0.786908
PJA2	0.779297
MTRR	0.777584
USP14	0.775019
JAK1	0.771752
PMPCB	0.771703
ITPKA	0.77006
CDK11A	0.769953
CORO7	0.766992
LAPTM5	0.766879
FMO5	0.766263
NUBP2	0.764408
PDXK	0.761283
CDC34	0.761258
IMPDH2	0.76117
RNF5	0.760725
TRPM7	0.759762
GALNT4	0.759401
CDC23	0.756497
PRKACB	0.754185
COPS3	0.75119
CSNK1A1	0.751092
DDX1	0.751079
ERLIN2	0.746002
RHOBTB3	0.745017
PSMD6	0.73964
AATF	0.739393
VDAC3	0.738953
SDHA	0.734447
TRIM32	0.733665
FAXDC2	0.730579
RNF19A	0.729714
DPM2	0.729332
LSM4	0.729087
PSMB4	0.720333
COX10	0.718502
IFT20	0.714092
PSMC4	0.713551
SMS	0.710911
PGLS	0.710395
FAT1	0.707648
PFKP	0.706347
ARRDC4	0.70449
CHMP6	0.703475
ELP3	0.699657
DHPS	0.69874
CAMK2D	0.698121
MAPKAPK5	0.692251
NPM1	0.691331
SHMT2	0.691294
CCDC115	0.690302
HS6ST1	0.688266
NAGPA	0.688217
UBE2W	0.681984
HIBCH	0.681227
EXTL3	0.67743
PGAM1	0.677026
HIPK3	0.676994
CDK6	0.67597
FGFR2	0.675575
LYPLA2	0.670931
MOGS	0.669613
UFL1	0.666971
ALKBH7	0.666283
PLAAT4	0.664807
NFU1	0.664537
CISD1	0.662116
RNF7	0.658163
NMT1	0.656947
POLR2G	0.65263
BLVRB	0.651327
PLCB3	0.650368
POMGNT1	0.649538
SLC25A39	0.648734
ARF6	0.648706
ENTPD6	0.648688
EDEM2	0.64726
MAP2K2	0.645906
USP1	0.645224
CIAO2A	0.643403
CRK	0.643023
KCTD5	0.642781
RYBP	0.640042
LSM7	0.637077
GPCPD1	0.636183
HSD17B12	0.6357
XDH	0.634339
PARP10	0.632268
DDRGK1	0.631571
PINK1	0.629687
MAP3K1	0.628638
HIPK1	0.627664
NFE2L2	0.627025
KMT2E	0.626878
NME3	0.624467
B3GNT6	0.623046
EXOSC5	0.622963
ATP6V1F	0.621037
RNF126	0.618985
CERS2	0.616045
KMT5B	0.614951
KCTD10	0.610888
GRPEL1	0.605849
BIRC2	0.602137
ECPAS	0.599875
BDH2	0.599785
UBR1	0.599364
ZNRF2	0.597462
H6PD	0.597283
STK17B	0.595118
CLIC4	0.594189
MAP3K5	0.593706
GALNT10	0.593509
ABCB7	0.59327
ADK	0.590952
UQCRB	0.590645
USP25	0.590183
AGPS	0.589242
CHPF2	0.587677
EXOSC9	0.587129
ULK3	0.585246
CLK1	0.584236
PSMA1	0.582334
PARD3	0.580354
MFN2	0.577775
PSMD8	0.57696
PIBF1	0.575203
GMPPB	0.573958
RIPK3	0.57308
CDC42BPB	0.572664
NUDT18	0.571396
DERL2	0.569126
GALNT6	0.568524
ZER1	0.566765
BCR	0.566536
ATP6V0B	0.565933
PAPSS2	0.564651
RPL23	0.564053
SPSB1	0.5621
LLGL2	0.561683
AKR1C3	0.560955
COL4A1	0.560373
RPS6KA3	0.559231
FBXL3	0.559076
CHMP2B	0.558952
LSG1	0.555288
NR1H2	0.554517
FBXL5	0.553881
GSTP1	0.553626
TYK2	0.553332
ALDH6A1	0.55311
USP3	0.552664
RAB10	0.551842
CUL1	0.551807
NDUFV1	0.551605
PI4K2B	0.551268
MMP28	0.550262
CDK10	0.549495
DMXL2	0.547372
CYBRD1	0.544871
SLC4A4	0.544041
KEAP1	0.543285
PARP6	0.541629
PDGFRA	0.541412
OS9	0.541148
GK	0.540407
GSR	0.538541
CDA	0.538085
SUMO1	0.537764
TMEM9	0.537575
MAOA	0.536593
PC	0.536549
TAOK3	0.534589
NSUN2	0.534547
HMOX2	0.533589
B4GALT7	0.53355
POMP	0.530357
CYP2C9	0.529613
DPAGT1	0.527886
DECR2	0.527068
ACO2	0.526087
IPMK	0.526029
SYK	0.525692
PTK6	0.523143
ARIH2	0.522861
DNM1L	0.522088
PRPF19	0.521645
CDIPT	0.519728
DHX9	0.519122
GNE	0.5184
EP300	0.518108
BAZ1B	0.51743
CCAR2	0.517259
TXN2	0.516866
PSMA3	0.51572
HERC4	0.514914
COL5A1	0.514422
NCSTN	0.512558
BAG5	0.510499
RYK	0.508112
RNF103	0.506968
PARP2	0.506131
USP9X	0.50359
MAP3K7	0.502519
UBE4A	0.501134
ARFGEF1	0.500922
GPX4	0.499475
CYC1	0.498532
PRKD2	0.496973
HSD3B7	0.496111
MAP3K2	0.495881
HSPA1B	0.494677
UBE2L3	0.494529
PDE8A	0.492864
COMT	0.492027
CAMK2G	0.491715
LYN	0.491137
GALNT7	0.490875
COX2	0.485863
INSR	0.485334
PAFAH1B1	0.485144
CDKN2C	0.483562
CLN5	0.482939
NDFIP1	0.480932
PSMD4	0.480157
B3GNT3	0.478055
MAPRE1	0.475911
PSME2	0.471868
PLAAT2	0.471306
TRIP4	0.47124
PLD3	0.470536
FRRS1	0.470361
KLHL8	0.469263
RNF139	0.467046
TTLL5	0.465193
NUDT2	0.46513
PIM2	0.464693
NME2	0.464596
GBF1	0.460807
UFD1	0.459734
UQCRC2	0.459557
USP10	0.457999
GIPC1	0.456988
STAT3	0.456326
CAT	0.454871
ANKRD9	0.452222
PSMD14	0.45219
AMOT	0.449591
TYW3	0.449242
SUMO3	0.447451
RNF4	0.446898
NEK3	0.446181
UGGT2	0.4461
ARRB2	0.44507
HECTD1	0.44458
SNRK	0.443696
GLRX5	0.442829
WNK2	0.441696
PRKAG1	0.440428
CSNK1G2	0.440215
DNMT3A	0.438078
USP22	0.437969
MSN	0.43656
ILK	0.436347
PLK2	0.434546
ALG2	0.434536
PSMB7	0.434531
SMAD7	0.434406
NSD1	0.433052
CHKB	0.431467
NEDD4	0.431358
MAN1A2	0.431298
FERMT1	0.431105
UBE2A	0.430333
VPS25	0.428865
HS2ST1	0.428052
UBL7	0.42742
ABCD3	0.425884
ST13	0.42561
TGFBR1	0.422504
SH3BGRL	0.421848
ETNK1	0.421845
ELOB	0.417277
PNPT1	0.416621
CEPT1	0.415845
CIAO3	0.415091
SAT2	0.413553
SDHC	0.413028
SHARPIN	0.412941
IREB2	0.41262
KMT2C	0.412444
LMTK2	0.411562
SLC25A37	0.410373
NADSYN1	0.409304
RNF167	0.408558
DOLPP1	0.407937
B3GNT7	0.406216
RICTOR	0.406039
F2RL1	0.404682
PRDX5	0.404633
PIP4K2A	0.404382
ITPA	0.404282
NXT1	0.402488
ISCA1	0.400941
HACD3	0.400619
CYBB	0.400378
ADAM10	0.400299
MAN1B1	0.399911
CBR1	0.399609
DNM2	0.399311
DIMT1	0.397102
SLC16A3	0.396866
SETD7	0.396002
ST6GALNAC4	0.395026
PSMD7	0.39432
CIAPIN1	0.392853
STK17A	0.390573
MARCKS	0.389636
USP38	0.389379
ADAM9	0.388254
SIAH2	0.387418
B4GALT5	0.3874
DAB2	0.386183
PARP4	0.385781
ST6GAL1	0.385015
ABHD3	0.38491
MPP7	0.383726
RNF34	0.382556
CBLC	0.382434
BMP1	0.382117
ACOT7	0.381144
SH3RF2	0.380922
ARAF	0.380918
HSPBP1	0.38089
MAGOH	0.380572
DLD	0.380365
TOPORS	0.378452
VPS37A	0.377545
PIGP	0.377331
RNF168	0.376021
APP	0.375972
RCHY1	0.375317
B3GALNT2	0.375279
GNAI3	0.375244
BMP2K	0.374941
WAC	0.374701
PRUNE1	0.373543
PIGQ	0.373369
FRK	0.373247
GID8	0.372517
TK2	0.371959
EZH1	0.370665
CDK17	0.368609
UBXN7	0.36812
C1QBP	0.367558
PPT1	0.367202
MMP14	0.36666
RFFL	0.365647
PAFAH1B2	0.365269
TBK1	0.365242
HSP90AB1	0.364833
BOLA3	0.364356
GK5	0.364152
XPO1	0.362406
FBXO3	0.362046
ENTPD1	0.361721
PTK2B	0.360498
TRIP12	0.359625
APC	0.35834
ITPKB	0.358324
UBE2N	0.358054
FAH	0.356535
MMP12	0.356029
DGKQ	0.354923
ATR	0.354066
HPRT1	0.353907
N4BP1	0.353732
STK38	0.352973
UBE2V2	0.351417
GET4	0.351106
CHMP2A	0.351077
EXTL2	0.350272
SIAE	0.349956
SMYD2	0.348595
ASNS	0.348466
HSD17B2	0.348312
DMXL1	0.347947
RAF1	0.347314
CYBA	0.346897
SETD2	0.34684
FAF1	0.346549
HSPA9	0.346488
PLCG2	0.345732
PARP3	0.345633
UBE2R2	0.34466
ACVR1B	0.344348
RC3H1	0.344173
GART	0.342407
CD2AP	0.341667
PAK1	0.341644
ATP2B1	0.340522
AREL1	0.340327
RAB7A	0.340126
GALK1	0.339875
NAT8	0.339585
HTT	0.338924
CHPF	0.338479
UBQLN1	0.338069
ATP6V1A	0.337416
CYLD	0.337272
ND1	0.336991
FBXW7	0.336921
CLASP1	0.336808
UBD	0.336607
EIF2AK3	0.336492
ZBTB8OS	0.336207
MISP	0.335549
NUMA1	0.334524
TRIO	0.333925
POMK	0.333272
MDH2	0.332804
BUB1B	0.332343
ANAPC4	0.33138
IPPK	0.33119
USP5	0.330543
PPP1R11	0.330328
FBXW4	0.329241
AGO1	0.328857
SRC	0.327625
RNF186	0.327377
POR	0.326815
ATP6V1H	0.32505
PPP2CB	0.322962
ASB2	0.322581
CYP3A4	0.321855
NUAK2	0.320281
KIF20B	0.3202
ZFAND2B	0.320086
ALG3	0.319995
RIPK1	0.319277
RNF121	0.31856
CSK	0.31848
NEK6	0.318165
RPS7	0.317851
DNAJB9	0.317762
KLHDC2	0.316771
HTD2	0.316527
HGD	0.316369
PLEKHG3	0.31591
EHHADH	0.315279
UGGT1	0.3151
ABO	0.314944
MICAL2	0.314561
RPS6KC1	0.314197
PDE7A	0.314017
PDE5A	0.313245
TNK1	0.313235
SH3BP1	0.312904
MYO18A	0.312061
BSG	0.3118
MGAT4B	0.311536
PPAT	0.310937
PFKFB2	0.310823
ASS1	0.310275
ATP6V0A1	0.309807
CAD	0.309659
ENTPD8	0.308605
COQ3	0.308026
FAM89B	0.307933
PRIM2	0.307004
AFMID	0.306251
HSD17B8	0.306232
USP45	0.30581
PSMD11	0.305294
DAPK1	0.304971
LSM5	0.304868
PSMD1	0.304596
CTNS	0.303819
ARHGEF11	0.303192
DDR2	0.303131
UBXN8	0.30308
CUL4B	0.302755
PLA2G7	0.30252
PEAK1	0.302293
CAMLG	0.302245
STEAP2	0.3019
HSP90B1	0.30002
PIGH	0.29917
RNF20	0.298872
ITK	0.298536
HES1	0.298458
SGTA	0.298112
UCHL3	0.297821
PAFAH1B3	0.297746
MGLL	0.296443
BCL2	0.295842
SLC4A7	0.295178
TRIM38	0.295128
ROCK1	0.295066
ELOVL7	0.295047
NSDHL	0.294952
DDX11	0.294504
CYP51A1	0.294472
STS	0.294274
TRMT2B	0.293426
FBXW8	0.293374
ASH1L	0.293127
FOXF1	0.292228
KCTD17	0.292211
TFRC	0.292035
UBR2	0.291714
NR1H3	0.291028
NDOR1	0.290905
UBE2G1	0.290388
ADAM15	0.290116
NEMF	0.288944
AKIRIN2	0.288941
CPS1	0.288654
GCLM	0.287998
ACOX1	0.28677
DUOXA2	0.286286
TNIK	0.286147
DESI1	0.284896
COL5A2	0.284621
RC3H2	0.28385
RBX1	0.283649
KYAT3	0.283485
SNAPIN	0.283337
DERL3	0.282383
NUDT12	0.281766
MAP4	0.281679
KAT8	0.281668
STT3A	0.280937
MARK3	0.28082
SDR16C5	0.280483
CTU2	0.279813
PRMT2	0.278368
RXYLT1	0.278139
ADAM8	0.278027
TESK2	0.277474
CDK20	0.277205
PYCR2	0.276582
DEGS1	0.275852
WDR26	0.275353
NDUFS2	0.275338
CYTH3	0.275152
ACSS2	0.274641
RPS6KA4	0.274581
IL18	0.274405
UBQLN4	0.272803
HK2	0.272017
HAGH	0.271745
COASY	0.271458
EDEM1	0.27135
ANKIB1	0.269888
PTGES3	0.268638
MOCS1	0.268385
BAP1	0.267949
TRPM6	0.26773
LYPLA1	0.267705
ELOVL6	0.266857
B4GALT4	0.266733
SKP2	0.266458
STK4	0.266128
DMPK	0.266124
HCK	0.266112
CDK1	0.265338
ABCE1	0.26424
RDH5	0.264065
HIBADH	0.26405
MAP2K4	0.263772
CFTR	0.261271
HIF1A	0.261074
UBE3B	0.261072
NAGK	0.260657
HSD17B7	0.260615
HACD2	0.259452
JAK2	0.259079
ALOX5	0.25862
HECTD3	0.258462
FAF2	0.258019
CEACAM1	0.257938
EPHA2	0.257639
MMAB	0.257232
ST6GALNAC1	0.257217
NME4	0.257098
MCCC1	0.257061
HTRA2	0.25602
NME6	0.255932
NUBP1	0.255819
GLRX2	0.255734
UBL4A	0.255647
EXOSC4	0.255613
UBXN2A	0.255448
MAP3K21	0.255298
CERT1	0.255275
TECR	0.255017
B3GALT5	0.254874
DYRK2	0.254517
TRIB1	0.253648
RNGTT	0.253464
FZR1	0.25339
HERC2	0.25238
CPOX	0.252076
RDH10	0.251687
TGFBR2	0.250796
PRKCZ	0.250389
NHLRC3	0.250188
CASK	0.24989
CYP4F3	0.249285
UBE2D1	0.249045
STT3B	0.248697
ALDH5A1	0.248567
CRBN	0.248557
CLN3	0.248521
HSPA5	0.248446
RNF125	0.24831
PDE9A	0.248198
CYP8B1	0.248033
CHMP5	0.247299
NDUFS7	0.245722
BPGM	0.245679
TNKS2	0.245671
GALNT2	0.245467
ZRANB3	0.245388
ACOT2	0.24521
TSSK4	0.244757
MPV17L	0.244648
BRCA1	0.244368
PNPLA2	0.244304
USP12	0.244263
PRDX6	0.244131
PSMA2	0.243847
CLN6	0.243548
OXSR1	0.242075
RLIM	0.241337
CKS1B	0.241285
USP24	0.239927
ALAD	0.239139
FEM1A	0.238868
ARSG	0.238819
GAK	0.238565
MYH9	0.238537
ALDH1B1	0.238258
TRIM13	0.238211
IMPDH1	0.23762
PSMC6	0.237451
OMA1	0.236299
CUL2	0.236036
VRK2	0.235964
CYRIB	0.235553
MGAT2	0.235173
RTRAF	0.235119
CAVIN3	0.234945
ALDH7A1	0.23452
USP48	0.234472
COL17A1	0.234269
PARP8	0.232561
HSPA1A	0.232199
CLYBL	0.231726
ALG12	0.231711
ACYP1	0.23162
USP16	0.231464
SIPA1L3	0.230109
CAMSAP3	0.229758
RBBP6	0.229634
SDHD	0.22943
CMTR2	0.229127
USP34	0.228604
NOP53	0.22825
CDK16	0.228013
PANK4	0.227734
CDK8	0.227434
GABARAP	0.226737
PLCG1	0.226652
EDN2	0.22604
RTEL1	0.226015
CDK5RAP1	0.225805
CARM1	0.225156
USP30	0.22511
PFAS	0.224895
RBKS	0.224854
KIT	0.224636
INSIG1	0.224552
COL6A1	0.223884
ZNF598	0.223828
ADI1	0.223711
PRKCB	0.223406
EIF3H	0.223006
HMMR	0.222799
SVIP	0.222366
SLC9A8	0.222185
SULT1A2	0.221879
NMRK1	0.221837
DAZAP1	0.221827
TLK1	0.221749
TMEM14C	0.221184
CBR4	0.220898
CACUL1	0.220788
SELENOI	0.219861
CLPP	0.219835
RFT1	0.219688
SULT1A3	0.219314
RAP1B	0.219232
UBR3	0.21863
PARP9	0.218579
SOD2	0.218303
UBE2Z	0.218293
MTM1	0.217756
SIK2	0.21754
PSMD10	0.217431
TXNRD2	0.217221
MYLK	0.217135
HIPK2	0.216238
NSFL1C	0.216155
FMO4	0.216021
STK3	0.215792
DGKD	0.215757
UBXN1	0.215114
RNF216	0.214929
LPGAT1	0.214921
VPS4B	0.214384
PDE4B	0.214019
PLCD3	0.213238
CREBBP	0.212419
BFAR	0.212231
CIAO1	0.212003
PDK1	0.211877
COL4A2	0.211659
EPHB2	0.211556
FBXL12	0.211126
CHMP4C	0.210723
RNF217	0.210247
SMPD3	0.210186
TRAF2	0.208497
DYRK1A	0.208006
QRSL1	0.207852
STK16	0.207687
C2orf49	0.20736
ALG9	0.206631
RNPS1	0.205726
RNF43	0.205287
CYTH1	0.20477
UBE2B	0.204729
PARP14	0.204469
AKT2	0.204206
RNF11	0.203829
PNPLA8	0.202338
PRKCD	0.202253
HAPLN1	0.202037
KAT7	0.201933
WWTR1	0.201895
FBXL14	0.201753
ACSM3	0.201098
PRKCH	0.200832
SIRT2	0.200564
TLK2	0.200479
LLGL1	0.200233
IRAK1	0.20022
AKR1C2	0.199734
B3GALT1	0.199569
AKR1B10	0.199092
ACACA	0.198785
PDK3	0.198576
TYROBP	0.198291
GCH1	0.196952
ACOT9	0.19677
ALG5	0.19665
DCUN1D1	0.196552
RWDD3	0.19627
GDE1	0.195806
VPS37B	0.195603
SRXN1	0.195451
CYP4F2	0.195332
ABHD6	0.194898
MATK	0.194746
L3MBTL3	0.194656
POLG2	0.194167
TAF9	0.193964
HFE	0.193901
APOC3	0.193224
PEDS1	0.192631
ANAPC11	0.192588
EIF2AK1	0.192242
LIPG	0.191834
GSK3A	0.191804
SNF8	0.191356
MAST3	0.191033
GSTA4	0.190636
SIRT6	0.190636
MAST2	0.190215
NEK4	0.189976
PTGR1	0.18985
ALG8	0.189768
TRIM3	0.189316
PRPS2	0.189217
INSIG2	0.188925
PIK3R3	0.188821
ALDH2	0.188757
PRKAB1	0.188529
LCK	0.188048
NOXO1	0.187978
PNPLA6	0.187694
PSEN2	0.187685
SULF1	0.187468
MSRB2	0.187423
RFK	0.18708
NEDD4L	0.186671
PPCS	0.186342
OXSM	0.186281
DPM3	0.186124
MARK2	0.185587
BAG2	0.185333
STK10	0.185187
ST6GALNAC6	0.184454
CRTAM	0.184267
ATM	0.184227
SDHAF1	0.184004
RAB11FIP2	0.183769
CHKA	0.183763
CDK5RAP2	0.183549
MMP19	0.183512
MAP3K3	0.183341
FBXO38	0.183324
RPS6KB1	0.182785
USP13	0.18228
NDST2	0.182225
FDXR	0.182057
CTPS1	0.182057
TKFC	0.181479
DCAF5	0.1814
FMO1	0.180283
COX15	0.18007
SUV39H2	0.179751
LIG3	0.179483
DYRK1B	0.179006
DPYD	0.178949
CLP1	0.1789
ANXA1	0.178579
PNPLA3	0.178478
PNKP	0.178319
NADK	0.178103
RNF10	0.177328
B4GALT1	0.176966
PASK	0.176808
ANKS1A	0.176424
STK36	0.175999
DAPK3	0.175903
STUB1	0.175364
PIK3C2B	0.17514
GLUL	0.175038
ACVR2A	0.174983
PLA2G4C	0.174932
RNF213	0.174311
NAA20	0.174248
TEK	0.174187
YWHAG	0.174179
AURKA	0.173421
POLA1	0.173411
ACSM5	0.172544
MDM2	0.172521
PYM1	0.172152
MMP24	0.172046
TOLLIP	0.172015
VRK1	0.171906
SHPK	0.171448
MTO1	0.17131
PRPF4B	0.170789
PDK4	0.170739
PLG	0.169666
NME7	0.168923
USP37	0.168238
ARSD	0.168163
ABHD1	0.16769
SMURF2	0.167424
COP1	0.167333
TNFAIP1	0.167083
PRMT9	0.167054
THOP1	0.166964
MAOB	0.166699
TFB2M	0.166641
MCCC2	0.166624
KCTD2	0.166566
RNF25	0.166195
UBE2D3	0.165709
MTHFR	0.165252
GANAB	0.164818
PLCE1	0.164602
MKNK1	0.16427
SMURF1	0.164236
HES5	0.16417
RUFY3	0.164113
EHMT2	0.164006
SIRT1	0.163912
CSGALNACT2	0.16383
CLOCK	0.163815
PELI1	0.163566
LRRK1	0.163541
LIPT1	0.162829
USP15	0.162066
UBE2J2	0.162064
PSMA5	0.161794
PPP1CA	0.161603
ARRB1	0.161557
HLCS	0.161167
AXIN1	0.161107
TRMT112	0.160977
LNX1	0.160879
PSMB2	0.160254
GOLPH3	0.160069
ST3GAL4	0.159765
CES1	0.159654
MKRN2	0.159593
AGA	0.159558
HACE1	0.159527
DHODH	0.159359
PRKG2	0.158803
CHPT1	0.158487
MERTK	0.158328
PARP12	0.157945
SLC9A6	0.157906
ERLEC1	0.157893
EXT2	0.157856
PARP1	0.157749
LIG4	0.157226
OBSCN	0.157185
DCK	0.157116
LDHD	0.157072
ALDH1A3	0.156991
RACK1	0.15687
PLB1	0.156832
TMUB1	0.156772
CLK4	0.156064
ERLIN1	0.155805
TRMT5	0.154889
PFKL	0.154863
AMOTL1	0.154843
ACOT4	0.154772
DAPK2	0.154616
UBE2L6	0.154002
SCAP	0.153961
ZW10	0.153508
SKP1	0.153128
DDA1	0.152977
TMEM175	0.152959
SPRY1	0.152846
CNOT4	0.152552
PYCR3	0.152488
AMFR	0.152422
FBF1	0.151743
RNF40	0.151474
KAT2B	0.150933
DCTPP1	0.150648
COL8A2	0.150528
ITCH	0.149811
SHMT1	0.14956
CSNK1E	0.149291
HKDC1	0.148892
FUT2	0.148853
SHH	0.148328
SIPA1	0.148314
ADAMTS9	0.148021
BMPR1A	0.147374
CERS6	0.147367
GALK2	0.1472
HMGCS1	0.146829
PSMC1	0.146737
SORD	0.146653
KAT2A	0.146508
HASPIN	0.146396
PRTFDC1	0.146313
MAP4K1	0.145956
FBXO8	0.145841
DAGLA	0.145751
FASLG	0.145638
GALNT5	0.1456
ARSA	0.14555
B4GAT1	0.145263
FGGY	0.14512
NGLY1	0.144305
NEU4	0.144035
ATP2B4	0.143302
RNF111	0.142804
TTC3	0.142432
SLC16A1	0.142123
KCTD6	0.141962
BUB1	0.141949
NEK2	0.141538
ITGAM	0.141529
PLAA	0.141323
CUL3	0.141224
TTBK2	0.141137
B4GALT3	0.140565
BLVRA	0.140477
PRODH	0.140259
SLC6A9	0.140011
STK35	0.139432
FBXO22	0.139225
UBE2G2	0.138795
COL3A1	0.138744
ZAP70	0.138702
NTMT1	0.138479
RNF26	0.138327
PSKH1	0.138205
FBXL4	0.138051
CDC42BPA	0.137884
PML	0.1377
SLC25A5	0.137467
ENTPD2	0.137319
USP18	0.137232
DET1	0.137167
AMOTL2	0.137159
CDKN2B	0.136515
PIK3R1	0.136471
PIM1	0.136329
PIKFYVE	0.136176
FER	0.136173
GSTM4	0.136158
HVCN1	0.135983
UBE2J1	0.135833
NAPEPLD	0.135788
CYTB	0.135786
CLK2	0.135717
PAK4	0.135528
ADH1A	0.135511
KAT6A	0.13418
PARP11	0.134096
GLCE	0.134
PEMT	0.133879
CDKL1	0.133731
CDK3	0.133725
PTGR2	0.133689
PGAM2	0.133343
MAP4K4	0.133172
BCAP31	0.133053
ADSS2	0.132977
ABCD1	0.132962
ACHE	0.131951
EPM2A	0.131255
CISD2	0.131116
AASS	0.130413
ZYG11B	0.130356
IL4I1	0.130158
PDGFRB	0.130054
CDO1	0.130009
SPHK2	0.130007
TBXAS1	0.129998
UGT1A8	0.129845
ITPK1	0.129601
EDN1	0.128987
GRPEL2	0.128958
CDC42BPG	0.128835
NEK7	0.128767
PSMC5	0.128672
SRPK2	0.128543
GRHPR	0.128348
METTL14	0.128142
TSG101	0.12753
ATP6V0A2	0.127435
ALG6	0.127357
LTK	0.126991
ITGB1	0.126607
RPS6KA2	0.126398
CDC26	0.12608
STK19	0.125762
CPSF3	0.125699
ASCC2	0.125383
MLXIPL	0.125332
WWP1	0.125313
NOS2	0.125308
STAB1	0.12523
GNAI2	0.125084
TFB1M	0.124968
CCDC22	0.124956
ROCK2	0.124907
TPTEP2-CSNK1E	0.124631
UHMK1	0.124383
COL7A1	0.124345
GCNT2	0.124119
ELOVL1	0.123595
LIMK1	0.123562
UCK1	0.123305
CD177	0.123227
FGFR4	0.123124
EIF4ENIF1	0.122901
PTGS2	0.122819
STK11	0.122813
RNF215	0.122679
PPIP5K2	0.122525
DCAF12	0.122425
PGS1	0.122334
ACLY	0.122126
CDK2	0.121871
PFKM	0.12146
PRKCA	0.121006
TMEM168	0.120928
RNF149	0.120732
SLC45A3	0.120406
SETD1A	0.1203
WEE1	0.120238
HMGCS2	0.120028
B4GALNT3	0.119858
STAB2	0.119564
ARSJ	0.119556
DGKH	0.119353
RAB39A	0.118975
NQO1	0.11892
NCOA3	0.118821
PDPK1	0.118751
PRAG1	0.118598
CSNK1G3	0.11851
ADH6	0.118092
SIAH1	0.11788
BAG6	0.117879
GYG1	0.117458
ABHD12	0.116844
CCL21	0.116475
MSMO1	0.116305
MAP4K3	0.115701
GCLC	0.115456
RIPK2	0.115378
ROR2	0.115342
FADS6	0.115189
LIPA	0.115059
ENPP3	0.115027
ST3GAL6	0.114844
CBR3	0.114716
SMPD4	0.114561
MOCS3	0.114472
N6AMT1	0.114358
KDR	0.114073
THTPA	0.114001
FBXL8	0.11394
ALKBH1	0.113889
NCF2	0.11365
COL13A1	0.113363
PLA2G10	0.113356
MAPKAPK3	0.113336
NTPCR	0.112748
MGST1	0.112405
FBXL6	0.112106
EXOSC7	0.112102
PIK3C2A	0.111869
FOXF2	0.111799
GM2A	0.111788
USP36	0.111645
BOLA2B	0.110992
ACO1	0.110918
PON3	0.110917
TAOK1	0.110838
UQCRQ	0.11083
CLGN	0.110413
CBFA2T3	0.110217
ITIH2	0.109926
SRM	0.109847
PRKCI	0.109798
TRPC4AP	0.109597
PLAAT3	0.109271
NDUFS6	0.109211
TRMT2A	0.109105
STK38L	0.108896
MGAT3	0.108631
PIK3R5	0.108313
TMEM199	0.108202
RPGR	0.108175
PIP5K1B	0.107995
PTS	0.10799
PDHB	0.107277
ALDH3B1	0.107085
RSKR	0.106862
ERN1	0.106797
UGT8	0.106575
USP4	0.106485
PI4KA	0.106209
RSAD1	0.106168
NTHL1	0.106148
ST3GAL1	0.105797
SLC9A3	0.105736
PLA2G12A	0.105505
CENPA	0.105339
ERCC2	0.104798
ALKBH4	0.10478
CDH5	0.104726
FLOT2	0.10427
IP6K2	0.103967
USP28	0.103939
MMP10	0.103897
CHSY1	0.103725
FKRP	0.103722
KAT6B	0.103606
CD74	0.103037
TPST2	0.103
DERL1	0.102983
MAP2K7	0.102596
RNF130	0.102377
UBAP1	0.102247
SYVN1	0.102156
G6PD	0.101801
SULT1A1	0.101798
ACACB	0.10138
VPS36	0.101223
CD38	0.0999956
B3GNT5	0.0997698
CRYL1	0.099616
FBXO33	0.099252
ETFDH	0.0992193
HSD3B1	0.0989964
PSMC2	0.0989224
NDST1	0.0987744
LARGE1	0.0987598
DMAC2	0.0987429
DSTYK	0.098638
SPHK1	0.0985331
FBXO31	0.0980465
KCTD13	0.0980195
FBXO11	0.0978137
CISD3	0.0974671
SENP1	0.0972268
WWP2	0.0970983
FN3K	0.0970602
DAGLB	0.0968904
DOCK7	0.0966533
AMN1	0.0964472
ALDH1A2	0.0962524
GSTO2	0.095838
PABPN1	0.0956215
PDIK1L	0.0953078
COL14A1	0.095289
ATP6V1B2	0.0952582
PKN1	0.0950774
UROS	0.0950571
ANKZF1	0.0949095
TTLL1	0.0948908
WNT5A	0.094871
CIT	0.0945477
SNX27	0.0945269
FBXO6	0.0944689
HPGDS	0.0943432
HERPUD1	0.0942913
SRRD	0.0937568
BTK	0.0934862
AKR1C4	0.0932534
HNMT	0.0930354
HSD17B1	0.0928865
ANAPC1	0.0921727
SLC40A1	0.0920247
HERC6	0.0919708
CANX	0.0919146
CYP2C8	0.0918461
SOD3	0.0917349
IRAK3	0.0917315
UBE2M	0.0916454
THNSL2	0.091572
PRKG1	0.0914987
IBA57	0.0914083
PAPSS1	0.0913907
PON1	0.0913494
CAMK1D	0.0910845
TBL1X	0.0910177
UCKL1	0.090924
MAP4K5	0.0909119
ZNF205	0.0908418
PDE2A	0.0907923
FEM1C	0.0907265
STK40	0.09066
SPSB2	0.0904681
SRMS	0.0900167
TRMT61B	0.0899966
TK1	0.0897928
UBE2O	0.0897595
GSTM5	0.089665
CDK4	0.0896257
FBXO9	0.0896039
ADO	0.0892114
RNF19B	0.0890953
HAPLN4	0.0890221
FAM98B	0.0889841
HMOX1	0.0888913
IP6K1	0.0885509
COL16A1	0.0882255
TMUB2	0.0881506
MAP2K1	0.0881474
HS3ST3B1	0.0879909
TRMT1	0.0878684
KCTD21	0.0877456
LIG1	0.0876218
SH3PXD2A	0.087455
NDE1	0.0874504
CHMP4B	0.0873426
DYRK4	0.0866494
ZNRF1	0.0865887
DAO	0.0863528
UBE2S	0.0863265
ALG13	0.0862148
DDHD1	0.0857323
B4GALT2	0.0856179
DISC1	0.0855063
JAM3	0.0852918
PNLIPRP2	0.0850435
BRAF	0.0848983
SH3RF1	0.0844649
FECH	0.0843333
PLCH1	0.0839753
MAP3K13	0.0836909
TGFB1I1	0.0836376
ACOT12	0.0833859
PARP16	0.0832275
TXK	0.0831011
CDK12	0.0828654
XYLB	0.082847
APOA4	0.0826434
ALDH3A2	0.0824257
CUL5	0.0823636
SMPD1	0.0821712
STAM	0.0821544
EPHA4	0.0821183
KIF14	0.082066
FRMD4B	0.0819977
MGAT1	0.0817857
ANAPC5	0.0817389
RNF6	0.0817141
TRPM2	0.0812389
AQP11	0.0811489
PTGES2	0.0810015
PDE4C	0.0809574
COL9A2	0.0809569
RNF122	0.0805457
ATE1	0.0802712
SLC9A7	0.0801857
MAP2K5	0.0801146
CDK5	0.0800613
FUT8	0.0800479
NUDT14	0.0796137
BCS1L	0.0794146
PDK2	0.0793689
DCLK2	0.0791578
SULT2A1	0.0790604
CLEC16A	0.0790568
NHERF1	0.078697
GJA1	0.0784432
LIPE	0.0778859
DOCK8	0.0778534
DTL	0.0777525
LIPT2	0.0776701
PIK3CA	0.0773826
C1GALT1	0.0773692
BBS7	0.0773448
SPAG5	0.0773234
ACP5	0.0772938
PLK1	0.0771039
BCHE	0.0769789
STEAP3	0.0766371
FBXO4	0.0762824
ABHD4	0.0760552
COL6A3	0.0758789
DSE	0.0758676
ARSK	0.0755502
DNAJC10	0.0754672
DUOXA1	0.0754321
ENPP2	0.0754113
COL18A1	0.0752524
SCD	0.0751579
GSTM1	0.0751377
SPOP	0.0751339
UBE2C	0.0749308
NFS1	0.0748256
GLYCTK	0.0746573
PTGIS	0.0743592
STEAP1	0.0736239
PLA2G6	0.0736048
TWF2	0.0735975
PBK	0.0735766
GATB	0.0733195
ACVR1C	0.0731457
ULK1	0.0726011
UBQLN2	0.0725183
GPSM1	0.0724489
EPHA1	0.0724222
PRKAB2	0.0723902
HK3	0.0722864
RIPK4	0.0722468
ULK2	0.072202
MTA1	0.07212
L3HYPDH	0.0718935
CMTR1	0.07122
PLA2G4F	0.070969
UCHL5	0.0709394
RTCB	0.0708982
APOA5	0.0708923
FADS3	0.0706325
KLHL20	0.0705909
CLEC7A	0.0702886
CDK18	0.0702512
CUL7	0.0702321
GLRX3	0.0695813
PLD2	0.0695047
NDEL1	0.0695041
PIAS1	0.0694954
SULT1C3	0.0694853
AKR1D1	0.0689775
LRTOMT	0.0689731
ABL1	0.0687339
TTLL6	0.0687049
MST1R	0.0685415
SMPD2	0.0685048
RNF185	0.068499
PLCB4	0.0684055
VDAC2	0.0682403
MAN2A2	0.0681918
ALG11	0.0681756
USP47	0.0680781
GLYAT	0.068078
ACSS1	0.0680411
C1GALT1C1	0.0679116
NHLRC1	0.0678848
TLL1	0.0677327
AXL	0.0674169
GDPD1	0.0673081
INSC	0.0671802
MELK	0.0667321
UBE4B	0.0665717
ZSWIM8	0.0664959
POLD1	0.0664958
ANAPC2	0.0662462
LSM2	0.0659836
IMMP1L	0.0659069
EPHB4	0.0658504
STYX	0.0656378
USP11	0.0656231
DUT	0.0653784
RIPOR2	0.0653424
FES	0.0652287
MSRA	0.0652014
MGST2	0.0651415
HUNK	0.0648505
MET	0.064761
FBXO17	0.0647147
ACSF3	0.0646408
ALG14	0.0646361
KLHL15	0.0643573
LPL	0.0642808
EXOSC1	0.0642411
LCMT2	0.0641453
PPOX	0.0638769
USP21	0.0637323
PAICS	0.0635268
CAMKK2	0.0634159
TRIB2	0.0633298
NAGS	0.0630725
HNF1A	0.0630521
FBXL22	0.0630456
NPLOC4	0.0629702
MARCHF6	0.0627863
ERN2	0.0627502
RAD23B	0.0626942
CYP1A2	0.062558
LIPC	0.0625494
DUOX2	0.0624615
NSD3	0.0623667
ADAM17	0.0618931
EGFR	0.0617048
FUT4	0.0616806
CLU	0.0614628
PLK3	0.0613381
MMP15	0.0613173
REV3L	0.0613021
GTF3C4	0.060994
ALDH1L1	0.060959
MMP2	0.0608602
MIR342	0.0608576
MYO9A	0.060643
FUT3	0.0603414
COL24A1	0.0601804
COL23A1	0.0599546
GDPD5	0.0596412
MAP3K8	0.059411
CTU1	0.0593503
EXOSC2	0.0592626
GSTM3	0.059202
GNA12	0.059202
WNK4	0.0590935
CUL9	0.0585293
EPHA10	0.0585197
ALDH8A1	0.0581327
HDAC6	0.0579558
PLCB2	0.0576319
AASDHPPT	0.0574888
MTG1	0.0574121
KLHDC3	0.0570294
RNF144B	0.0567574
AKT1	0.0566207
TRDMT1	0.0562375
ALOX12	0.0561496
NMT2	0.056112
PRMT7	0.0560993
CRB2	0.0560634
USP8	0.0560527
ENTPD4	0.055807
ADPRM	0.05566
CBL	0.0555573
COL6A2	0.0554582
A4GALT	0.0554389
ANAPC10	0.0553945
KLHL42	0.0552114
DNAJB2	0.0551987
CDK14	0.0550839
RIMKLA	0.0550134
HERC3	0.0549537
PDE6A	0.0549459
PTK2	0.0549425
RAD23A	0.0545346
TCIRG1	0.0543709
CHST6	0.0543479
APOC1	0.0540828
CDC7	0.0539129
PDE4A	0.0536653
GBGT1	0.053439
PCMT1	0.0534249
FBXL18	0.0533539
PLA2G4B	0.0533335
PRKN	0.053049
FBXL19	0.0530094
PRDM2	0.0528708
TYW1	0.0527909
TAOK2	0.0526324
COL4A4	0.0522759
FUT6	0.0522068
FBXW11	0.0521459
COL1A2	0.0521312
CNP	0.0521071
TMEM67	0.0517132
SGK3	0.0516787
UBE3A	0.0516261
ACSBG1	0.0515981
ADPGK	0.0513733
HSCB	0.0513672
AAK1	0.0513668
FUT7	0.0513369
TPK1	0.0510979
SIK3	0.0508818
STK25	0.0507198
PFKFB3	0.0506494
ENKD1	0.0505499
VPS37D	0.0499045
SAPCD2	0.04978
NDUFV2	0.0496701
GSTK1	0.049655
GALNT14	0.049628
AGAP3	0.0494724
TIPARP	0.0491855
SMARCC1	0.0491829
MASTL	0.0490582
PIP5K1A	0.0489466
PPP2R5C	0.0487665
USP20	0.0487118
HK1	0.0486598
CRYZ	0.0486201
MAP3K20	0.0486196
WDR77	0.0485
CSNK1D	0.048485
ATP6V0C	0.0483363
NEK1	0.0482895
LOX	0.0482571
ST8SIA1	0.0481953
GLMN	0.0478761
PANK2	0.0478578
TTK	0.0475345
RNF114	0.0474762
FASN	0.0474363
NCF4	0.0471436
KALRN	0.0471428
SH3RF3	0.0469723
MLYCD	0.0468073
SEM1	0.0467857
CHST11	0.046707
SHTN1	0.0466575
TTC36	0.0466118
PRKACA	0.0465822
FBXO48	0.0465735
GCNT4	0.0463314
RNF13	0.0462975
RNF115	0.046141
NUBPL	0.0459875
LIAS	0.0459092
CSNK2A1	0.0458045
CCR7	0.0457741
ROR1	0.0456047
CRKL	0.0455982
IGF1R	0.0455508
COL10A1	0.0454916
METTL3	0.045387
ACSM1	0.0453435
PRKAG2	0.0450991
ACSM6	0.0449191
TRIM31	0.0446229
MMP1	0.0443951
SIK1	0.0443061
ARSL	0.0441454
DOT1L	0.0441265
FDX2	0.0440079
PRMT6	0.0440043
PHLDB2	0.0438722
AKR1B1	0.0437586
ENTPD3	0.043704
FXN	0.0436314
LRRK2	0.0435339
WWC1	0.0434864
MUSK	0.0434512
OTC	0.0434061
CDK13	0.0430892
GPR89B	0.0430879
AGTPBP1	0.042946
AURKB	0.0429011
TPSAB1	0.0428691
PLK4	0.0427368
DOLK	0.042693
GMPPA	0.0426896
NRROS	0.0426198
HS3ST1	0.042597
CCNF	0.0424351
BMX	0.0422965
PDE11A	0.0420897
RGN	0.0420797
CERS5	0.0420751
JAK3	0.0418188
GSK3B	0.0417667
GDPD2	0.0417264
CHEK1	0.0416127
ASAH2	0.0416081
SLC23A2	0.0414998
HDAC3	0.041448
DGUOK	0.0413875
PDE3A	0.0412533
SC5D	0.0412217
YOD1	0.0411366
VPS37C	0.0411072
TGFB1	0.0408699
TXNL1	0.0408381
CYP7B1	0.0406372
CILK1	0.0405161
PTPN23	0.0403562
UBAP1L	0.040353
PLA2G15	0.0402804
NOXA1	0.0402485
MMP9	0.0400956
PARP15	0.040079
HSD11B2	0.0400189
PLD4	0.0399223
XYLT2	0.0398535
FOXRED2	0.0398106
CHMP1B	0.039797
SPDL1	0.0395681
ACSM2A	0.0394631
MINK1	0.0394284
B3GAT3	0.0393903
B3GALT6	0.0393333
TPCN2	0.03926
PRKDC	0.0392108
SMYD3	0.0390212
CCL19	0.0389164
EPHB3	0.038916
UMPS	0.0388889
COL27A1	0.03882
MAP3K11	0.0387915
COQ5	0.0385058
KMT2D	0.0384
PRXL2B	0.0383436
TESK1	0.0382878
GAMT	0.0381755
SLC9A1	0.0381461
TXNRD1	0.0381279
IL33	0.0381269
ABCB10	0.038091
OPHN1	0.0378624
KBTBD6	0.0377982
MAP3K6	0.0376386
ALPK2	0.0376059
PI4KB	0.0374685
MAP4K2	0.0374542
PDE8B	0.0373285
TMEM129	0.0372015
PIK3CD	0.0371824
SDSL	0.0371315
DGKE	0.0370978
NDC80	0.0370669
SLC23A1	0.0370558
YES1	0.0370496
POMGNT2	0.0370054
PDE1B	0.03681
CYP39A1	0.0365868
GALNT18	0.036518
KMT5A	0.036493
DTX3L	0.0364516
ASCC3	0.0361703
MOCS2	0.0360732
LYVE1	0.0360494
PIK3R6	0.0360214
AIFM3	0.0360025
PGM2L1	0.0359448
PKN2	0.0358252
ITPKC	0.0355316
FBXL20	0.0353757
TUSC3	0.0353543
ARMC8	0.0352947
LATS2	0.0352684
TSSK2	0.0352098
CHFR	0.035205
NCBP1	0.0351845
PTGS1	0.0351443
RNASEK	0.0350136
ST6GAL2	0.0349429
GSTM2	0.0348141
RNF150	0.034802
NDUFS3	0.0346501
ART4	0.0345484
DGKA	0.0344602
NCF1	0.0344574
GALNS	0.0342884
ROS1	0.0342671
CSNK1A1L	0.0342548
CTH	0.0340418
ALDH4A1	0.0339807
GAL3ST1	0.0338617
FBXO45	0.0337449
BHMT2	0.0337183
RAP2A	0.0337074
DCTN1	0.0333282
SDS	0.0332119
MAP3K10	0.0331424
SPOPL	0.0327989
AATK	0.0327955
KAT5	0.0327364
KMT2B	0.0325707
PANK1	0.0325656
CES4A	0.0324236
SETMAR	0.032304
PTGDS	0.0322742
CDYL	0.0322313
DPYS	0.0322026
COL4A6	0.0321647
GPX1	0.0321111
PIGC	0.0321057
PIGA	0.0320171
XYLT1	0.0319437
UBXN4	0.0319084
AMBRA1	0.0317257
PDE10A	0.0317128
IL1B	0.0317077
DDIT3	0.0316796
MOK	0.0316188
COL4A5	0.0315794
ADH4	0.0313955
SLC4A5	0.031318
PATZ1	0.0311394
NUDT5	0.0311375
PHGDH	0.0310654
PKHD1	0.0310028
TRIM39	0.0310026
CDK5R1	0.030967
NEK11	0.0309385
ST6GALNAC2	0.0308482
CHST2	0.0307868
SOCS5	0.0305374
SETD1B	0.0305062
MTOR	0.0304717
PIK3R4	0.0304173
CD44	0.0303749
WNK1	0.0303582
RNF8	0.030212
SETDB1	0.0300845
MAN1C1	0.0300478
OTUD7A	0.030029
LAMA1	0.0298304
SULT1E1	0.0296793
PACSIN3	0.0296684
ENPP7	0.029538
FPR2	0.0293431
SLC11A1	0.0292802
FSCN1	0.0292267
ENPP1	0.0292159
MIR30C1	0.0289317
MAEA	0.0288956
GCNT7	0.0288293
BAAT	0.0287331
DNA2	0.0285859
PDCL3	0.028517
SUFU	0.0283327
TEC	0.0283006
PLA2G2A	0.0282912
MYO3A	0.0279138
PMPCA	0.0279022
TNK2	0.0278827
PLCB1	0.0277831
MICAL1	0.0277656
AXIN2	0.0277632
CLC	0.027701
DCAF11	0.027698
EGF	0.027691
UBOX5	0.0276252
WDTC1	0.0275018
MIOX	0.0273769
FBXO27	0.0273164
WDPCP	0.0272087
HS3ST3A1	0.0271631
RPS6KA6	0.0271255
GPX3	0.0269431
PDE1A	0.0268843
KIF26B	0.026856
HMBS	0.0266857
USP46	0.0266482
KYAT1	0.0266193
PFKFB4	0.0265109
RPS6KA5	0.0263864
KCNJ8	0.026342
SDCCAG8	0.0263419
EDEM3	0.0263099
TBX21	0.0262861
PNPLA4	0.0261952
PDE1C	0.0261773
NAA25	0.0260667
CHSY3	0.0260661
COL9A3	0.0259003
PIP4K2C	0.0258446
ABL2	0.025767
MCAT	0.025708
[truncated: 688 more rows]

## Sheet: IG NCP-CIDs
NCOA1	2.26704
EXTL3	1.64778
VPS4A	1.37351
RNF5	1.26195
CYTB	1.13985
ARRB2	1.13642
PSMD11	1.12872
NAA38	0.935951
ELOB	0.93275
AKR1A1	0.90446
CIAO2B	0.8411
GSK3A	0.784804
PRKCB	0.784208
RBBP6	0.749529
IPPK	0.664994
B3GAT3	0.659601
KAT2A	0.63632
RHOA	0.576908
PCBP2	0.519947
PSMD6	0.507447
ITPKB	0.503168
PSMC3	0.489099
POMGNT1	0.485201
UBXN1	0.477251
MAPKAPK3	0.466439
TMUB1	0.465145
USP14	0.460542
LSM7	0.45544
RNF14	0.453718
CHMP6	0.453176
FBXW4	0.450808
RAB7A	0.445267
SNAPIN	0.443728
USP22	0.436974
VDAC1	0.433956
COL5A3	0.432335
CHMP2A	0.428471
MAP4	0.422411
CALR	0.415549
ENTPD2	0.407089
UBE2R2	0.404694
ELOVL1	0.401134
IMPDH2	0.399665
TRMT2A	0.39622
BOLA3	0.385727
PSMB1	0.381121
PSMA6	0.379772
ST3GAL6	0.379658
PRKAA1	0.377321
HIPK1	0.370038
PLAAT4	0.368463
DNMT3A	0.367373
PTK2B	0.362331
TNFAIP1	0.362324
PLA2G4B	0.35571
DPYD	0.351519
CA2	0.329348
GSTA4	0.329194
ALDH7A1	0.324442
CUL1	0.321892
PSMB4	0.321744
PSEN2	0.317955
FBXW7	0.315876
NME2	0.315681
XBP1	0.313129
PRPF19	0.311766
FAXDC2	0.307849
PI4K2B	0.307515
PRDX5	0.305066
CHPT1	0.302133
CD74	0.30201
RPN2	0.301246
ALKBH7	0.300843
ACYP1	0.295938
FBXO7	0.293213
CDK17	0.289478
UBR2	0.283136
UBE2D3	0.282405
PSMD7	0.281887
NEK9	0.279574
GALNT6	0.279569
PPT1	0.279294
PNPLA8	0.279012
RPS6KA2	0.278952
PARP1	0.276167
CAMK2N1	0.269025
ETHE1	0.26722
GIPC1	0.266412
STUB1	0.266292
CARM1	0.263042
GNAI2	0.262581
EIF3H	0.259602
GALNT1	0.258898
VPS25	0.257723
BRSK2	0.25771
TFB1M	0.256165
LLGL2	0.252425
ARRB1	0.252047
FRK	0.251025
ATP6V1D	0.246732
ACO2	0.246548
PTGES3	0.246349
SRPK1	0.242369
CSGALNACT2	0.241889
BBS7	0.240101
SOD2	0.239734
MFN2	0.236417
BAP1	0.235371
PAFAH1B1	0.229218
MAP2K2	0.227118
RPS7	0.226988
USP4	0.226652
BAG5	0.225356
SHPK	0.219233
DNAJB2	0.218599
PRMT2	0.217037
ENKD1	0.216329
COL5A1	0.215708
IRAK1	0.21517
FTL	0.213428
EXOSC8	0.212262
PSMB7	0.209654
ATP6AP1	0.208215
RNF130	0.207265
CLPP	0.206925
TFRC	0.201721
PSMC5	0.200638
TAOK3	0.199074
UBE2M	0.198439
GALNT2	0.197684
DCAF11	0.197491
RTEL1	0.196712
KIT	0.19626
ZSWIM8	0.196108
PIK3R3	0.194698
MSN	0.19382
MAPK9	0.191944
NDUFV1	0.191395
NOP53	0.190872
CLCN3	0.187032
TPST2	0.184991
CES4A	0.183317
NSD1	0.182734
AGO1	0.18113
ENO1	0.180371
LCK	0.179655
NUDT14	0.179288
MMP2	0.178919
HIBADH	0.178548
CHMP4B	0.177783
JAM3	0.176309
NSDHL	0.173438
MAN1B1	0.167072
COX2	0.166718
DHRS4	0.166583
PRKDC	0.16637
GMPPB	0.166361
DCLK1	0.165947
FADS1	0.165643
CHKA	0.16529
ALOX5	0.164566
RNF115	0.164348
ATP6V0D1	0.16385
UBR3	0.162581
TOLLIP	0.161549
DMAC2	0.16136
TESK1	0.158045
DTX3L	0.157149
RNF216	0.156944
ITPK1	0.15651
STK19	0.155343
HSPA9	0.155266
CHST1	0.154578
AGPS	0.152012
MERTK	0.149654
MAOB	0.148913
PTS	0.148304
TRIM25	0.147045
NTMT1	0.145889
GSN	0.144346
ERBB2	0.143546
BIRC2	0.143017
MSRB3	0.141865
PDE1B	0.141513
PPA1	0.141281
GDPD5	0.140599
DAZAP1	0.140297
ERCC2	0.139406
PRDX2	0.139263
USP20	0.138923
MGAT5	0.138699
LYPLA2	0.138116
DGKA	0.137654
STK16	0.136409
IP6K1	0.136271
GNE	0.135978
PACSIN1	0.135811
ETNK1	0.135548
DNM2	0.135244
FDXR	0.134918
PHGDH	0.133557
COL3A1	0.133035
PIK3C2A	0.132194
STK39	0.131196
XPO1	0.131111
CLU	0.130215
PRKACA	0.130153
TRIB1	0.129882
BAG6	0.129102
FBXL16	0.127162
PIK3R1	0.126834
SIRT1	0.126564
PDE8B	0.126018
UBE2B	0.12531
PLCG1	0.123771
CUL5	0.12296
SPRY2	0.122279
PTEN	0.122085
GM2A	0.12114
PFKL	0.120264
ALDH3A2	0.119205
HIF1A	0.119012
ATP2B2	0.118113
COLGALT2	0.117977
KLHDC2	0.117636
GNA12	0.116664
PDK2	0.1158
ITPA	0.115714
FAT1	0.114507
DCK	0.11236
FBXW11	0.1113
NAA50	0.110782
EGFR	0.1107
DCUN1D1	0.110215
DAGLB	0.110179
COL4A5	0.109625
APC2	0.109427
TXN2	0.10903
NMT2	0.108799
ANAPC2	0.108435
COL16A1	0.108342
SIAE	0.108029
NTHL1	0.106506
SCAP	0.106462
CBR3	0.106379
CKS1B	0.106133
PEDS1	0.105852
LIMK1	0.104977
MICAL2	0.103099
MAP1A	0.102975
SGK3	0.102246
USP30	0.1021
PJA2	0.100588
MTRR	0.100329
GCLM	0.100129
HERPUD1	0.0996592
CYBA	0.0992765
IL4I1	0.097969
ALOX15	0.0977916
HMOX1	0.097343
GSTM4	0.0966574
TIPARP	0.0963572
NIM1K	0.0963474
NDUFS7	0.0959951
RSAD1	0.0957748
TLK2	0.0956748
HSP90AA1	0.0951635
MAN1A1	0.0948594
FBXO6	0.0942272
B4GALT1	0.0938895
NDST2	0.093437
CDK14	0.0930751
BOLA2	0.0927648
TNK1	0.0925331
CFTR	0.0919599
KAT2B	0.0914766
THOP1	0.0912635
CSNK1G1	0.0910978
FDX2	0.0899245
PIP5K1A	0.0897044
CLK1	0.0894953
EXOSC4	0.0891547
AATK	0.0890302
PSMD10	0.0882901
CDK5R2	0.0882511
TMEM199	0.0877426
FBXO3	0.0874921
HIBCH	0.0874845
CDYL	0.0873318
PDE5A	0.0867084
SPOP	0.0866286
ACOT9	0.0861494
PRKN	0.0859816
FBXO9	0.0852545
UBE2S	0.0851413
BMPR1A	0.0845776
PLA2G15	0.0843357
ADO	0.0843043
GSTM3	0.0838045
TAOK1	0.0829162
COASY	0.0829122
USP1	0.082739
RPS6KA4	0.0821146
PRKCA	0.0818668
STK36	0.0818487
EXT2	0.0810471
DDX11	0.0810374
FKRP	0.0809808
AKR1C3	0.0804336
RPS6KB1	0.0802538
DAD1	0.0799228
GALNT5	0.0798975
EIF2AK4	0.0796614
SAT2	0.078513
LRRK1	0.0784179
PSMC6	0.078094
HFE	0.0779175
RWDD3	0.0778976
PASK	0.0772321
CES2	0.0771692
SLC16A3	0.0768165
NKD2	0.0752903
PDHB	0.0752429
NDUFS3	0.0749147
CDIPT	0.0743433
SLC26A3	0.0742674
THNSL2	0.0740267
PPP1R11	0.0738906
SH3BP1	0.073765
NME3	0.0732511
PABPN1	0.0727262
HAPLN3	0.072721
GAPDH	0.0726753
PSMA1	0.0723468
CHMP4C	0.0716033
FBXL8	0.0709693
NFU1	0.0704171
B4GALT4	0.0703431
SBK1	0.0700948
RNF213	0.0700918
KAT6A	0.0698269
DECR2	0.069307
TGFB1I1	0.0692256
RAB10	0.0684356
IP6K2	0.0679299
FBXL6	0.0678109
FGGY	0.0676797
CISD3	0.0673909
CEPT1	0.0672543
BCAP31	0.0669026
ESD	0.0665713
AGK	0.0659993
MARCKS	0.065819
FXN	0.0652564
GALNT9	0.065131
PAK2	0.0650367
RNF43	0.064558
RNF217	0.064374
CACUL1	0.0642996
EPHB1	0.0641247
FBXL13	0.0635073
DPM2	0.0634071
CCDC22	0.0633001
DUOXA1	0.0632753
EIF2AK2	0.0632678
DGKG	0.0625151
GNPNAT1	0.0623366
C2orf49	0.0621634
AKR1B1	0.0621296
TNFAIP3	0.061974
ACSBG1	0.061676
RPN1	0.0613746
ACP5	0.0610609
MDH2	0.0608902
MAP3K1	0.0608441
WWC1	0.0607993
TRMT5	0.0595119
ACVR1B	0.0594219
ATP6V0E1	0.0591321
PARP4	0.0590777
ATP6V0E2	0.0588383
ST13	0.0586302
MLXIPL	0.0585332
COPS3	0.0581475
STK11	0.0580309
DERL1	0.0577691
KLHDC10	0.0577391
ARIH2	0.0576683
ATP6V1H	0.057462
FADS2	0.0574288
SNRK	0.0566912
TRIM58	0.0561027
GANAB	0.0558884
KLHL20	0.0557526
PLA2G4E	0.0557516
HERC6	0.055636
MAP3K11	0.0554858
OS9	0.0552247
EIF2AK3	0.0548744
B3GNT3	0.054341
UGGT1	0.0542613
GSTO1	0.0541501
ST3GAL3	0.0540944
ALKBH1	0.0539339
IL18	0.0538012
NCBP1	0.0534875
PRKCD	0.0534296
SULF1	0.0528911
SDCBP	0.0528341
SH3BGRL	0.052214
CORO7	0.0520339
AUP1	0.0517484
ACACB	0.0517146
NXT1	0.0516703
TRIB2	0.051663
AGT	0.0514323
CHSY1	0.0513398
BSG	0.0510942
ACVR1	0.051005
USP18	0.0508762
MAP4K1	0.0507313
UBE2G1	0.0506694
RNF168	0.0506382
PKN2	0.0506099
MAP2K3	0.0503749
LOX	0.0502985
ZNRF2	0.050241
MMP3	0.0501524
FOXF1	0.0501183
MAP3K21	0.0500589
HES1	0.0498549
BMP2K	0.0495726
FAF1	0.0495367
PSMC2	0.0492461
LOXL2	0.0485552
SHMT1	0.0484147
PYM1	0.0478503
RACK1	0.0477048
MAP4K2	0.0475913
MSMO1	0.0474268
MAP3K20	0.0473226
OMA1	0.0472826
ATP6V0A1	0.0470098
ROCK2	0.0468614
NAGPA	0.0468239
C1QBP	0.0465385
CYLD	0.0464605
PSKH1	0.0464456
ASB2	0.0464245
PIM2	0.0462832
PON2	0.0462584
ND1	0.0459249
NADK	0.0459243
ITPKC	0.0455747
SHTN1	0.0451128
PLA2G4F	0.0450646
APRT	0.0448564
GRN	0.0448324
COMMD1	0.0442008
DYRK2	0.0437924
NUBP1	0.0437026
CLEC16A	0.0436972
SLC25A5	0.0432822
COL14A1	0.0432177
PIGQ	0.0431905
LYPLA1	0.0431637
MMAB	0.0426205
WFS1	0.0426204
FES	0.0422383
HSPA5	0.0421661
CSNK1D	0.0416507
SNX27	0.0413869
GART	0.041311
UBE2K	0.0410042
NCF1	0.0408268
PARP16	0.0408205
PPOX	0.0406741
FOXJ1	0.0404791
PSMA3	0.040468
PIK3CA	0.0401752
GALNT15	0.0400979
TF	0.0400527
SIAH1	0.0400148
PGM2L1	0.039968
DDR1	0.0396711
RNF10	0.0396482
MGAT1	0.0394344
ALG5	0.0393668
EXOSC5	0.039338
PLAAT3	0.0392407
ERCC8	0.039134
SKP2	0.0391249
ABHD10	0.0387548
EDN1	0.0387298
CAMK2N2	0.0385029
NRROS	0.0384721
RNF13	0.0384695
JAK2	0.0381861
SNX3	0.0381661
MARK1	0.038063
ST3GAL5	0.0380169
CDO1	0.0375806
COX10	0.0374912
ACSF3	0.0370609
AASDHPPT	0.0365852
VPS36	0.0364167
STK17B	0.0362818
FBXO48	0.0362104
CSNK1G3	0.0361907
ALOX12B	0.0361282
MECOM	0.0357632
HSPBP1	0.0357388
NEK7	0.0357324
AXIN2	0.0353265
ST6GALNAC1	0.0352042
HUNK	0.0351247
AKR1B10	0.0350763
GALNT4	0.0347754
HSD17B8	0.034766
CYP7B1	0.0347281
SMARCC1	0.0346997
GALK1	0.0346228
PSMD1	0.0344777
DHRS9	0.0340885
SIRT2	0.034072
UST	0.0339313
CCL21	0.033784
TMUB2	0.0337639
B4GALT5	0.0337056
CIAO1	0.0336427
PSMD2	0.0336408
ACOT7	0.0336192
HS3ST4	0.0335672
SETMAR	0.0335002
EZR	0.0334926
ALDH2	0.0333673
GJA1	0.0333073
B3GALT6	0.0332428
FUT3	0.0327993
MGAT3	0.0327015
POLR2G	0.0326297
TPSAB1	0.0323997
VRK1	0.0322708
PAICS	0.0321822
SLC4A7	0.032073
UCK2	0.0317005
MGST1	0.0316049
BOLA2B	0.0315819
TXN	0.0315762
PANK2	0.0314272
PSMA7	0.0313467
SDHD	0.0311844
OGA	0.0311782
GRPEL1	0.0311355
EPHA7	0.0311194
UBE2Z	0.0310375
NDFIP1	0.0310247
PTGDS	0.0309014
KAT5	0.0308596
B3GALT5	0.0307954
NUDT10	0.0307643
SPSB3	0.0306692
CDK10	0.0306312
DYRK1A	0.0305169
HK1	0.0303895
KCTD17	0.0301073
WNK2	0.0298904
ELOVL4	0.0298776
TNFAIP6	0.0298605
KMT2A	0.0298004
KLHL22	0.029789
GSTM5	0.0296395
HECTD1	0.0296047
RNF114	0.0294297
VCP	0.0293978
MMP9	0.0293877
PLA2G6	0.0293195
COQ3	0.0291993
RNF167	0.029183
SUFU	0.0290397
FMO4	0.0289621
HS3ST2	0.0288175
FBXO44	0.0287983
B3GNT7	0.0287427
TK1	0.0287405
PRMT8	0.0285115
VPS28	0.0284104
PIBF1	0.0282339
PEMT	0.0282218
TBXAS1	0.02822
SLC25A6	0.0282117
BCHE	0.0281595
CDA	0.0280986
PLK2	0.0279588
PNCK	0.027513
CAV1	0.0274756
UCK1	0.0274497
DSTYK	0.027223
PECR	0.0270735
MYLK3	0.0268473
ELOVL2	0.0267153
CLASP1	0.0266796
MSRB2	0.0266557
ADPRM	0.0264936
VCAN	0.0264243
UBE2W	0.0261061
PAFAH2	0.0260214
PRDX3	0.0259803
CHST12	0.0259778
ADH5	0.025976
NDUFS4	0.0259656
FUT6	0.0258505
PRDM16	0.0258084
TRAF2	0.0257481
RAD23A	0.0255448
DGKH	0.0255304
LIPT1	0.0254772
EXOSC1	0.0254569
PLAA	0.0254069
USP47	0.025339
FMO2	0.02527
MAP3K15	0.025186
SLC16A7	0.0251804
ATP6V0C	0.0251264
GSTP1	0.0250594
MIR33A	0.0249817
MARK4	0.0249669
CLK2	0.0249558
GCNT7	0.0249017
SLC11A2	0.0248649
GRPEL2	0.0248271
NAA25	0.0248022
COL12A1	0.0247001
MOCS2	0.0246419
SMPD2	0.0242096
ISCU	0.0242006
CSNK1A1	0.0241034
KMT2B	0.0240726
ITGAM	0.0240128
DNAJC10	0.0239941
PI4KA	0.0239871
HNMT	0.023955
PDE9A	0.0239407
HPRT1	0.0238418
DSE	0.0237282
WNT5A	0.0235728
CMTR2	0.0235341
GSTA3	0.023462
PARP11	0.0234611
QRICH2	0.0234137
CRKL	0.0234113
PHF20L1	0.023199
FBXW8	0.0231292
PSMB3	0.0230971
ZAP70	0.0230392
ABL2	0.0230354
ALDH9A1	0.0230031
UBE4A	0.0229816
PPP2CB	0.0228714
PON3	0.0228406
PSMD4	0.0227043
NME4	0.0224685
CDK6	0.0223439
ARRDC4	0.0222837
CSNK1E	0.0221875
SPHK2	0.0221722
UBE2C	0.0220856
UBA1	0.0220634
PSTK	0.0220546
USP3	0.0220162
ABCB7	0.0219862
STS	0.0219822
KHK	0.0219458
VRK2	0.0219374
PKD1	0.0218703
TK2	0.0218516
DOCK7	0.0217936
UQCRB	0.0217821
USP5	0.0217283
NOXA1	0.0217102
NPLOC4	0.0216522
MATK	0.0215428
COL22A1	0.0214301
FBXO2	0.0214214
UBL7	0.0213092
ABHD6	0.0213081
UBE2J1	0.0212085
RYBP	0.0211458
UBXN4	0.0211111
EDEM2	0.0211038
SETD1B	0.020998
DCTPP1	0.020991
CERS2	0.0208292
RAP2A	0.0207353
BRCA1	0.0206888
ERLEC1	0.0206862
NR1H2	0.0206494
CDK9	0.0206444
DCAF5	0.0206245
CUL9	0.0206027
DDR2	0.0205763
B3GAT2	0.0205655
LAPTM5	0.0205204
COL15A1	0.0204685
OPLAH	0.0204534
GCNT1	0.0204322
FGF10	0.0204165
MECR	0.0203737
EIF6	0.0202677
PSMC4	0.0201917
PLA2G10	0.0200357
GRHPR	0.0200291
B4GALNT3	0.0199806
VPS37C	0.0198019
TWF2	0.0197517
RDH10	0.0197394
PDIK1L	0.0197291
HEXB	0.0196057
SETD1A	0.0195707
TECR	0.0195561
GAPDHS	0.0194962
HMBS	0.019448
PRMT9	0.0194194
MIR210	0.0193475
NCCRP1	0.0193176
C1GALT1	0.0193157
CHST15	0.0192816
KMT5A	0.0192668
MASTL	0.0192588
DEGS1	0.0192436
JAK3	0.0192394
PLP1	0.0191216
SEM1	0.0191082
PDK3	0.0190956
GTF3C4	0.0190546
CAMKK2	0.0190101
BMPR1B	0.0189911
PRKCQ	0.0188669
UQCRFS1	0.0188074
CMBL	0.0187857
NCOA3	0.0187737
CTNNB1	0.0186279
NPM1	0.0186096
CDC42BPA	0.0186015
SDHB	0.0185741
LPGAT1	0.018572
GLRX3	0.0185194
ZW10	0.018511
PAK4	0.0185049
PRMT6	0.0184787
COL6A1	0.018434
ANXA1	0.0184262
ATP6V1F	0.0184069
PARP14	0.0183596
BMP1	0.0183049
HSD17B7	0.0182581
WDR81	0.0180276
PINK1	0.0179815
UBXN11	0.0179366
RIOK3	0.0179272
HS2ST1	0.0178847
STAT3	0.0178043
FBXL19	0.0178032
CHST3	0.017776
FGFR4	0.0177134
DIO3	0.017676
ENOPH1	0.0176056
RNF146	0.0176013
HSPA1A	0.0175956
ENTPD5	0.0175643
OTUD7B	0.0175406
RNF7	0.0174168
CISD1	0.0173617
RMND5B	0.0173471
ATP6V0B	0.0172458
CAMK1	0.0171218
TRMT61A	0.0170713
PIP5K1B	0.0170337
TGFBR2	0.0170271
APC	0.0169319
EPHA2	0.0169076
LIG3	0.0166898
DOCK8	0.0166794
SRM	0.0166471
WDR26	0.0165993
YWHAB	0.0165544
MAPKAPK2	0.0165539
PIGA	0.0165527
DPM1	0.0165193
HAPLN2	0.0164647
SUMO1	0.0164504
GSS	0.0164258
HTT	0.0164165
STAB1	0.0164155
AKR1C1	0.0164073
NCSTN	0.0163633
TRIM2	0.0163551
NEK10	0.0163404
A2M	0.016329
L3HYPDH	0.0163156
NRDE2	0.0163027
PYCR2	0.0162877
HSD17B4	0.0162654
POMP	0.016111
COL4A1	0.0160953
DAB2	0.0160785
NEK1	0.0160387
CIAO3	0.0160012
ENTPD6	0.0159953
PARP9	0.0159479
PIP4K2A	0.0159405
AADAT	0.0159209
EPHA3	0.0158818
ATP5IF1	0.0158681
TCIRG1	0.0158543
ADAT1	0.015761
TTBK2	0.0157536
MET	0.0156151
ACOT8	0.0155844
ALG11	0.015541
BRSK1	0.0155335
RYK	0.0155155
NDUFS8	0.0153637
PLEKHG3	0.0153242
CCNF	0.0153176
GABARAP	0.0153121
LIG1	0.0152961
CPSF3	0.0152635
BLVRB	0.0152142
TTC36	0.015148
PARP6	0.0150732
CHST11	0.015067
CHFR	0.0150084
CSNK1G2	0.0149378
GSTM1	0.0149164
ATAT1	0.0148378
RIOK1	0.0148204
GALNT13	0.014808
SDHA	0.0148053
PSMD3	0.0147817
HS6ST1	0.0147671
AFMID	0.0147651
ALKBH5	0.0147168
MMP11	0.0146763
PKMYT1	0.014605
CYBB	0.0145616
SPSB2	0.0145073
HS3ST3B1	0.0144624
B4GALT2	0.0144477
HSD11B2	0.0144429
ANAPC10	0.0144242
BPGM	0.0144181
KANK1	0.0143723
RNF215	0.0142933
CRB2	0.014235
NTAN1	0.0142338
UMPS	0.0142101
PRKACB	0.014094
USP11	0.0140849
ITGB1	0.0140371
FBXO27	0.0140365
PDE6A	0.0140061
REV3L	0.0139455
CDK8	0.0139056
NFE2L2	0.0138565
EPHA10	0.0138499
DYRK4	0.0137748
RNF139	0.0137727
ATP6V0A2	0.0137506
RNF166	0.0137275
SUV39H2	0.0136504
ALOXE3	0.0136503
RAB20	0.0136062
HAGH	0.0136004
NHERF1	0.0135867
FBXL18	0.0135714
TWF1	0.0135548
PGLS	0.0135339
KAT8	0.0135224
MYO18A	0.0135104
ADK	0.0134677
ASPDH	0.0134658
PHLDB2	0.0134628
AURKB	0.0134248
PYCR3	0.0133949
STK38L	0.0133938
ALG13	0.0132879
UBE3C	0.0132855
ATP6AP2	0.0132578
PIGH	0.0132171
APOA4	0.0131637
PSMD13	0.0131622
SLC9A3	0.0130936
ALOX15B	0.0130151
FGFR1	0.0129987
USP49	0.0129853
KCTD10	0.012962
CLIC4	0.0129496
KYAT1	0.0129167
SGK1	0.0129164
MAP3K3	0.0129009
BLVRA	0.0128844
ALG14	0.0128801
LIMK2	0.0128687
PRDX1	0.0128422
ANKK1	0.0128198
DIO1	0.0128079
POLG2	0.012768
CSGALNACT1	0.0127508
CCDC47	0.0126467
CAMLG	0.0125738
STEAP2	0.0125337
GID8	0.0125006
SDR16C5	0.0124567
SYK	0.0124331
KCTD13	0.0123999
ASAH2	0.0123819
CIAPIN1	0.0123568
ALG10B	0.0123231
FZR1	0.0123126
SRC	0.0122971
DCST1	0.0122278
NFS1	0.012085
TMEM175	0.0119908
CDK7	0.0119517
COL5A2	0.0119439
ACVR1C	0.0119316
PI4K2A	0.0119281
NHLRC1	0.0119221
ADAM15	0.0119165
AKT2	0.0118615
ALG3	0.0118277
CIAO2A	0.0117792
TP53INP2	0.0117129
ANKFN1	0.0116581
ACVR2B	0.011566
MAP3K10	0.0115347
TNKS2	0.011365
DYNLT1	0.0113594
B3GALNT2	0.0113123
CDK11A	0.0112996
COL10A1	0.0112562
HS3ST3A1	0.0111416
ARFGEF1	0.0111392
USP48	0.0111056
TYK2	0.0110933
PRDX6	0.0110736
RPS6KA6	0.0110202
TBK1	0.0110158
COL9A2	0.0109699
HIPK3	0.0109672
FBXO11	0.0109199
ALDH3B2	0.0109082
RNF126	0.0108752
CYP4F3	0.0108698
DDX1	0.0108605
NEK6	0.0108269
ZRANB3	0.0108118
PGAM1	0.0107855
FAH	0.0107793
PLD3	0.0107774
RBKS	0.0107406
ADH6	0.0107201
USP42	0.0106805
BCR	0.0106661
STK25	0.0106167
HINT1	0.0106146
GOT2	0.0106141
GNPTAB	0.0105856
GATA3	0.0105542
ATR	0.0105268
ITGB2	0.0105202
NUB1	0.0105128
SAT1	0.0104992
ATP6V1A	0.010485
MKNK1	0.0104815
TTLL5	0.0104506
PNKP	0.0104245
MPP7	0.0103927
PPIP5K2	0.0103873
UQCR10	0.010385
JKAMP	0.0103509
PRDX4	0.0103477
SLC6A9	0.0103447
UBE2N	0.0103286
CPOX	0.0101673
RNF26	0.0101576
NUDT1	0.0101146
SLC26A6	0.0100816
SIK2	0.0100776
ENPP1	0.0100735
GPCPD1	0.0100545
UBXN2B	0.0100494
GPX4	0.0100431
MTOR	0.0100169
AATF	0.0100051
SPSB1	0.00998081
ADAMTS9	0.00997516
G6PD	0.00994695
ARIH1	0.00991577
FGFR2	0.00990736
CLK3	0.00985113
HS3ST5	0.00984073
ALDH1A2	0.00982534
ALAS2	0.00978945
MIR766	0.00969706
TRIM38	0.00969579
CCL19	0.00967119
DHPS	0.00964495
ALDH1A1	0.00962191
PGRMC1	0.00960282
ABO	0.00959562
PTK6	0.00958787
PDE4A	0.00956773
CDC34	0.00953019
UBE3B	0.00949476
EHMT2	0.00948339
CDC20	0.00945506
MYH9	0.00943524
FMO1	0.00941221
RSAD2	0.0093677
FCSK	0.00936668
CANT1	0.0093414
RIPK3	0.0093069
FEM1B	0.00930544
GIP	0.0093014
WWTR1	0.00929443
ACADVL	0.00928251
KCTD6	0.00926165
NADSYN1	0.00924042
PLA2G4D	0.00923193
ABHD2	0.00917394
SLC25A39	0.00916335
ANKIB1	0.00916276
NDUFAB1	0.00913562
SNF8	0.00912466
USP34	0.00909232
TRIM3	0.0090748
CPSF4	0.00907051
USP12	0.00905834
SOD1	0.00901469
WDR77	0.0089725
PFKFB2	0.0089696
CDKAL1	0.00894133
EZH1	0.0089222
MMP8	0.00888737
PARP8	0.00888521
TMEM9	0.0088471
CEL	0.00884581
GMPS	0.00882908
EP300	0.00882448
DDRGK1	0.00881639
HSD17B12	0.00873134
HADHA	0.00873134
MYLK4	0.00872612
PSMA4	0.00872589
TRIP4	0.00871054
SYNE4	0.00870082
DMPK	0.00869354
AGTPBP1	0.00869105
ATXN3	0.00869028
MCPH1	0.00864653
MUTYH	0.00862165
PPA2	0.00861215
COL4A6	0.00861143
KMT2E	0.00859684
NMT1	0.00856253
ALG9	0.00855769
SKP1	0.00855523
PNPLA6	0.00854863
PDE4B	0.00854196
PDXK	0.00853846
CEMIP	0.00852895
RFK	0.00852865
ALAS1	0.00851917
PLCD3	0.0085102
TESK2	0.00848857
NAGLU	0.00843226
DMXL1	0.00837792
CDC42BPB	0.00834983
PDGFRA	0.00834104
TBL1XR1	0.00832606
NR1H3	0.00831922
SRPK2	0.00830574
RIPK2	0.00829033
SDHC	0.00828164
MGLL	0.00827887
ZER1	0.00824055
MAP3K6	0.00819894
RPL23	0.00819677
HACD4	0.00816977
KAT7	0.00816594
UGT1A8	0.00816467
LYN	0.00812139
PLAAT5	0.00811844
DCTN1	0.00808837
H6PD	0.00808006
FAM89B	0.00804511
CBR4	0.00803438
PFKP	0.00802456
UQCRH	0.00801089
AGAP3	0.00800493
HVCN1	0.0080013
COMT	0.00795423
DYRK3	0.00794742
VRK3	0.00792359
CYRIB	0.00791915
FOXRED2	0.00791358
FEM1A	0.00788095
HSD3B1	0.00787898
IFT20	0.00785729
NMRK1	0.00785045
EXT1	0.00784615
PTPN23	0.00783479
SHMT2	0.00781795
EXOSC9	0.00779452
ADH1C	0.00779136
TTLL4	0.00778343
CCAR2	0.00778291
CAMK2A	0.00777391
PDK1	0.00776805
CAMK4	0.00776209
UBE2O	0.00775292
ATG7	0.00775022
PLD1	0.00774979
DNAJB9	0.00774134
PACSIN3	0.00773883
CERK	0.0077257
SELENOS	0.00771847
PSMF1	0.00769382
SETD7	0.007692
JAK1	0.00768502
CDC23	0.00767045
FUT2	0.00766316
TAFA4	0.00765639
PTGES	0.00764378
PLCE1	0.00763462
PFKM	0.0076247
PRKD2	0.00755215
RNGTT	0.00755211
EDEM1	0.00754056
EIF2AK1	0.00753075
PRTFDC1	0.00751034
ARSA	0.00749082
RNF19A	0.00748414
AKIRIN2	0.00743614
LSG1	0.00743117
CDKN2C	0.00742294
FUT8	0.007412
FAF2	0.00741069
HSP90AB1	0.00740437
CAMK2B	0.00739567
PARD3	0.00738585
HSPA1B	0.00735644
ATP2B4	0.00735492
HAS2	0.00732124
ALDH3B1	0.0073075
METTL3	0.00729769
COL4A2	0.00725405
INSIG2	0.00725195
CISD2	0.00722
ART3	0.00719787
GLYCTK	0.00719231
PTER	0.00717408
PMPCB	0.00714442
AAK1	0.00713228
MMP19	0.00713143
ENTPD1	0.00709947
MAP4K4	0.00708031
TRIM32	0.0070635
HTD2	0.00706261
B4GALNT4	0.00704997
ELP3	0.00703306
CCDC115	0.00703128
KEAP1	0.00700996
USP25	0.00695403
NDUFS2	0.00694301
UBE2J2	0.00693769
LPL	0.00691924
VDAC3	0.00691802
RHOBTB3	0.00690763
PSMD8	0.00690307
CRLS1	0.00690241
CDC7	0.00685648
PANK4	0.00684403
AMBRA1	0.00683826
DMXL2	0.00683488
FUT4	0.0068261
PLCB1	0.00682507
TRMT2B	0.00682272
PDGFRB	0.00681706
FBXO17	0.00680891
NTRK2	0.00678009
MAGOH	0.00675933
UBXN7	0.00672797
FRMD4B	0.0067089
TRPM7	0.00670565
AMOTL1	0.00670238
ZFAND2B	0.0066803
MMP14	0.00667029
INSC	0.00666356
LLGL1	0.00665923
MMP1	0.00665604
ULK3	0.00662663
CD38	0.00661907
ST6GALNAC6	0.00660554
DOLPP1	0.00660169
CAT	0.0065866
USP33	0.00657956
NEK8	0.00657322
SULT1C3	0.00655511
ELOVL5	0.00653566
CRYZ	0.00651693
ABHD12	0.00648991
SLC25A37	0.00648181
CCR7	0.00644536
UPP2	0.00644499
PLD2	0.00644299
COL8A2	0.00644228
N4BP1	0.00641834
BAZ1B	0.00641051
CRTAM	0.00639052
MOGS	0.00638873
MAP3K7	0.00637402
TMEM14A	0.00635108
SLC16A1	0.00634963
HMGCS2	0.00634237
CHKB	0.00633932
HMOX2	0.00633472
EXTL2	0.00633376
CERS3	0.00633079
MMP10	0.00630311
DNM1L	0.00630028
CYTH1	0.00629876
ARMC8	0.00629136
USP38	0.00627656
AVPR1A	0.00625162
PSMA2	0.00623343
APPBP2	0.00622708
NEU4	0.00622276
RMND5A	0.00619291
DDOST	0.00618759
LIAS	0.0061813
ARF6	0.00617542
NUBP2	0.00616378
SMYD2	0.006156
ASCC3	0.00613292
CAMK2G	0.00612064
TTC3	0.00611029
DPAGT1	0.00610507
MAPKAPK5	0.00609271
PFKFB3	0.00608975
PARP10	0.00608763
KIF14	0.00608226
UFD1	0.00608212
CD44	0.00606475
PLCG2	0.00604347
SELENOI	0.00603107
UGGT2	0.006009
ECPAS	0.00600886
FBXL5	0.00599069
USP16	0.00598225
ASNS	0.00598169
RPS6KA1	0.00594694
SUMO3	0.00594499
ELOVL7	0.00594296
CMPK1	0.00590084
SHARPIN	0.00589285
UBQLN4	0.00586963
CDK5	0.00583652
UCHL1	0.00583361
EPHA4	0.00582994
ERBB3	0.00582543
HIPK2	0.00581312
PC	0.0058106
TYROBP	0.005806
KMT2C	0.00580086
UBE2L3	0.00579573
ST6GALNAC3	0.0057948
NSUN2	0.00577747
PSMD14	0.005766
CSNK2A2	0.00575973
ST3GAL2	0.00574757
MSRB1	0.00574598
CAVIN3	0.00574427
DIMT1	0.00574081
DIO2	0.00573088
TGFBR1	0.00571094
KAT6B	0.00570955
NAGK	0.00570758
MAP3K5	0.00568846
SLC39A14	0.0056791
GLUL	0.00567501
NSD2	0.00566512
NUDT2	0.00563624
CLN3	0.00563097
EDN2	0.00561372
CHPF2	0.00559169
ADI1	0.00557829
KBTBD6	0.0055559
PIK3R4	0.00554531
SIAH2	0.00554408
ZNRF1	0.00553921
KMT5B	0.00553065
UFL1	0.00550773
GBF1	0.00550547
FBXL3	0.00548989
UQCR11	0.00548252
TYW3	0.00547994
USP10	0.00547652
USP15	0.00547301
NAXD	0.00544771
FUT5	0.00544323
DERL2	0.00544156
BDH2	0.00543348
UBE2D1	0.00540778
UQCRC1	0.00539355
PIK3C3	0.00538616
CYP27A1	0.00537996
PNPT1	0.00535293
PIK3C2B	0.00535096
UBQLN2	0.00534187
B4GALT3	0.00533846
AMOT	0.00533151
NOS3	0.00532961
DUOXA2	0.00531632
RNF144B	0.00531561
PDE1A	0.00530171
PRKAG1	0.00529433
ILK	0.00529266
XYLT1	0.00527154
GAK	0.00527146
NUDT18	0.00526843
SULT1E1	0.00524963
ABHD4	0.00524633
SORD	0.00524266
ARAF	0.00524213
MAP2K1	0.00523092
RPS6KC1	0.0052147
BFAR	0.00521175
PNPLA2	0.00519351
GPX3	0.00516662
SMS	0.00515999
NDST1	0.00515534
LATS1	0.00514977
GPX2	0.00514692
TRPC4AP	0.005144
IMPDH1	0.00513454
DAGLA	0.00511113
GSTO2	0.00510383
NDFIP2	0.00507412
CLN5	0.00506185
PPP1CA	0.00504865
NDEL1	0.00504708
MAPRE1	0.00502372
GALNT10	0.00501943
FAM98B	0.00501905
HERC4	0.00500319
ZFAND2A	0.00500143
CUL3	0.00499536
PANK3	0.00498101
DGKD	0.00497454
AMOTL2	0.00496535
SIPA1	0.00496344
BMX	0.00494374
ERLIN2	0.00493272
ABCD3	0.00490273
SGTA	0.00488676
SETD2	0.00487745
PEAK1	0.00486667
AGA	0.00485088
TSSK4	0.00484233
NEDD4	0.00483299
MARK3	0.00482929
UBE2A	0.00482925
MID1IP1	0.00482081
COP1	0.00481226
WAC	0.00481173
EXOSC7	0.00480681
PDE2A	0.00479665
LNX1	0.00478509
RNF4	0.00478419
RICTOR	0.00478369
OCA2	0.00478023
MAP2K5	0.00476137
CDK3	0.00474341
NSFL1C	0.00473848
DHX9	0.00473219
NUAK2	0.0047255
AKR1C2	0.00472367
ADSS2	0.00472186
CASK	0.0047114
PTGR1	0.00471017
B4GALT7	0.00470443
DYRK1B	0.00469924
ECRG4	0.00468485
PIGP	0.00468442
MGAT4B	0.00468275
ARSL	0.00467513
ENTPD4	0.00467433
CYTH3	0.00466652
ACOT12	0.00465893
CLYBL	0.00465095
ANAPC4	0.00465064
SRRD	0.00463373
ISCA2	0.00462829
OGT	0.00462274
IDNK	0.0046211
HSD3B7	0.00461244
SIRT6	0.00461225
BTK	0.00460894
CAMSAP3	0.0046007
GNAI3	0.00459901
MCCC2	0.00458339
CTU1	0.00458183
IREB2	0.00457856
CD177	0.00457781
ST6GAL1	0.00455906
CRK	0.00455448
AMN1	0.00451824
CTU2	0.00451135
USP51	0.00451075
MAP4K5	0.0044993
USP9X	0.00449844
CREBBP	0.0044706
CYBRD1	0.00446845
DESI1	0.00445545
GCLC	0.00445354
GET4	0.0044459
UBAP1L	0.00443901
CHPF	0.00443329
APP	0.00442615
STYX	0.00441971
MAP3K8	0.00441146
COL24A1	0.004408
LSM4	0.00440296
PLA2G2F	0.00439687
CHST6	0.00438072
FDX1	0.00436971
ADAMTS5	0.00436139
TRIP12	0.00435782
DDIT3	0.00435538
AKT3	0.00435257
PRKCH	0.00434345
STAM	0.00433949
UBR1	0.00433673
ROS1	0.00432317
SDCCAG8	0.0043189
PIK3R6	0.00429304
FBF1	0.00428618
UCHL3	0.00428381
TPMT	0.00428313
MTM1	0.00427941
MAP3K2	0.00427562
UBE2V2	0.00427407
ACOX1	0.00427233
NDE1	0.00425632
USP43	0.00425401
DAPK1	0.00425253
N6AMT1	0.00425105
CDK20	0.00424479
ROCK1	0.00424086
NDUFS1	0.0042384
SOD3	0.0042286
CSK	0.00420012
MUSK	0.00419458
ZNF598	0.00419426
UPP1	0.00417871
MAN1A2	0.00416721
GPX8	0.00413032
RAB38	0.00412118
MAST3	0.00410161
ALG2	0.00409819
PLD4	0.00408543
ISCA1	0.00408517
SOCS5	0.00407316
FERMT1	0.00405052
GALNT3	0.00404957
BCAN	0.00404596
RUFY3	0.00404082
COL6A3	0.00402581
ITK	0.0040158
QRSL1	0.0040039
CDK18	0.00400115
LONP1	0.00399883
FRRS1	0.00399052
ITPKA	0.00398007
FASLG	0.00397735
FBXW5	0.00397141
CUL4B	0.00397006
TLL1	0.00395679
CAD	0.00394984
RNF103	0.00394521
MYLK	0.00393654
TPTEP2-CSNK1E	0.00393476
METTL14	0.00393201
CAMK2D	0.00392686
PDE7A	0.00391139
RAF1	0.00391074
KCTD2	0.00389694
RNF20	0.00387569
USP36	0.00386672
KCTD5	0.0038666
VPS37A	0.00385764
ZBTB8OS	0.00385644
HCK	0.00385432
KYAT3	0.00385413
ACSS1	0.00383752
PML	0.00382893
MIR185	0.00382785
RBX1	0.00382076
DCLK2	0.0038032
MAN1C1	0.00380014
YWHAG	0.00379588
ADA	0.00379459
MAN2A1	0.00379392
TOPORS	0.00378696
CDK16	0.0037465
COL13A1	0.00374621
EPHA6	0.00374112
CTNS	0.00373749
COL1A2	0.00373716
RNF11	0.00372233
KLHDC3	0.00371991
ASH1L	0.00370925
COL7A1	0.00369466
ABCB10	0.00368411
FPR2	0.00368179
RXYLT1	0.00367275
CDKN2D	0.00367041
ZYG11B	0.0036697
RPS6KB2	0.00366775
XDH	0.00366765
CDK5RAP2	0.00366443
ZNF205	0.00364175
CERT1	0.00363263
PRAG1	0.00363046
PRUNE1	0.00362735
ACO1	0.00362633
ALKBH4	0.00362469
RC3H1	0.00361552
NUMA1	0.00361345
PDE10A	0.00361134
PDE8A	0.00360891
GATB	0.00359599
USP13	0.00359206
ACADL	0.00357783
BAG2	0.00357411
NUDT12	0.00356937
USP28	0.00356285
FN3K	0.00355005
ARSG	0.00354941
NEMF	0.00354143
ADAM17	0.00353604
UBQLN1	0.00353401
ACAN	0.00353166
NCF2	0.00352632
KIF20B	0.00352236
NEK3	0.0035183
HAS3	0.00351617
BRAF	0.00350958
POR	0.00350955
ST6GALNAC4	0.00350184
NAA20	0.00349812
RNPS1	0.00349686
LIPA	0.00349485
EDEM3	0.00349363
ACACA	0.00348997
ALDH1A3	0.00348294
GPD1L	0.00347999
PLA2G4C	0.00347228
TTLL1	0.00347076
TRIB3	0.00345518
MGAT2	0.00345134
STK17A	0.00343921
RIPK1	0.00342891
AASS	0.00341662
IRAK3	0.00339004
HACD3	0.00338706
PATJ	0.00338599
PARP3	0.00338363
PLCB3	0.00337108
SMPD1	0.00336334
UBE4B	0.00336064
USP45	0.00335243
CHMP2B	0.00334968
ERLIN1	0.00332675
A4GALT	0.00332606
ARHGEF11	0.00332119
NDOR1	0.00331681
CDK5RAP1	0.00331627
PAK1	0.00331593
WNK1	0.00331156
NAPEPLD	0.00331066
RAB11FIP2	0.00329576
MOCS1	0.00329416
RPS6KA3	0.00329213
ALAD	0.00328735
HSP90B1	0.00328614
LMTK2	0.00328411
ITCH	0.00327815
ADAM9	0.00324942
KLHL8	0.00324929
HERC2	0.00323651
RFFL	0.00322397
CNP	0.0032223
ST6GALNAC2	0.00320195
CUL2	0.00319151
ABCE1	0.00318331
MAP2K4	0.0031808
CLN6	0.0031698
TRIO	0.00315726
ALDH5A1	0.00314765
ADAM10	0.00313863
STK4	0.00313442
FBXL2	0.00312883
UBE2L6	0.00312332
RNF121	0.00310619
COL17A1	0.00310516
RCHY1	0.00310243
SLC16A8	0.00309825
SLC11A1	0.00308924
COL23A1	0.0030845
TXNRD2	0.00307065
BCS1L	0.00305245
CBL	0.00304892
RC3H2	0.00304666
LSM5	0.00304471
HAT1	0.00303275
PLA2G12A	0.00302624
VPS4B	0.00300716
ERBB4	0.00300614
RTRAF	0.00300282
GPSM1	0.00300108
PFKFB4	0.00298731
ALDH6A1	0.00298538
GLRX5	0.00298266
CIT	0.00298094
PIK3CB	0.00297381
SH3RF2	0.00296853
PLK3	0.00296652
GK	0.00295823
STK3	0.00295772
RNF34	0.00295035
ATP2B1	0.00294455
MCCC1	0.00294418
PIM1	0.0029431
FER	0.00294181
PLAAT2	0.00294025
SCD5	0.00293705
DUT	0.00292513
PGAM2	0.00290923
PSME2	0.00290859
GCK	0.00290805
CNOT4	0.0029061
CBR1	0.00289657
NAGS	0.00288948
PDE4C	0.00288796
PAFAH1B3	0.00288371
CLEC7A	0.00287931
RPGR	0.00287621
SMAD7	0.00287205
PRKCZ	0.0028681
SLC9A8	0.002868
TRIM13	0.00286472
HES5	0.00286146
FBXO33	0.00284709
HACE1	0.00284607
NME6	0.00283634
MIR548P	0.00282431
EPHA1	0.00282306
AREL1	0.00282168
CHST2	0.00282072
UBXN8	0.00282004
PPAT	0.002798
MOCS3	0.00279325
RNF25	0.00278579
EPHA8	0.00278151
PARP2	0.00278115
CYC1	0.00277455
RLIM	0.00276724
CES1	0.0027623
RFT1	0.00276039
TRAF3IP2	0.00275948
PTGIS	0.00275905
PIAS1	0.00275684
YOD1	0.00274967
FLT4	0.00274725
DLD	0.00274176
MMP24	0.00273814
COL6A5	0.0027332
B4GAT1	0.00273305
SRXN1	0.00273028
USP24	0.00271782
PAFAH1B2	0.00271367
ADAM8	0.00268861
CLK4	0.00267981
ANKS1A	0.00267406
IPMK	0.00266625
PRKD1	0.00266429
EPM2A	0.00265064
LATS2	0.00265004
STK38	0.00264099
LDHD	0.00263149
LSM2	0.0026115
RPE65	0.00260701
CTPS1	0.00260627
B3GNT5	0.00259752
INSR	0.00259572
CDH5	0.00258865
PRIM2	0.00258647
MKRN2	0.00256915
TEK	0.00255876
PNPLA3	0.00255766
CRBN	0.00255435
ACYP2	0.00255287
ULK1	0.00255045
ST8SIA3	0.00254702
MTG1	0.00253823
TMEM67	0.00253636
HAPLN4	0.00251859
TNNI3K	0.00251665
MMP28	0.00251314
CES3	0.00251205
FBXL12	0.00250792
ROR1	0.00250682
SPHK1	0.00248906
ALDH3A1	0.00248455
TLK1	0.00247998
DERL3	0.00247447
SULT2B1	0.00244992
B4GALNT1	0.00244824
POMK	0.00244273
SLC9A7	0.0024377
UBXN2A	0.002434
MIR182	0.00242637
UBL4A	0.00241872
FSCN1	0.00241855
GYG1	0.00241113
HGD	0.00240314
TBL1X	0.00240013
MOK	0.00238841
STK10	0.00238806
UCHL5	0.00237434
UQCRC2	0.00237337
UBA6	0.00237314
ULK2	0.00237257
ABCD1	0.00237068
RNF111	0.00236969
THTPA	0.00235455
FGF13	0.0023504
GALNT11	0.00234366
ATM	0.00234338
PIK3R5	0.00234318
BCL2	0.00233345
B3GALT4	0.00233159
HECTD3	0.00232134
ACVRL1	0.00231887
KLHL42	0.0023168
SPRY1	0.00229078
CBLC	0.00228719
BHMT2	0.00228516
HEXA	0.00226405
MARK2	0.00226119
LIPE	0.00225434
EXOSC2	0.00225327
HTRA2	0.00225118
NHLRC3	0.002244
RIPK4	0.00223818
GK5	0.0022196
SLC9A1	0.00221796
DDA1	0.00220554
APOC1	0.00220118
RNF186	0.00219825
RAP1B	0.0021913
SMPD3	0.00218746
PSMB2	0.00218639
LYVE1	0.00218633
HSD17B1	0.00217926
OXSR1	0.00217066
UBAP1	0.00216799
MTHFR	0.00215663
ABHD1	0.00214965
EIF4ENIF1	0.00214756
ADSS1	0.00213598
FADS3	0.00213245
PRODH	0.00212576
SMURF1	0.00212052
PAPSS1	0.00211405
TAF9	0.00211381
PI4KB	0.00211328
KDR	0.00209301
HDAC6	0.00208273
NEK2	0.00207694
CAMK1D	0.00207215
GLMN	0.00207048
PSMC1	0.00206234
STT3A	0.00206188
SMPD4	0.0020609
PNMT	0.00205898
PFAS	0.00205788
PRKCI	0.00205675
DISC1	0.00205043
KMT2D	0.00204163
PLA2G2A	0.00204136
PRKAB2	0.00203058
NEK4	0.00203026
PTGS2	0.00202792
BUB1B	0.00201995
ANKRD9	0.00201283
NME5	0.00200979
CHMP5	0.00200491
CDK5R1	0.00200445
MIR204	0.0020006
MAP3K13	0.0019979
ALG8	0.00198177
HACD2	0.00198167
USP46	0.00197884
RNF149	0.00196604
DDHD1	0.0019551
MIR30C1	0.00195449
MDM2	0.00195316
PELI1	0.00195303
HS6ST2	0.00195202
AANAT	0.00194371
ASCC2	0.00194237
GLRX2	0.00193698
ADH1A	0.00193524
MIR342	0.00192945
ANAPC11	0.00192769
FLOT2	0.00192332
TAOK2	0.00192237
MGAT4A	0.00191882
PIK3CD	0.0019182
PKN1	0.00191461
RSKR	0.00191261
POLA1	0.0019124
TYRO3	0.00190486
RPS6KL1	0.00190449
HS3ST6	0.00190188
DAPK3	0.00189447
HDAC3	0.00188013
UBE2G2	0.00187882
UHMK1	0.00187849
SLC9A6	0.00187394
HMGCS1	0.00187322
TRMT112	0.00187301
STK24	0.00187194
EPHB4	0.00185877
SLK	0.00185865
USP21	0.00185826
FBXO38	0.00185548
TGFB1	0.00185043
PRMT7	0.00184997
PRPF4B	0.00184932
CA7	0.00184891
LRTOMT	0.00183884
CYP26B1	0.00183776
HPGD	0.00183666
SMURF2	0.00183608
SYVN1	0.00183521
SDHAF1	0.00182252
ST3GAL1	0.00181205
NME7	0.00180914
ROR2	0.00180487
CDC42BPG	0.00179731
SIAH3	0.00179548
CBFA2T3	0.00179445
PIK3CG	0.00179412
CDKL3	0.00179351
DET1	0.00176308
TYW1	0.0017607
FBXL14	0.00175595
CDK1	0.00175463
TFB2M	0.00175181
CLOCK	0.00174997
VPS37B	0.00174975
OBSCN	0.00174881
MAP3K19	0.00174843
FEM1C	0.00174788
STT3B	0.00174759
L3MBTL3	0.00174504
SIPA1L3	0.00174459
SH3RF1	0.00174296
SIK1	0.00173913
TNIK	0.00173657
MAP2K7	0.00173507
PARP15	0.001729
PIKFYVE	0.00172526
CENPA	0.00172402
FMO5	0.00172184
HSCB	0.00172018
MTO1	0.0017087
STK40	0.00170642
RNF40	0.00170361
ENTPD3	0.00169722
MAST2	0.00169384
KCTD21	0.00169168
CLGN	0.00169136
PAK3	0.00168775
RNASEK	0.00168152
STK35	0.00167918
SH3PXD2A	0.00167628
PNLIPRP3	0.00167279
IP6K3	0.00167226
HLCS	0.00166822
ENPP2	0.00166602
ALG12	0.00166198
FBXO45	0.00166196
CHSY3	0.00166191
GCNT2	0.00165767
KLHL40	0.00165318
SCD	0.001653
TIE1	0.00165182
NDUFV2	0.00165033
MMP25	0.0016448
PTGR2	0.00164171
CDC26	0.00163028
INSIG1	0.00162612
GSK3B	0.00162417
ACVR2A	0.00162373
MST1R	0.00162189
TMEM14C	0.00162058
TST	0.00161817
ATP6V1B2	0.00161517
PRPS2	0.00161302
DPM3	0.0016121
MPV17L	0.00160969
COLGALT1	0.00160908
LIG4	0.00160252
ALOX12	0.00160174
SPAG5	0.00159819
STEAP3	0.00159601
VPS37D	0.00159549
AXL	0.00159151
CLP1	0.00158967
ADH7	0.00158454
TPK1	0.00157634
DCAF12	0.00156981
CERS6	0.00156961
ACOT2	0.00155558
RAB39A	0.00155503
SGK2	0.00155173
TSG101	0.00154144
TRIM71	0.00154059
USP8	0.001537
POLD1	0.00152741
SLC12A5	0.00152126
PGS1	0.00151874
GSR	0.00151209
GLYATL2	0.00151018
DHODH	0.00150814
CDK13	0.00150654
MTA1	0.00150562
UROS	0.00150122
FADS6	0.0014893
PIP5K1C	0.00148807
HK2	0.00148615
PRICKLE1	0.00147752
PRDM2	0.00147474
ALG10	0.00147052
COL6A2	0.00146973
GDE1	0.0014667
COL11A1	0.00146442
CDC20B	0.00145465
NQO1	0.00145066
ADH4	0.0014483
MAST4	0.00144417
PLA2G3	0.00144247
HK3	0.00144169
POMGNT2	0.00144107
FBXO22	0.00143897
AXIN1	0.00141437
DOLK	0.00141433
SH3RF3	0.0014139
WWP1	0.00141248
SIK3	0.0014105
WEE1	0.00140654
DGKQ	0.00140497
ERN1	0.00140422
VHL	0.0014039
NEK11	0.00139979
COL19A1	0.00139902
CYP3A4	0.001396
CDKL1	0.00139149
RNF122	0.0013858
FDFT1	0.00138143
AOX1	0.00136209
IL33	0.00136062
CDK2	0.0013532
AKR1C4	0.00134806
TUSC3	0.00134782
FA2H	0.00133833
UBE3D	0.00132933
PLA2G7	0.00131734
SUSD5	0.00131162
COL9A3	0.00130985
TRIM39	0.0012988
RNF125	0.00129766
FGFR3	0.0012972
[truncated: 688 more rows]

## Sheet: Shapley CP-CIDs
RC3H2	1.94475
SDHB	0.943678
PSMA7	0.876785
DAD1	0.795337
CANT1	0.724296
VPS28	0.653797
ALDH9A1	0.625552
NAA50	0.608716
SNX3	0.605839
TWF1	0.59496
PSMB3	0.585133
PSMD2	0.584526
HSD17B4	0.57091
ATP6V0E1	0.549237
NCOA1	0.548767
EIF6	0.533201
XBP1	0.519162
ISCU	0.509242
APRT	0.490268
PRKAA1	0.489516
ATP6V1D	0.484701
PON2	0.484524
GALNT1	0.478344
GNPNAT1	0.466879
NDUFS8	0.464183
HSD11B2	0.450933
YWHAB	0.44881
UQCR10	0.445569
RNF14	0.443244
EIF2AK2	0.439644
RNF126	0.434649
SLC4A4	0.434319
PPA2	0.431654
HADHA	0.428014
HINT1	0.427883
CES3	0.424473
GAPDH	0.421079
AKR1A1	0.4168
RPS6KA1	0.41436
RPN2	0.409363
GBGT1	0.406194
PGRMC1	0.404467
ENO1	0.404454
UBE3C	0.401971
CERK	0.400533
ERBB2	0.400176
DPM1	0.396215
PRDX3	0.396088
CCDC47	0.394413
ACADVL	0.39419
GSN	0.393833
NDUFAB1	0.390067
RPN1	0.389335
ATP5IF1	0.388122
PANK3	0.387535
CA2	0.386551
PSMD13	0.386141
CMPK1	0.383364
UQCRH	0.378999
RHOA	0.378566
GALNT3	0.377382
A2M	0.377006
UCK2	0.376661
PLD1	0.375849
RSKR	0.375524
ERBB3	0.375029
PSMA6	0.374683
PRDX4	0.374654
ENOPH1	0.369705
GNPTAB	0.367187
BAG5	0.367102
KLHDC10	0.365892
TTLL4	0.365505
UBA1	0.364411
TPMT	0.363882
ENTPD5	0.363653
ALDH1A1	0.363169
CES2	0.362772
NDUFV1	0.360951
TNFAIP3	0.36003
TBL1XR1	0.360008
TST	0.35848
CTNNB1	0.358319
ATP6V0D1	0.355865
CORO7	0.355645
SOD1	0.354584
HSP90AA1	0.354207
GPD1L	0.353951
NUB1	0.353347
ALKBH5	0.353192
PAFAH2	0.351278
ADH5	0.349893
ETHE1	0.349821
SELENOS	0.349648
COL16A1	0.348584
DHRS9	0.34854
EZR	0.348037
NAA38	0.347824
UQCRC1	0.347017
CTPS2	0.345162
IMPDH2	0.342227
ALAS1	0.340671
CMBL	0.339424
ATP6AP2	0.338673
PLAAT4	0.337719
MAN1A1	0.337527
PSMD3	0.3372
ACVRL1	0.336765
CRLS1	0.335298
RIOK3	0.334412
PSMA4	0.332672
CDC20	0.332405
RMND5A	0.331416
VCP	0.330699
SAT1	0.328063
CHMP6	0.327588
NOX1	0.327162
PSMD6	0.326222
PTER	0.326174
SH3PXD2A	0.326171
NDUFS4	0.32569
GRN	0.325236
SDCBP	0.324006
PML	0.323403
PCBP2	0.323002
PRIM2	0.321548
NEK9	0.319773
LSM7	0.319175
GOT2	0.319103
PSMB1	0.31877
RAB20	0.318542
BOLA2	0.318139
FAT1	0.31803
EXT1	0.317836
SGK1	0.316516
DYNLT1	0.31606
SLC25A6	0.3153
CIAO2B	0.31522
SLC39A14	0.314751
PRDX1	0.31458
EIF2AK4	0.314459
OGA	0.313988
VDAC1	0.313329
SPSB3	0.312808
JKAMP	0.312554
PRDX2	0.312526
CYP27A1	0.312327
EXTL3	0.312093
SPRY2	0.311259
RNF5	0.310816
TRIM2	0.310242
CAMK1	0.309088
FBXO7	0.308831
EXOSC8	0.308646
ABHD2	0.307671
DDOST	0.307173
CDK7	0.306868
CLK3	0.306541
UQCR11	0.3064
GSS	0.306142
UBE2C	0.305291
PPA1	0.304621
MECOM	0.304358
ITGB2	0.304249
MAPKAPK2	0.303185
DDR1	0.3021
VRK3	0.301948
HIPK1	0.301576
AGK	0.30148
PPME1	0.299901
NDUFS1	0.299466
MGAT4A	0.299087
VPS4A	0.29893
SDHA	0.298526
CALR	0.297868
PTEN	0.29767
TMEM14A	0.297215
PAK2	0.296503
DHRS4	0.296372
HPGD	0.296164
PSMC3	0.2956
FEM1B	0.295228
ESD	0.295178
HEXB	0.294761
SLC26A6	0.294694
MAN2A1	0.29421
FBXO9	0.293698
PRPF19	0.293418
ITPKA	0.293347
MGAT5	0.293341
LIMK2	0.292918
NDFIP2	0.292746
GALNT8	0.292293
JAK1	0.290994
DPM2	0.290944
ARRDC4	0.29016
FMO5	0.28961
CDC34	0.289426
GNE	0.28882
PRKACB	0.288258
LAPTM5	0.288161
PDXK	0.287988
NTAN1	0.287765
STK11	0.287618
FDX1	0.287189
APPBP2	0.286235
USP33	0.284431
PMPCB	0.284072
RNF19A	0.283182
CAMK2N1	0.282648
LSM4	0.282618
COPS3	0.282217
USP14	0.282214
CLCN3	0.281857
UQCRFS1	0.281705
PSMB4	0.281514
DDX1	0.280861
ALKBH7	0.280685
FTL	0.280581
HS6ST1	0.280428
PGAM1	0.279925
CISD1	0.27984
NUBP2	0.279622
ATP6V1F	0.278904
SLC26A3	0.27887
FBXW5	0.278554
GALNT4	0.278305
FGFR2	0.278197
IFT20	0.277651
APOC2	0.277563
HIPK3	0.277424
AATF	0.277423
CYBRD1	0.277251
FRK	0.27687
ACO1	0.276827
GSTO1	0.276631
TRIM32	0.276158
ATM	0.275976
NAGPA	0.275729
SRPK1	0.275185
CDC26	0.275175
PSMC4	0.274935
VDAC3	0.274885
CDK11A	0.274224
FAXDC2	0.273733
CERS2	0.273693
MTRR	0.273608
LYPLA2	0.273572
PFKP	0.273287
MAPKAPK5	0.273104
COX10	0.272942
CDC23	0.272521
DHPS	0.272439
CSNK1A1	0.272329
ITPK1	0.272147
PGLS	0.271595
ELP3	0.271515
STK17B	0.271469
TRPM7	0.271355
PATJ	0.271326
SHMT2	0.271191
SCAP	0.270626
ERLIN2	0.270524
FBXW11	0.270502
BIRC2	0.269544
SMS	0.269284
BDH2	0.269269
HIBCH	0.269257
HAS1	0.268534
CAMK1G	0.268415
RAB10	0.268346
UQCRC2	0.268064
SLC25A39	0.268044
CCDC115	0.267602
RHOBTB3	0.267151
AMOT	0.266388
KCTD5	0.266337
UBR2	0.266197
CRK	0.266123
UBE2W	0.26579
ARRB2	0.265289
MAP3K5	0.265168
RNF7	0.265093
CUL1	0.264828
USP1	0.264767
DNMT3A	0.264745
NPM1	0.264504
COL5A1	0.263834
MFN2	0.263693
MAP3K1	0.263623
NME2	0.263233
EXOSC5	0.262999
ENTPD6	0.262855
UFL1	0.262805
CIAO2A	0.262524
ARF6	0.262127
GALNT6	0.261583
H6PD	0.261451
VPS25	0.26114
CDK6	0.260785
KMT2E	0.260782
IPMK	0.260779
ADK	0.260529
RYBP	0.259481
PLCB3	0.259454
XDH	0.2594
CFTR	0.259376
PARP10	0.259363
MOGS	0.259279
GPCPD1	0.259227
NME3	0.258744
NMT1	0.258172
UQCRB	0.258102
GMPPB	0.257986
CHPF2	0.257775
CLIC4	0.257658
CAMK2D	0.257401
NFU1	0.257129
PDGFRA	0.257085
DDRGK1	0.257077
CLK1	0.257035
BLVRB	0.256801
POLR2G	0.256686
COL4A1	0.256664
BCR	0.256386
PAPSS2	0.25607
LYN	0.256013
RPL23	0.255831
ECPAS	0.255745
MAP2K2	0.255565
AKR1C3	0.255559
PIM2	0.255344
PIBF1	0.255122
NR1H2	0.25495
EDEM2	0.25494
ABCB7	0.254929
COX2	0.254663
POMGNT1	0.254627
ND1	0.254322
ZNRF2	0.254236
USP10	0.254155
GALNT7	0.253898
PC	0.253132
LSG1	0.25306
GSTP1	0.252875
HSD17B12	0.252864
USP22	0.252818
RIPK3	0.252579
CYP3A4	0.252294
CYP2C9	0.252159
SUMO1	0.252059
AGPS	0.251994
RPS6KA3	0.251893
B3GNT6	0.251715
KCTD10	0.250851
GK	0.250756
TAOK3	0.250643
KMT5B	0.250629
PARD3	0.250503
GALNT10	0.250438
GRPEL1	0.250436
ZER1	0.250207
EXOSC9	0.250147
PSMD4	0.25014
PARP6	0.250082
POMP	0.250038
PSMD11	0.24979
TRIM25	0.249739
PARP2	0.249626
DECR2	0.249286
SYK	0.24924
ETNK1	0.249162
PINK1	0.248693
BAZ1B	0.24866
CAMKK2	0.248624
STAT3	0.24848
MSN	0.24844
CAT	0.24829
ALDH6A1	0.248107
FBXL3	0.24804
SPSB1	0.248017
PYCR3	0.247812
PSMD8	0.247793
PTK6	0.247616
ATP6V0B	0.247546
DNM1L	0.247516
PJA2	0.247284
INSR	0.247283
RNF139	0.247144
TMEM9	0.247087
GPX4	0.246785
ULK3	0.246765
NCSTN	0.24657
PRKD2	0.246462
CDA	0.246369
TYK2	0.246211
NUDT18	0.246196
TRIP4	0.24579
PI4K2B	0.245787
COMT	0.245784
DPAGT1	0.245645
CIAO3	0.245385
USP9X	0.245317
ARIH2	0.245136
NAT8	0.245132
UBR1	0.244535
PSME2	0.244449
NDFIP1	0.244302
CCAR2	0.243892
CBR1	0.243876
MMP14	0.243834
B4GALT7	0.243189
GSR	0.243134
USP25	0.243037
FBXL5	0.242996
CLN5	0.242987
TXN2	0.242808
MMP12	0.242754
B3GNT7	0.242534
CDC42BPB	0.242416
UBD	0.24229
MAOA	0.241996
CHMP2B	0.2418
CDK10	0.241759
UBE4A	0.241522
RPS7	0.241505
UBE2L3	0.241435
HERC4	0.241424
NFE2L2	0.241255
HMOX2	0.241119
FRRS1	0.240843
CYP8B1	0.240811
TFRC	0.240792
DERL2	0.240582
B4GALT5	0.240569
ACO2	0.240535
PLK2	0.240505
RYK	0.240448
F2RL1	0.240439
NEDD4	0.240358
ELOB	0.240245
ALG2	0.240234
MAP3K7	0.240232
HSD17B2	0.240182
PSMA1	0.240021
XPO1	0.239558
DUOXA2	0.239476
CSNK1G2	0.239419
NADSYN1	0.239399
KEAP1	0.239055
PAFAH1B1	0.238907
CAMK2G	0.238901
UFD1	0.238753
USP3	0.238732
CYP4F3	0.238581
HSPA1B	0.238577
IPPK	0.238405
DMXL2	0.238268
B3GNT3	0.238079
GALNT13	0.237982
ANAPC4	0.237917
GBF1	0.23784
ST6GAL1	0.23757
MARCKS	0.237526
NSUN2	0.237414
UBE2A	0.237251
MMP28	0.23719
PLD3	0.237033
CDIPT	0.236947
CYC1	0.236875
AGO1	0.236485
NSD1	0.236204
HSPBP1	0.235964
MAP3K2	0.235957
NUDT2	0.235679
ARHGEF11	0.235636
CYBB	0.235471
MAPRE1	0.235225
GID8	0.235188
HTT	0.234891
GALK1	0.234829
UBE2V2	0.234776
IREB2	0.234763
GLRX5	0.234744
HECTD1	0.234597
RNF4	0.234363
CIAPIN1	0.234262
HSD3B7	0.234183
GYG1	0.234141
ARFGEF1	0.234034
PAK1	0.233915
UGGT2	0.233905
PLAAT2	0.233807
MIOX	0.23369
NXT1	0.23366
GIPC1	0.233518
PDE8A	0.233268
BSG	0.233001
EP300	0.232841
PSMD14	0.232713
TTLL5	0.2327
PNPLA2	0.232597
PLG	0.232562
SNAPIN	0.232398
TYW3	0.232357
KMT2C	0.23232
WAC	0.232303
MPP7	0.232281
CSK	0.232259
PNPT1	0.232226
OS9	0.232143
PIK3C2B	0.232032
PTK2B	0.231967
ACSM5	0.231964
DHX9	0.231879
ASS1	0.231866
RNF103	0.231851
ISCA1	0.231807
WNK2	0.231796
CEPT1	0.231523
RAB7A	0.231474
HSP90AB1	0.231464
ILK	0.231443
C1QBP	0.23137
DOLPP1	0.231202
PSMA3	0.231178
ADAM9	0.231014
NEK3	0.230989
CHPF	0.230962
PRKCB	0.23092
BMP1	0.230845
BMP2K	0.230582
ABHD3	0.230567
GNAI3	0.230449
SH3BGRL	0.230427
UBL7	0.23035
ANKRD9	0.230213
KLHL8	0.230182
EZH1	0.230181
FBF1	0.230003
SHARPIN	0.229941
UBE2N	0.229855
PIP4K2A	0.229701
PLCG2	0.229668
POR	0.229465
SUMO3	0.229436
ABCD3	0.229376
RNF167	0.229339
FERMT1	0.229292
HES1	0.229276
SLC16A3	0.229241
SNRK	0.22921
HPRT1	0.229188
TBK1	0.229071
DLD	0.228857
DDR2	0.228808
RFFL	0.228787
LMTK2	0.228724
FAH	0.228709
PRKAG1	0.228614
FOXF1	0.22855
ASNS	0.22837
PNPLA3	0.228367
USP38	0.228316
SIAH2	0.228248
PPT1	0.228145
CDKN2C	0.227962
AKR1B10	0.227897
LPGAT1	0.227843
UBQLN1	0.227769
ITIH2	0.227588
PLA2G7	0.227533
DNM2	0.227485
ST13	0.227452
VPS37A	0.22745
PARP3	0.22721
MOCS1	0.227133
ST6GALNAC4	0.226983
SMAD7	0.226883
SLC25A37	0.226868
MAN1B1	0.226755
ADH1A	0.226542
PDE7A	0.226537
SETD7	0.226467
SOD2	0.226444
GK5	0.226433
HS2ST1	0.226374
HSD17B8	0.226349
BOLA3	0.226319
EHHADH	0.226281
SDHC	0.226201
FBXO3	0.226197
HACD3	0.226175
CHKB	0.226121
RC3H1	0.226026
ITPKB	0.225924
PRDX5	0.225815
EIF2AK3	0.225757
ALDH7A1	0.225697
GALNT2	0.225636
PDE11A	0.225531
SMYD2	0.225472
MAGOH	0.22546
TNK1	0.225383
ACOX1	0.225364
KAT8	0.225242
PPP2CB	0.225144
LCK	0.22512
ITPA	0.225062
RNF186	0.225021
SH3RF2	0.224999
PIGP	0.224997
PPP1R11	0.224931
TGFBR1	0.224924
PARP4	0.224894
PLEKHG3	0.224823
PIGQ	0.224779
CARM1	0.224775
FBXW4	0.224767
ACSS2	0.224728
RNF34	0.224624
BCL2	0.224565
ZBTB8OS	0.224548
KLHDC2	0.224441
ACVR1B	0.224411
ARAF	0.224368
PFKFB2	0.224324
DAB2	0.22431
HGD	0.224278
ITK	0.224278
GLRX2	0.223933
CDK17	0.223904
STK38	0.223888
GAMT	0.223793
CKS1B	0.223785
PRUNE1	0.22376
COQ3	0.223679
AFMID	0.223678
ABCE1	0.223664
PYCR2	0.223625
KIT	0.223539
ANKIB1	0.223504
CLASP1	0.223442
N4BP1	0.223441
DGKQ	0.223416
COL6A1	0.22339
SH3BP1	0.223383
CHMP2A	0.223171
KAT2A	0.223119
UBE2R2	0.222983
UGGT1	0.222914
AKIRIN2	0.222731
NUMA1	0.222712
DYRK1A	0.222659
CYBA	0.222613
ENTPD1	0.222496
COL5A2	0.222493
AKR1C4	0.222491
EXTL2	0.222466
ADAM8	0.222402
ACHE	0.222344
CBLC	0.222334
CDO1	0.222326
HSPA9	0.222296
TRMT2B	0.222287
ATP6V1A	0.222276
DNAJB9	0.222223
CYP4F2	0.222147
ATR	0.222116
WDR26	0.222084
FBXW7	0.222052
TRIP12	0.222035
TNIK	0.222017
STK17A	0.22199
DCTPP1	0.221926
B3GALNT2	0.221898
UBXN7	0.221895
CYLD	0.221865
SAT2	0.221847
FMO1	0.221836
GART	0.221831
AREL1	0.221777
APC	0.221761
DAZAP1	0.221734
CD2AP	0.221691
NOS2	0.221646
UBE2G1	0.221351
PRMT2	0.221307
IMPDH1	0.221304
HIBADH	0.221295
APP	0.221232
ADAM10	0.221177
CPS1	0.221133
RBBP6	0.221005
HIF1A	0.220904
PIGH	0.220897
UCHL3	0.220842
MAP3K3	0.22082
PDE5A	0.220751
BUB1B	0.220722
TRIM38	0.220633
STEAP2	0.220573
HSD17B7	0.22053
B4GALT4	0.220488
PSMD7	0.22033
GCLM	0.220317
SRC	0.220217
STAB2	0.220215
B3GALT1	0.220189
NUAK2	0.220132
FAF2	0.220126
RPS6KA4	0.220042
DMXL1	0.220033
ASB2	0.219913
RPS6KC1	0.219839
C1GALT1	0.219769
ZNF598	0.219756
PSEN2	0.219691
MMAB	0.219664
PAFAH1B2	0.219647
LLGL1	0.21955
RCHY1	0.219472
USP45	0.219406
SGTA	0.219403
TEK	0.219375
RNGTT	0.219173
PSMD1	0.219101
UBXN2A	0.219093
EDN2	0.218981
NAGK	0.218943
AKR1C2	0.21894
GET4	0.21892
RDH10	0.218816
DYRK2	0.218678
TNNI3K	0.218643
PTGR1	0.218619
ENTPD8	0.218589
NEK6	0.218585
MICAL2	0.218573
RXYLT1	0.218491
TRIO	0.218449
TRPM6	0.218403
TMEM14C	0.218344
TRMT5	0.218289
ABO	0.21828
ELOVL7	0.218249
USP48	0.218227
MYO18A	0.218209
LIPA	0.218163
RDH5	0.218087
PPAT	0.218076
MDH2	0.218076
NDUFS2	0.218068
PARP14	0.217998
COLGALT1	0.217987
KCTD17	0.217956
EDEM1	0.217823
SLC4A7	0.217757
PSMB7	0.217722
IRAK1	0.217721
UBE2D1	0.217685
CYTH3	0.217677
RICTOR	0.217654
CAMLG	0.217637
SULF1	0.217605
TK2	0.2176
AXIN1	0.2176
SHMT1	0.217524
EIF3H	0.217488
APOC3	0.21746
HSPA1A	0.217457
ACOT7	0.217442
PON1	0.217435
CIAO1	0.217431
CAD	0.217421
VRK2	0.217403
CBR4	0.217393
SETD2	0.217392
PAFAH1B3	0.217368
TNKS2	0.21736
DESI1	0.217334
ST6GALNAC6	0.21733
NSFL1C	0.217318
ALG3	0.217307
CTU2	0.217293
DERL3	0.217261
MGAT4B	0.21725
LSM5	0.217124
ATP6V0A1	0.217094
USP5	0.217087
FGFR4	0.217073
ATP6V1H	0.217007
STK38L	0.216968
CTNS	0.216916
DAPK1	0.216892
CEACAM1	0.216776
BAP1	0.21677
CDK20	0.21676
CUL4B	0.216726
PSMF1	0.216687
DGKH	0.21668
CLN6	0.216624
PTGR2	0.216568
PASK	0.216568
UBL4A	0.216529
ADH6	0.216468
RAP1B	0.216462
PFKL	0.216415
HTD2	0.216382
HAGH	0.216365
CES1	0.216359
MAN1A2	0.216268
NSDHL	0.216257
RPS6KB1	0.216226
DMPK	0.216167
EXT2	0.216156
MTM1	0.216115
NR1H3	0.216061
HSPA5	0.216042
COASY	0.216023
SDR16C5	0.216018
DDX11	0.215925
CHPT1	0.215919
ASH1L	0.215915
ROCK1	0.215892
CDKL1	0.215891
CLEC16A	0.215845
FEM1A	0.215843
POMK	0.215774
UBXN8	0.215755
UBXN1	0.21575
HCK	0.215747
GCH1	0.215709
SULT1A3	0.215702
HSP90B1	0.215686
MGAT2	0.215684
PNPLA8	0.215675
KIF20B	0.215608
MISP	0.215591
CASK	0.215501
PSMA2	0.215475
KYAT3	0.21541
RAF1	0.215394
SIPA1L3	0.215305
SIK2	0.215298
CYP2C8	0.215277
CLN3	0.215236
TECR	0.215218
RPGR	0.21507
NUDT12	0.214946
DIMT1	0.214934
UBR3	0.21493
FBXL14	0.214916
TRIB3	0.214908
MGLL	0.214884
AMN1	0.214861
ATP2B1	0.214835
ALAD	0.214826
TRIM3	0.214786
CMTR1	0.214745
SIAE	0.214743
CDC42	0.214673
CYTB	0.214196
STS	0.214195
DHODH	0.214124
CDK1	0.213977
MMP3	0.213923
COX15	0.21392
CBFA2T3	0.213827
NME6	0.213764
EHMT2	0.213723
RWDD3	0.213674
ALG5	0.213665
STK10	0.213657
HERC2	0.213655
GLUL	0.213654
USP16	0.213642
BAG2	0.213613
CAVIN3	0.2136
USP24	0.213598
FAF1	0.213534
UBE3B	0.213532
ELOVL6	0.21351
TXNRD2	0.213504
NHLRC3	0.213481
KLHL20	0.213467
GABARAP	0.213443
JAK2	0.213407
FTH1	0.213402
RNF11	0.213401
NTHL1	0.213389
ZFAND2B	0.213378
EIF2AK1	0.213373
RFT1	0.213317
PEAK1	0.213291
NDUFS7	0.213249
ALG12	0.21324
BHMT2	0.213237
HACE1	0.213188
FBXW8	0.213186
ST3GAL4	0.213186
NME4	0.213111
B4GALT1	0.213108
STT3B	0.213012
CUL2	0.213006
ARSG	0.212998
PLB1	0.212931
HECTD3	0.212918
LLGL2	0.212913
INSIG1	0.21288
PSMD10	0.212829
HLCS	0.212801
RNF149	0.21278
HK3	0.212685
GALNT14	0.212675
NADK	0.212659
EXOSC4	0.212656
COL9A2	0.212643
B3GALT5	0.212603
RIPK1	0.212601
MAP3K21	0.212586
GSTM4	0.21258
USP34	0.212569
ANAPC11	0.21256
HTRA2	0.212536
ADAM15	0.212518
UBE2S	0.212395
DAO	0.212349
PNKP	0.212298
TRIB1	0.212258
CLP1	0.212241
MAOB	0.212199
AMOTL1	0.21214
CYP51A1	0.212102
HAPLN1	0.212094
KAT7	0.212051
RIPK2	0.211966
RNF121	0.211945
MAP4	0.211928
ACOT4	0.211852
ENTPD2	0.211851
POLA1	0.211848
IL18	0.211795
MAST3	0.211795
TLK2	0.211785
AKR1B1	0.211773
OMA1	0.211729
PSMC6	0.211717
NOXO1	0.211697
CDKN2B	0.211658
RNF168	0.211649
HIPK2	0.211563
MMP10	0.211458
SVIP	0.211457
ALDH1B1	0.211448
RTEL1	0.211424
PTGES3	0.211422
PEDS1	0.211413
BPGM	0.211409
FBXL12	0.211363
USP37	0.211357
SRM	0.211319
PRKCZ	0.211316
ACVR2A	0.211305
RNASEK	0.211302
RBKS	0.211273
PRODH	0.211251
TOPORS	0.211204
PARP8	0.211188
TRIM13	0.211178
EXOSC7	0.211002
ACSM3	0.210979
SUV39H2	0.210969
NEMF	0.210962
MPV17L	0.210954
CSNK1E	0.210924
ACOT2	0.210924
HMMR	0.210916
USP12	0.210852
CSGALNACT2	0.210844
SLC40A1	0.210819
HK2	0.210813
PDE4B	0.210769
LYPLA1	0.210751
RNF125	0.210662
DEGS1	0.210654
HFE	0.210649
PI4K2A	0.210628
SIPA1	0.21062
MYH9	0.210585
LIG3	0.210556
CDKL5	0.210531
FZR1	0.210518
SLC9A8	0.210514
AURKB	0.210501
TGFBR2	0.2105
GRPEL2	0.210427
BRCA1	0.210427
APOA5	0.21042
C2orf49	0.210386
ADAMTS9	0.210374
AKT2	0.210355
ANKS1A	0.210336
CERT1	0.210323
SETD1A	0.210271
QRSL1	0.210242
MICAL1	0.210222
PDK1	0.210218
HACD2	0.210195
PRPF4B	0.210179
SLC16A1	0.21015
USP30	0.210125
SKP1	0.210047
ARSD	0.209995
NME7	0.209969
UBOX5	0.209968
MAP4K3	0.209961
EPHB2	0.209961
GALNT5	0.209921
SIRT2	0.209908
PRDX6	0.209905
PYM1	0.209901
RNPS1	0.209891
SOD3	0.209883
ACOT12	0.20986
STT3A	0.209835
RNF20	0.209789
MARK3	0.209768
UBE2B	0.209765
HMGCS1	0.209731
MAP2K4	0.20973
PARP9	0.209728
TAOK1	0.209722
SULT1A2	0.209694
CMTR2	0.209672
ALOX5	0.20967
PFAS	0.209653
PRKCH	0.209652
CYP1A2	0.209623
TTBK2	0.209622
CISD3	0.209597
CUL7	0.20959
KMT2D	0.209589
B4GALT2	0.209584
FBXO39	0.209574
RNF216	0.20956
PANK1	0.209558
PDHB	0.20953
ZRANB3	0.209529
L3MBTL3	0.209522
DGKD	0.209516
NUBP1	0.209516
MAP2K7	0.209485
RTRAF	0.209479
RNF217	0.209461
TXK	0.209446
APOC1	0.209444
SLC45A3	0.209443
RDH12	0.209412
PLA2G10	0.209369
RBX1	0.209353
CERS6	0.209337
VPS37B	0.209289
POLG2	0.209284
RPS6KA2	0.209284
LDHD	0.209266
SNF8	0.209265
RNF213	0.209232
GAK	0.20921
PRKAB1	0.209196
CLK2	0.209161
CREBBP	0.209147
CRBN	0.209127
LIPT1	0.209107
ALG13	0.209028
MSRB1	0.209027
LIG4	0.209022
SMURF1	0.209008
FER	0.208991
STUB1	0.20897
PLCB2	0.208924
FLT4	0.208894
CNP	0.208893
PLA2G4F	0.208889
TSSK4	0.20887
COP1	0.20887
CDYL	0.208857
MAPKAPK3	0.208812
SKP2	0.208812
GSK3A	0.208801
NCOA3	0.208791
GNAI2	0.208777
UBQLN4	0.208746
GLYAT	0.20872
GCNT4	0.208698
CLPP	0.208695
YWHAG	0.208689
OXSR1	0.208574
ADI1	0.208564
TKFC	0.208543
ROR2	0.208533
PARP12	0.208528
EPHA2	0.208493
FAM89B	0.208489
VRK1	0.208485
TRAF2	0.208471
PAK4	0.208445
UCKL1	0.20842
WFS1	0.208403
CISD2	0.208376
ARSK	0.208371
UBE3D	0.208368
ALDH8A1	0.208353
SPRY1	0.208323
SORD	0.208307
GTF3C4	0.208285
CCDC22	0.208268
LALBA	0.208266
UBE2G2	0.208263
CHMP4C	0.208236
PARP1	0.208236
UGCG	0.208127
DAPK2	0.208121
ACOT9	0.208072
EDN1	0.208059
COL13A1	0.20804
PIK3R1	0.207966
HSD3B1	0.207953
ABHD4	0.207934
ALDH5A1	0.207926
USP4	0.207914
ADSS1	0.207902
OBSCN	0.207879
FRMD4B	0.207829
TLK1	0.207823
ETFDH	0.207796
GRHPR	0.20777
MLXIPL	0.207755
ITGB1	0.207746
PPIP5K2	0.207746
SDS	0.207743
UBE2L6	0.207731
PARP11	0.207711
SIAH1	0.207708
HASPIN	0.207694
PLA2G4C	0.207685
PRMT9	0.207667
IMPG2	0.207656
PRKCD	0.207646
AURKA	0.207632
NEDD4L	0.207625
TESK2	0.207613
CDK5RAP2	0.207499
CPSF3	0.207436
PLD2	0.207428
B3GALT6	0.207368
FBXO31	0.207353
RNF150	0.207318
PANK4	0.207308
UBE2D3	0.207304
MMP19	0.207288
UBQLN3	0.20725
CDK8	0.207231
AQP11	0.207216
MDM2	0.207197
STK4	0.207193
BAG6	0.207174
PLCG1	0.207161
ACYP2	0.207158
PLAAT3	0.207114
DCLK2	0.207092
COL3A1	0.207087
TMEM199	0.207055
COL12A1	0.207055
SGK2	0.207006
COL7A1	0.206988
MARCHF6	0.206987
MYLK	0.206978
ACYP1	0.206977
ITGAM	0.206933
MTHFR	0.206933
HAPLN4	0.206916
WWC1	0.206907
XYLT1	0.20688
SOCS4	0.206867
MGAT5B	0.206863
DPYD	0.206862
SC5D	0.206832
SLC6A9	0.206807
THOP1	0.206792
PIP4K2B	0.206783
STK35	0.206772
SDCCAG8	0.206768
CYRIB	0.206765
NMRK1	0.206755
SDHD	0.206737
ALDH2	0.206716
BCAP31	0.206705
CSNK1G3	0.206687
AXIN2	0.206679
KLHL22	0.20667
RNF180	0.206662
SRXN1	0.206642
TTK	0.206641
GLYATL1	0.206619
DPYS	0.206587
UCK1	0.206585
PIKFYVE	0.206546
DAGLA	0.206545
DAPK3	0.206525
PEMT	0.20649
USP21	0.206486
PRMT1	0.206474
AIFM3	0.206458
PRPS2	0.206418
MKNK1	0.206402
SPHK2	0.206401
LIMK1	0.206398
TTC36	0.206373
MATK	0.206372
LNX1	0.206362
DMAC2	0.206329
OXSM	0.206309
ST6GALNAC1	0.206306
HMOX1	0.206294
RNF10	0.206273
PON3	0.206257
ACACA	0.206254
LIPT2	0.206214
ADSS2	0.206199
PRKACA	0.206198
FUT7	0.206195
FDXR	0.20618
WWTR1	0.206172
CEL	0.206164
UGT8	0.206163
RNF122	0.206137
PNPLA6	0.206117
RLIM	0.206114
TLL1	0.206106
METTL14	0.206105
MARK2	0.206102
MAP3K20	0.206081
CUL3	0.206075
BTK	0.206058
JAM3	0.206056
CRTAM	0.206049
PRKG2	0.206021
CRB1	0.205988
FMO4	0.205983
UBE2Z	0.20598
COL17A1	0.205968
ACVR1C	0.205967
B4GALNT1	0.205939
STK3	0.205937
NAGS	0.205931
MAP2K5	0.205924
IL1B	0.20591
PDE8B	0.205901
PRAG1	0.205897
MMP27	0.205894
HVCN1	0.205892
DOCK8	0.205877
PNCK	0.205874
DDA1	0.205835
ROCK2	0.205798
LOXL2	0.205798
DCAF12	0.205795
CNOT4	0.205776
NRROS	0.205771
B4GALNT3	0.205767
PIK3R3	0.205761
CYP7B1	0.205747
RNF185	0.20574
ERCC2	0.205732
PGS1	0.205728
MYLIP	0.205718
UGDH	0.205715
PABPN1L	0.205699
NEK2	0.205696
ALKBH4	0.205694
FES	0.205687
ISCA2	0.205675
TFB1M	0.205667
PDE9A	0.20564
GJA1	0.205603
DYRK3	0.205601
GM2A	0.205588
SRMS	0.205579
CSNK1D	0.205562
APOA4	0.205556
UBE2J2	0.205556
MAP4K4	0.205548
IP6K1	0.205522
RFK	0.205517
NEK7	0.20551
CHMP5	0.205499
KAT2B	0.205487
CRYL1	0.205473
SMPD3	0.205422
SETDB1	0.205421
PAICS	0.205417
FBXL17	0.205403
CAMK2A	0.205395
FBXO10	0.205388
PLK3	0.205377
DYRK1B	0.205376
NDOR1	0.205367
GSTA4	0.205365
PRKG1	0.205332
ENPP3	0.20533
XYLT2	0.205312
CDKN2D	0.205291
MSMO1	0.205279
FYN	0.205276
ALG9	0.205267
PRKDC	0.205247
STEAP4	0.205243
DGKA	0.205239
CD74	0.205218
MCCC1	0.205203
BAAT	0.2052
ST8SIA1	0.205198
ST3GAL6	0.205192
PLA2G4B	0.20518
GALNT16	0.205117
PNLIP	0.205105
UCHL1	0.205089
PLCH1	0.205075
DCST1	0.205069
ERN1	0.205034
DCAF5	0.205021
MTA1	0.204998
AGT	0.204994
VPS4B	0.204991
PRMT6	0.204969
METTL3	0.204963
FUT3	0.204949
MIR33A	0.204935
SPOP	0.20493
FUT4	0.204929
CLYBL	0.204927
PRDM2	0.204924
COL6A2	0.204923
SELENOI	0.204906
MAP3K9	0.204904
TRMT61A	0.204875
HERPUD1	0.20487
DIO1	0.204855
RACK1	0.204838
SGK3	0.204818
KIF26B	0.204816
CYP19A1	0.204804
GDE1	0.204802
ACSBG2	0.20479
MMP9	0.204741
ZSWIM8	0.204727
MET	0.204721
ADO	0.204717
TRMT112	0.204707
CDC42BPG	0.204705
GANAB	0.204699
NTMT1	0.204697
HS3ST3B1	0.204689
TPST2	0.204676
ALDH3B1	0.204674
CAMSAP3	0.204669
FBXO22	0.204666
ATP6V0A2	0.204643
CDK5RAP1	0.204629
SIRT1	0.204606
TTBK1	0.204592
AMBRA1	0.204533
MAP2K1	0.204512
TOLLIP	0.204509
ZNRF4	0.204495
SUSD5	0.204494
GPX3	0.204494
NDUFS6	0.20449
SDSL	0.204468
NGLY1	0.204466
TRMT61B	0.204464
KIF25	0.204457
EPHA1	0.204451
CDK16	0.204438
DCUN1D1	0.20442
WWP2	0.204389
HNF1A	0.20438
ASAH2	0.204374
ANXA1	0.204365
B3GALT4	0.204345
FUT6	0.204328
MYLK4	0.204292
UST	0.204276
FASN	0.204255
PIP5K1B	0.204236
CLK4	0.20421
MMP8	0.204195
AMOTL2	0.204185
ALOXE3	0.204181
PBK	0.204175
IP6K3	0.204145
PKN1	0.204084
CIT	0.204049
CTPS1	0.204025
TYW1	0.204015
GPSM2	0.204008
PRTFDC1	0.204004
PTK7	0.204003
NOS3	0.204003
RIPK4	0.204001
AASS	0.203988
NAA20	0.203988
MAPK9	0.203965
PLK1	0.203963
GIP	0.203963
PSKH2	0.203951
USP18	0.203948
MCCC2	0.203939
MYO3A	0.203934
FKTN	0.203925
FUT1	0.203913
RNF25	0.203893
CHMP1A	0.203891
STAB1	0.203826
ARMC8	0.203805
SLC9A6	0.203782
DPM3	0.203776
TRMT2A	0.20377
GLCE	0.203761
NEU4	0.203758
PTPN23	0.203752
HMBS	0.203727
ABHD1	0.203712
COL20A1	0.203686
UBE2J1	0.203682
PSMA8	0.203668
PPP1CA	0.203642
USP15	0.203637
CILK1	0.203626
TMUB2	0.203622
HMGCS2	0.203598
ALG14	0.203591
PLA2G6	0.203574
KDR	0.203556
CHKA	0.20348
PSMB2	0.203465
COL4A2	0.203458
MGST1	0.203456
RNF130	0.203416
SDHAF1	0.203407
PGAM2	0.203401
RNF40	0.203394
RDH16	0.203381
DNAJB2	0.203368
MAP4K5	0.203356
HACD4	0.203355
TRDMT1	0.203341
PTGES	0.203321
SYVN1	0.203321
HES5	0.203319
CDK3	0.203306
CALR3	0.2033
TXN	0.203293
LHPP	0.203268
RIOK2	0.203261
PDK3	0.203251
PCMT1	0.203229
TPSAB1	0.203222
PPP2R5C	0.203207
PTGS2	0.203199
ABHD6	0.203177
DCTN1	0.203173
SIAH3	0.20315
DGKG	0.203143
TNK2	0.203136
NDST1	0.20313
ALDH1L1	0.203129
CD177	0.203124
NAPEPLD	0.203113
HK1	0.203112
ABCD1	0.203108
FADS3	0.203103
MKRN2	0.203093
CCR7	0.203062
VPS37C	0.203059
INSIG2	0.203057
ERBB4	0.203056
TMUB1	0.20303
RNF43	0.203028
CHST2	0.203026
ALKBH1	0.203007
TTC3	0.202988
GCNT2	0.202981
ACSM2A	0.202976
MMP1	0.202965
ATP6AP1	0.202953
MMP11	0.202917
PECR	0.202907
CPOX	0.202905
PTGES2	0.202893
FBXL8	0.202884
CHEK1	0.202878
TYROBP	0.202874
MAST2	0.202854
USP2	0.202845
SPDL1	0.202836
CBR3	0.202834
SCD	0.202833
ARSA	0.202829
ZYG11B	0.202789
AGTR1	0.202782
TSG101	0.202772
RNF148	0.202729
CYTH1	0.202728
MAP4K1	0.202727
STYX	0.202718
SLC25A2	0.202709
CLGN	0.202702
CCL21	0.202662
COL6A3	0.202651
ADH4	0.202644
WDTC1	0.202602
DOCK7	0.202594
FRMD4A	0.202562
FBXL20	0.202543
ALDH3A2	0.202494
FBXO38	0.202494
DUOXA1	0.20249
B3GAT3	0.202486
SPHK1	0.202468
LARGE1	0.202463
MAP3K13	0.202459
AGA	0.202397
CHST14	0.202392
MIR766	0.202391
SRRD	0.202383
MARK4	0.202381
TBL1X	0.202377
CDK15	0.202363
MGAT1	0.202304
FBXO48	0.202302
CHMP4B	0.202301
UGT1A8	0.202299
PDK4	0.202291
BUB1	0.202285
PLA2G2D	0.202284
EZH2	0.202277
COL4A4	0.202277
SPAG5	0.202272
SMPD1	0.202269
ALG10	0.202269
PAK6	0.202269
NPLOC4	0.202265
PDPK1	0.202254
GCNT3	0.202237
LCMT2	0.202234
PDIK1L	0.20222
LTC4S	0.202206
MIR132	0.202205
BMPR1A	0.202204
NUDT14	0.202201
LIG1	0.20219
ITPKC	0.202184
KYAT1	0.202181
FCSK	0.202168
NAXD	0.202165
CDKL4	0.202165
MELK	0.202152
NOX4	0.20215
HUNK	0.20215
CSNK1A1L	0.202146
FTHL17	0.202144
ANKZF1	0.202123
SLC25A5	0.202121
ART1	0.202112
USP11	0.202109
PHLDB2	0.202106
AKT3	0.2021
TTN	0.202097
PSMC1	0.202083
MTOR	0.20208
NOP53	0.202058
ALDH1A3	0.202052
PLA2G5	0.202051
ELOVL1	0.202025
TFB2M	0.202022
USP28	0.202017
CUL9	0.201984
PFKFB4	0.201983
MGST2	0.20197
GSTM2	0.20197
PLAA	0.201964
A4GALT	0.201935
OPHN1	0.201929
EGFR	0.201905
CENPA	0.201884
PRDM9	0.201873
ABL1	0.201835
RNF19B	0.201815
NUAK1	0.201799
SEM1	0.201784
PRKAG3	0.201767
ST3GAL2	0.201765
RNF115	0.201757
GPX2	0.201755
PLAAT1	0.201741
CDKAL1	0.201731
CLU	0.201702
GCNT1	0.201691
POMGNT2	0.201682
SLC11A1	0.201676
THNSL2	0.201667
CHST6	0.201652
PNMT	0.201649
MTO1	0.201642
LTK	0.201639
UBE4B	0.201607
PIP4K2C	0.201605
RSAD1	0.201601
GLRX3	0.201599
PRMT5	0.201597
KRIT1	0.201586
QKI	0.201581
PSKH1	0.201573
PGM2L1	0.201571
NEK4	0.201567
ACOT8	0.201564
CAMK1D	0.201563
GSTM1	0.201558
PTK2	0.201555
ST3GAL3	0.201548
ACSBG1	0.201546
MAP3K4	0.201527
PDE10A	0.201525
KLHL40	0.201519
TRIM71	0.201506
GID4	0.201494
ACVR2B	0.201489
WEE1	0.201461
UBE2M	0.201449
SETD1B	0.201446
NUBPL	0.201445
RAP2A	0.201442
ST6GALNAC3	0.201427
MYO3B	0.201394
PFKM	0.20139
REV3L	0.201339
RPS6KA6	0.201321
TRPC4AP	0.201316
RAB39A	0.201301
JAK3	0.201298
SIRT6	0.201296
OCA2	0.201257
STK36	0.201251
KANK1	0.201228
RNF6	0.201216
DCK	0.201211
ULK2	0.201195
RNF215	0.201183
SMYD3	0.201177
DIO3	0.201164
TPK1	0.201162
HS3ST3A1	0.201156
TGFB1I1	0.201155
PI4KB	0.201141
N6AMT1	0.201138
ARRB1	0.201137
SPSB2	0.201134
FBXL15	0.201132
COL27A1	0.201123
GCLC	0.201121
PLA2G1B	0.201114
RNF8	0.201105
MGAT3	0.201089
PLCD3	0.201058
SLC9A1	0.201053
COL23A1	0.201042
MERTK	0.201038
SETDB2	0.201032
PIK3R6	0.201024
ZW10	0.201024
MAP2K6	0.201019
CLOCK	0.201013
SLC9A3	0.201005
PIK3CA	0.200998
TWF2	0.200998
MMP24	0.200993
SIK3	0.200955
RNF26	0.200945
EPHB1	0.200925
CAMK4	0.200922
CYP2D6	0.200918
LIAS	0.200898
AKR1D1	0.200895
HDAC6	0.200891
ATE1	0.20086
TMEM67	0.200855
RNF13	0.200839
SHTN1	0.200839
CD38	0.200836
KYNU	0.200828
RAB11FIP2	0.20082
USP43	0.200817
SHH	0.200816
RNF111	0.200811
OGT	0.200793
DYRK4	0.200785
CHFR	0.200774
FLOT2	0.200772
FASLG	0.200768
CDC42BPA	0.200739
KCTD6	0.200703
DOT1L	0.200674
FUT5	0.200659
MMP26	0.20064
NSD3	0.200609
MIF	0.200582
BLVRA	0.200576
ACLY	0.200572
DUOX2	0.200572
MOCS3	0.200564
FADS2	0.200533
CEMIP	0.200512
PDGFRB	0.200491
TRIM39	0.200481
ARSJ	0.200475
ACAN	0.200471
CDKN2A	0.200458
CDC7	0.200458
COL9A1	0.200455
ASMT	0.20043
SIK1	0.200419
TBL1Y	0.200416
MIR182	0.200396
USP13	0.200386
GALNT12	0.20038
PDCL3	0.200377
ALDH1A2	0.200363
PI4KA	0.200362
CBL	0.200356
GPR89B	0.200346
PRKN	0.200334
FGGY	0.200327
ZNF205	0.200289
TP53INP2	0.200276
ACSF3	0.200267
MID1IP1	0.200247
PMP22	0.200245
PNPLA4	0.20023
ANAPC2	0.200225
CDK4	0.200216
PAX6	0.200215
NDST2	0.200214
LONP1	0.200212
PDHA2	0.200201
ALG6	0.200199
KLHDC1	0.200187
TPCN2	0.200181
SUFU	0.200161
WNK4	0.200157
SLC16A7	0.200157
ALK	0.200155
DIO2	0.200147
CRKL	0.200118
ELOVL4	0.200111
PLCE1	0.2001
LRRK1	0.200087
HEXA	0.20007
SLC4A5	0.20006
SMURF2	0.200048
DNMT1	0.200043
COLEC11	0.20003
DTL	0.200025
UCHL5	0.20001
HERC6	0.200009
UROS	0.200005
PLA2G2A	0.200004
KCTD2	0.199997
PRKCI	0.199991
AVPR1A	0.199985
SNX27	0.199963
WNT10B	0.199963
MIR548P	0.199937
LIPE	0.199931
ITCH	0.199928
SLK	0.199919
COL1A2	0.199913
ALDH1L2	0.199911
NDST3	0.199902
POLE	0.199897
BTRC	0.199894
FECH	0.199882
LIPC	0.199864
ADAMTS5	0.199856
ULK1	0.199855
MST1R	0.199845
GALNT15	0.199816
SH3RF3	0.199791
AK5	0.19979
GLYCTK	0.199788
SMPD4	0.199785
ADPRM	0.199775
PARP16	0.19975
TRPM2	0.199721
FBXO6	0.199708
NQO1	0.199708
DNM3	0.199707
ADAMTS4	0.199702
SCLY	0.199689
TBXAS1	0.199681
HS6ST2	0.199654
AKT1	0.199647
C1GALT1C1	0.19964
PSMC2	0.199631
MINK1	0.19963
ECRG4	0.199616
ZAP70	0.199612
INSC	0.199594
FMO3	0.199585
ERLEC1	0.199583
CAMK2N2	0.199563
ACSM2B	0.199561
CYP2E1	0.19956
PIK3C2G	0.199555
PIPOX	0.199542
FN3K	0.199529
AKR1C1	0.199522
ALPK2	0.19951
WDR81	0.199508
USP20	0.199496
HACD1	0.199482
BFAR	0.199475
ERLIN1	0.199456
RIPOR2	0.199438
B3GNT2	0.199433
DGUOK	0.199431
RAD23B	0.199412
PDE3A	0.199401
MGAT4C	0.199399
GOLPH3	0.199399
AOAH	0.199396
ANAPC10	0.199386
DOLK	0.199385
BCS1L	0.199377
BBS7	0.19937
ART3	0.199349
STK40	0.199343
PRSS1	0.199334
ADA	0.199328
ERCC8	0.199325
PACSIN1	0.199324
KAT6B	0.19929
CA7	0.199288
SBK3	0.199285
ATXN3L	0.199283
UHMK1	0.199273
SBK2	0.199269
TTLL1	0.199261
STK32A	0.199253
PDE1B	0.199238
RPS6KA5	0.199232
PSMC5	0.199216
SHPK	0.199212
GAPDHS	0.199211
YOD1	0.199206
HNMT	0.199204
HSD17B1	0.199195
ALG11	0.199176
FADS1	0.199171
RAB38	0.199168
CLC	0.199167
OTUD7A	0.199166
B4GAT1	0.199165
TMEM168	0.199165
TRIM31	0.199163
NMRK2	0.199155
COL8A2	0.199154
ACSS1	0.199144
COL24A1	0.199141
PAK5	0.199119
PABPN1	0.199119
PDE3B	0.199118
HKDC1	0.199117
DNAJC10	0.199106
DPH5	0.199093
PSTK	0.199077
SULT1C3	0.199076
PPIP5K1	0.199043
FBXL16	0.199037
MAP1A	0.199029
CDH5	0.199027
GSTA5	0.199025
PDE4D	0.19901
G6PD	0.198998
GAL3ST1	0.198997
PMPCA	0.198989
USP27X	0.198959
ADAT1	0.198958
KMT5C	0.198953
GNA12	0.198953
PLA2G12A	0.198951
TMEM175	0.198942
DOCK2	0.198935
IRAK3	0.198929
CHST7	0.19892
TAF9	0.198914
NHERF1	0.198908
UGT2B11	0.198899
NUDT9	0.198885
UBXN11	0.198874
SRPK2	0.198862
NCBP1	0.19886
TXNRD1	0.198853
CERS4	0.198824
NME1	0.198807
MMP2	0.198799
ATP6V1B1	0.198794
GPR89A	0.198791
TNFAIP1	0.19878
WNT5A	0.198759
AGBL4	0.198756
DSE	0.198754
MAP3K6	0.19874
EPHA3	0.198736
KCTD21	0.198724
NCAN	0.198709
BRIP1	0.198669
STK16	0.198667
NUDT10	0.198661
NOX5	0.198653
DAGLB	0.198651
CDY2A	0.198648
ST6GAL2	0.198642
DGKE	0.198582
CTU1	0.198567
SULT1E1	0.198563
CSNK2A1	0.198551
NAGLU	0.198551
MAGOHB	0.198535
PRPS1L1	0.198524
PLA1A	0.198517
FABP5	0.198512
SLC9A7	0.198503
SETMAR	0.198496
USP19	0.198494
BRSK2	0.198494
ANAPC1	0.198486
RNF146	0.198479
VPS36	0.198476
SCD5	0.19846
WWP1	0.198447
RFESD	0.198442
COL18A1	0.198435
PRMT3	0.198431
COL14A1	0.198424
LIPG	0.198423
YES1	0.198412
PIP5K1A	0.198411
UMOD	0.198376
PRKAG2	0.19835
BOLA2B	0.19834
B4GALT6	0.198321
LGALS13	0.198304
PRDM7	0.198284
PARD3B	0.198268
NEK1	0.198266
OPLAH	0.198263
PTGIS	0.198262
MIR204	0.198249
MAP3K19	0.198241
ACP5	0.198233
ALOX15	0.198214
PDE6A	0.198212
MSRB2	0.198202
SH3RF1	0.198198
NEK5	0.198197
NDEL1	0.198195
GPX1	0.198181
KALRN	0.198177
MMP17	0.198167
PLA2G4A	0.198161
FXN	0.198158
NAE1	0.198156
CDK9	0.19813
RTCB	0.19812
COL11A2	0.198119
RNF144B	0.198113
ADAM17	0.198112
KLHL3	0.19809
ASPDH	0.198086
PIGA	0.198067
LRRK2	0.198061
OTUD5	0.198056
FBXL7	0.198051
HAS2	0.198051
FBXL6	0.198041
WNK1	0.198037
CHEK2	0.198022
COL4A5	0.198005
[truncated: 688 more rows]

## Sheet: Shapley NCP-CIDS
NCOA1	0.626982
RC3H2	0.462844
VPS4A	0.37826
RNF5	0.352006
PSMD11	0.338963
ARRB2	0.337875
EXTL3	0.299916
B3GAT3	0.290781
CYTB	0.283597
ELOB	0.270029
SNAPIN	0.26432
AKR1A1	0.259047
PRKCB	0.251836
RBBP6	0.231974
NAA38	0.224105
KAT2A	0.20094
CIAO2B	0.200922
IPPK	0.198216
PCBP2	0.197871
RHOA	0.197528
GSK3A	0.192969
PSMD6	0.174341
UBXN1	0.165762
RAB7A	0.164603
PSMC3	0.162809
RNF14	0.158164
ITPKB	0.156824
POMGNT1	0.153988
CHMP2A	0.153174
HSD11B2	0.152867
USP14	0.150987
DPYD	0.148815
CALR	0.148551
CD74	0.145727
PSMB1	0.143372
COL5A3	0.143056
XBP1	0.140768
ENTPD2	0.139565
TMUB1	0.139517
FBXW4	0.138999
TRMT2A	0.137015
LSM7	0.136288
PSMA6	0.135607
MAPKAPK3	0.133871
MAP4	0.132164
VDAC1	0.131957
PNPLA8	0.129273
HIPK1	0.128615
PRKAA1	0.127853
PI4K2B	0.127093
IMPDH2	0.1259
PLAAT4	0.125779
USP22	0.123411
ELOVL1	0.121989
MFN2	0.121826
PLA2G4B	0.121693
GSTA4	0.121001
BOLA3	0.120361
BAG5	0.118772
RPN2	0.118314
UBE2R2	0.118041
NME2	0.117702
CDK17	0.117426
DNMT3A	0.116645
GALNT1	0.11596
ST3GAL6	0.115877
PRPF19	0.115343
CHMP6	0.115334
PTK2B	0.114846
FBXW7	0.114582
PPT1	0.11398
PRDX5	0.113764
BRSK2	0.112197
PARP1	0.111896
PSMB4	0.111626
SRPK1	0.111448
GALNT6	0.111434
PSEN2	0.11059
ACYP1	0.110587
TNFAIP1	0.110406
GBGT1	0.110324
FRK	0.109288
CHPT1	0.107915
PSMD7	0.107199
COL5A1	0.10682
ALKBH7	0.106718
UBR2	0.106664
FAXDC2	0.106632
PTGES3	0.106513
RNF126	0.106483
ENO1	0.105387
CUL1	0.104595
TFB1M	0.104441
GNAI2	0.103962
GIPC1	0.103623
CA2	0.10314
UBE2D3	0.102889
VPS25	0.102857
ARRB1	0.102709
FBXO7	0.102693
RPS7	0.102357
SOD2	0.102196
RPS6KA2	0.102155
BAP1	0.102063
DAZAP1	0.10141
ATP6V1D	0.101367
ALDH7A1	0.101111
STUB1	0.100674
MAP2K2	0.10016
BBS7	0.0999922
NEK9	0.0999736
LLGL2	0.0999251
ATP6V0D1	0.0998975
NDUFV1	0.0997106
ETHE1	0.0996265
PSMB7	0.0986323
SLC4A4	0.0985795
CARM1	0.0983613
ITPK1	0.0981558
MMP2	0.097764
CTPS2	0.0976937
ACO2	0.0976575
CSGALNACT2	0.0975775
COL16A1	0.0973366
LCK	0.0971025
DNAJB2	0.0966229
PRKDC	0.0961099
IRAK1	0.0957416
ENKD1	0.0954776
DCLK1	0.0954184
ALOX5	0.0953564
USP4	0.095065
CES4A	0.0949911
ATP6AP1	0.0946177
DCAF11	0.0942241
SPRY2	0.0939699
FBXL16	0.0936992
DTX3L	0.0935107
EXOSC8	0.0932228
COL3A1	0.0931112
TFRC	0.0930925
EIF3H	0.0929729
UBR3	0.0925127
CLPP	0.0922153
ZSWIM8	0.0920537
ACO1	0.0920372
RNF130	0.0920196
FBXO9	0.0919427
NSDHL	0.0912633
KIT	0.091167
PPME1	0.0911281
PRDX2	0.0911115
NSD1	0.0910258
SH3PXD2A	0.0909536
CAMK2N1	0.0909064
HIF1A	0.0906134
UBE2B	0.0903551
RSKR	0.0903465
IP6K1	0.0900592
MSN	0.0899911
ANAPC2	0.0898513
PAFAH1B1	0.089685
GSN	0.08929
PRMT2	0.0889731
PIK3R3	0.0886946
GM2A	0.088306
PSMC5	0.0882523
MAPK9	0.0880232
AGO1	0.0876064
AGPS	0.08756
GMPPB	0.0875194
NUDT14	0.087319
LYPLA2	0.0867965
RNF216	0.08667
UBE2C	0.0864927
CLCN3	0.0863793
NOP53	0.0862718
VCAN	0.0861443
MSRB3	0.086105
RTEL1	0.0860328
JAM3	0.0853656
HIBADH	0.0853211
DNM2	0.0852209
TAOK3	0.0851271
PML	0.0850312
CHMP4B	0.0849402
FBXO6	0.0849297
ALOX15	0.0849101
TTLL4	0.0848428
HSPA9	0.0847131
DGKA	0.0846033
GALNT2	0.0843885
PIK3C2A	0.0843772
UBE2M	0.0842985
TESK1	0.0842242
MAOB	0.0841857
TPST2	0.0841746
SHPK	0.0840918
ERBB2	0.0836395
TOLLIP	0.0835774
SCAP	0.0834619
FTL	0.0830283
STK19	0.0829974
SPOP	0.0829594
PTS	0.0827198
STK16	0.0826641
APPBP2	0.0826459
HAS1	0.0824933
APOC2	0.0823971
TIPARP	0.0822192
FKRP	0.0822049
COLGALT2	0.0820843
DHRS4	0.0818916
STK11	0.0817973
CYBA	0.0817752
PHGDH	0.0817405
MAN1B1	0.0816886
FDXR	0.081584
NTMT1	0.0815682
FBXW11	0.0815068
MGAT5	0.0813335
GSTA3	0.0811665
CHKA	0.0811522
ATP2B2	0.0808903
PRKCD	0.080834
GCLM	0.0807761
PPA1	0.080737
PTEN	0.0807251
PDE1B	0.0807164
COL4A5	0.0807115
PLP1	0.080711
RNF115	0.0806921
ETNK1	0.0804723
FADS1	0.0802999
PRIM2	0.0801905
PLCG1	0.0800712
MTRR	0.0799941
ALDH3A2	0.0798487
TRIB1	0.079832
SGK3	0.0795289
PACSIN1	0.0794786
MMP3	0.079469
CHST1	0.0794377
TEK	0.0792305
CDC26	0.0791542
CAMK1G	0.0790395
PDE8B	0.0790122
FAT1	0.0789759
CBR3	0.0787737
PASK	0.0787427
MERTK	0.0783576
NDUFS3	0.0781814
PLA2G4E	0.0781813
CDIPT	0.0777951
CFTR	0.0777753
NDST2	0.0777548
HIBCH	0.0774789
KLHDC2	0.0774541
CLU	0.0773478
USP30	0.0773303
DMAC2	0.0771091
WWC1	0.0770337
NKD2	0.0769808
PFKL	0.0769643
SIRT1	0.0769592
ERCC2	0.0768522
PDK2	0.0768085
GNE	0.0767012
SAT2	0.0766465
TNFAIP6	0.0766435
BAG6	0.07663
TNK1	0.0765679
STK39	0.0765439
CSNK1G1	0.0765029
HSP90AA1	0.0764985
DDX11	0.0764679
BIRC2	0.0764233
STK36	0.076349
XPO1	0.0763138
PIK3R1	0.0762997
AGK	0.0762647
SIAE	0.076188
TRIM25	0.0761277
PEDS1	0.0761056
PAK4	0.0760846
CUL5	0.0760575
ACVR1	0.0760472
NMT2	0.0760238
MARCKS	0.0760117
B4GALT1	0.0759842
MIR33A	0.075974
GNA12	0.0759221
TMUB2	0.0757279
MAP1A	0.0756832
TXN2	0.075669
AATK	0.0755915
BMPR1A	0.0753863
CLK1	0.0753755
APC2	0.0753282
KAT2B	0.0752927
FADS2	0.0752841
RAD23A	0.0752459
ITPA	0.0752294
RNF213	0.0751918
BOLA2	0.0751701
CORO7	0.0749308
GDPD5	0.0748963
RNF217	0.074872
FOXJ1	0.0748692
DCUN1D1	0.0748269
EXOSC1	0.0747866
RNF43	0.0747489
EGFR	0.0746764
CAMKK2	0.0746639
ATP6V0E1	0.0744913
NDUFS7	0.0743843
NTHL1	0.0743708
CES2	0.0743622
GSTM4	0.0742695
FOXF1	0.0742585
BMP2K	0.0742378
HFE	0.0742336
MDH2	0.074188
CKS1B	0.0741807
LOX	0.074178
CDK14	0.0741537
ST3GAL3	0.0740548
DUOXA1	0.0740096
SULF1	0.0738975
RPS6KB1	0.0738972
CDK5R2	0.0738708
TRIM58	0.0737824
SLC26A3	0.0737344
NIM1K	0.0736255
CAMK2N2	0.0736161
ATM	0.0735755
ACOT9	0.073558
PPP1R11	0.0735492
EZR	0.0735347
UGGT1	0.0735088
NAA50	0.0734827
PSMA1	0.0732968
PRKN	0.0732622
COASY	0.0732567
PIP5K1A	0.0732551
CDYL	0.0732273
COPS3	0.0731893
HAPLN2	0.0731784
DPM2	0.0731592
PJA2	0.0729222
DCK	0.0725768
IL4I1	0.0725644
L3HYPDH	0.0724909
HES1	0.0724839
USP1	0.0724474
HMOX1	0.0724461
ST13	0.0724259
PATJ	0.0724235
FDX2	0.0724004
NCF1	0.0723963
USP18	0.0723784
PON2	0.0723702
ACP5	0.0723388
PNLIPRP2	0.0722476
CYP7B1	0.0722036
THNSL2	0.0721923
B3GNT3	0.072175
PDE11A	0.0721388
EIF2AK3	0.0721054
HERPUD1	0.0720333
SKP2	0.0720266
CHSY1	0.0720233
CLEC16A	0.0720218
PSMD1	0.0720114
COX2	0.0719643
MAP3K20	0.0719211
ALOX12B	0.0718957
SIPA1L3	0.0718053
PRKCA	0.0717751
PRKACA	0.0717671
GALNT15	0.0717365
MLXIPL	0.071696
MICAL2	0.0716951
CCL19	0.0716791
MAP3K11	0.0716605
NEK6	0.0716576
SLC25A39	0.0716458
CACUL1	0.0716358
CAV1	0.0716161
PLA2G4F	0.0716034
GAPDH	0.0715515
ACSBG1	0.0715432
NPLOC4	0.0715407
PDE5A	0.0715392
ACVR1B	0.0715331
TMEM199	0.0714832
HSPA1A	0.0714735
AXIN2	0.0714049
BST1	0.07136
FUT3	0.0713196
IDNK	0.071315
CSNK1G3	0.0712871
NXT1	0.0712621
PIK3CA	0.0712528
ESD	0.0712238
SPSB1	0.071202
GALNT10	0.0711823
SNRK	0.0711429
FGGY	0.0711176
DDR1	0.0710937
ASPG	0.0710903
PAK1	0.0710847
AMOT	0.0710422
PANK2	0.0710312
COL5A2	0.0710167
USP8	0.0710015
LIMK1	0.0709892
PABPN1	0.070963
TLK2	0.0709458
SDCBP	0.0709301
CSNK1E	0.0709155
IL18	0.0709089
DNAJB9	0.0708797
PIM2	0.0707989
TRAF2	0.070794
STK32B	0.0707659
PSMD10	0.0707587
TNFAIP3	0.0707543
FBXL18	0.0707452
HAPLN3	0.0706967
ARFGEF1	0.0706445
LOXL2	0.0706399
APRT	0.0706015
CPSF4	0.0705486
C2orf49	0.0704774
IGF1R	0.0704235
GJA1	0.070394
DYRK2	0.0703647
PIBF1	0.0703505
KLHL20	0.0703362
PSMC2	0.0703242
SHTN1	0.0703029
PLA2G15	0.0703024
PLAAT3	0.0702697
TPST1	0.0702541
ZNRF4	0.0702492
UBE2G1	0.0702315
USP20	0.0702238
TBL1XR1	0.0702214
ASNS	0.0701734
ADO	0.070159
CHST12	0.0701516
TRMT5	0.0701457
PARP4	0.0701303
CCDC22	0.0701249
TGFB1I1	0.07011
MAP2K3	0.0701065
CHMP4C	0.0701042
FBXL13	0.0700815
COL14A1	0.0700753
PNCK	0.0700713
TPTEP2-CSNK1E	0.0700102
MGST1	0.0699971
CRKL	0.069989
MAN1A1	0.0699302
JAK2	0.0699122
ACSF3	0.0699027
RACK1	0.0698535
FPR2	0.0698527
GLRX3	0.0698503
WDPCP	0.0698501
NDFIP1	0.069846
FBXO3	0.0698343
RNF34	0.0698331
USP21	0.0698061
TXN	0.0697977
PSMA7	0.0697556
CSNK2A1	0.0697369
PDE9A	0.0697258
GALNT4	0.0697206
RSAD1	0.069712
SIAH1	0.0697111
SVIP	0.0696832
ASPDH	0.0696806
ARIH2	0.069678
KMT2B	0.0696198
DESI1	0.0696026
MSRB2	0.069592
GRPEL2	0.0695908
ITPKC	0.0695739
CYP26B1	0.0695682
PLA2G2C	0.0695641
DGKG	0.0695579
PPP2R5C	0.0695393
STK17B	0.069538
GSTM3	0.0695301
DAGLB	0.0695275
TAOK2	0.0695146
SLC16A3	0.0694918
RNF168	0.0694471
UCHL3	0.0694439
FN3K	0.0694279
RAP1B	0.0694262
ROCK2	0.0694246
SH3BGRL	0.0694011
PFKFB3	0.0693821
NCOA3	0.0693617
CIAO3	0.0693282
UBE2S	0.069324
FBXL8	0.0693195
ABHD10	0.0693171
HERC4	0.0693166
MAP4K1	0.0692666
SH3BP1	0.069233
B4GALNT4	0.0692282
KAT6A	0.0692215
CALR3	0.0692164
CSGALNACT1	0.0692107
NAGPA	0.0692043
LRRK1	0.0692014
GIP	0.0691904
LALBA	0.0691667
QKI	0.0691656
USP47	0.0691637
OS9	0.069156
PLA2G10	0.0691462
NUBP1	0.069117
DAD1	0.0691056
PON1	0.0691022
EPHA2	0.0690815
SBK1	0.0690764
ITGB1	0.0690712
LYN	0.0690675
RPN1	0.0690619
PARP2	0.0690457
NME3	0.0690218
ST8SIA3	0.0690087
RNF114	0.0689934
PAFAH1B2	0.0689803
NDUFS2	0.0689755
KMT5A	0.0689599
SOD3	0.0689366
ATP6V1H	0.0689158
PMPCB	0.0689134
MIR185	0.068903
CHMP5	0.0688905
PRDM16	0.0688861
B4GALT6	0.0688834
VCP	0.0688551
HSD17B2	0.0688501
DOLPP1	0.068828
ADH1A	0.0688263
UBOX5	0.068823
PRICKLE1	0.0688216
KMT2D	0.068814
NME9	0.06881
ADH1C	0.0688011
FZR1	0.0687904
ADAT1	0.0687857
CYLD	0.0687856
PSMD3	0.0687771
KLHL22	0.0687675
HPRT1	0.0687638
CTH	0.0687425
ELOVL4	0.0687416
HSPA5	0.0687241
UBE2J1	0.068722
VPS37C	0.0686838
NADK	0.0686819
NUDT10	0.0686765
KANK1	0.0686683
MARK4	0.0686602
EIF2AK4	0.0686574
FBXL19	0.0686378
GLRX5	0.0686217
ITGAM	0.0686189
RWDD3	0.0686121
CDO1	0.068606
ASCC2	0.0685981
CISD2	0.0685841
WFS1	0.0685716
ND1	0.0685621
GSTO1	0.0685494
USP19	0.0685312
HERC6	0.0685289
AGT	0.0685274
ALK	0.0685222
CEPT1	0.0684975
DAGLA	0.0684968
PIKFYVE	0.0684898
MAST2	0.0684875
DAB2	0.0684867
GALNT5	0.0684666
RMND5A	0.0684577
SEM1	0.068438
DERL2	0.0684128
BRSK1	0.0683892
CDKN2C	0.0683855
PYM1	0.0683791
SLC11A2	0.0683774
SYNE4	0.0683769
METTL3	0.0683731
FBXL15	0.0683683
MSRA	0.0683524
PIGA	0.0683353
ZNRF2	0.0683195
USP28	0.0683194
ACACB	0.0682944
EXOSC2	0.0682828
EPHA4	0.0682754
SUFU	0.0682722
B4GALT4	0.06827
ADAMTS5	0.0682675
CERT1	0.0682639
TF	0.0682456
UGDH	0.0682445
GALNT16	0.0682379
ASAH2	0.0682304
MYLIP	0.0682297
CPOX	0.0682133
THTPA	0.0682129
PPOX	0.0682103
DNAJC10	0.068199
UQCRC1	0.0681939
CDKL5	0.0681909
TRIM3	0.0681641
DCAF5	0.0681628
NR1H2	0.0681604
DYRK3	0.0681487
KCTD17	0.0681473
CYP2D6	0.0681284
BCAP31	0.0681283
FMO2	0.068127
RNF10	0.0681243
KLHDC10	0.0681213
USP24	0.0680973
CDC42BPA	0.0680916
UFL1	0.0680784
WNT7A	0.06807
HUNK	0.0680513
FBXL6	0.0680492
ROCK1	0.0680366
AURKB	0.0680233
EDN1	0.0680186
CLK4	0.0680156
GK5	0.0680155
AKR1C3	0.0680151
MMP20	0.0680132
HK1	0.0680102
CHST15	0.0679972
FXN	0.0679906
PTPN23	0.0679876
DEGS1	0.0679762
CERS1	0.067971
HSPBP1	0.0679696
PGLS	0.0679513
CDC42	0.0679486
PDE7A	0.0679408
HERC2	0.0679407
SLC11A1	0.0679306
PC	0.0679304
ARIH1	0.0679192
SLC25A5	0.067913
ALDH1L2	0.0679071
BDH2	0.0679012
GNPNAT1	0.0678911
ACADL	0.0678686
UBE3B	0.0678668
UBE2D1	0.0678552
OTUD7A	0.0678496
EXT2	0.0678416
GART	0.06784
SNX27	0.0678389
AKIRIN2	0.0678376
MIR30C1	0.0678347
PIK3R6	0.0678118
MAP3K4	0.0677935
PPP1CA	0.0677895
FRRS1	0.0677845
MAP4K2	0.0677566
PSMA3	0.0677563
KDR	0.0677549
PHF20L1	0.0677422
PIP5KL1	0.06774
UST	0.0677363
LYPLA1	0.0677297
RUFY3	0.0677206
GK2	0.0677186
ACSBG2	0.0677182
STK10	0.0677168
KCTD2	0.0677145
OGA	0.0677074
NUAK1	0.0676898
HS3ST5	0.0676722
STK17A	0.067672
MAN2A2	0.0676672
INSIG2	0.0676584
CHFR	0.0676309
TNNI3K	0.0676286
DOCK7	0.067622
ADSS2	0.0676201
THOP1	0.0676194
AASS	0.0676137
SMPD4	0.0676061
GRHPR	0.0676035
UBE2U	0.0675894
TBXAS1	0.0675885
DNM1	0.0675812
BSG	0.0675811
CEL	0.0675724
CHMP2B	0.0675696
AKR1B10	0.0675655
PLCB1	0.0675633
GPLD1	0.0675626
ALKBH1	0.0675502
PIGC	0.0675487
CUL3	0.0675405
RIPK3	0.0675405
SPSB2	0.0675367
HS3ST4	0.067535
UBQLN3	0.067532
DCTPP1	0.0675306
ABO	0.0675215
AKR1B1	0.0675138
ABCB10	0.0675108
ALDH1A3	0.0675088
MMP19	0.0675027
PARP3	0.0675003
PRKCQ	0.0674919
MIR210	0.0674902
UBE2N	0.0674852
COL12A1	0.0674823
SLC25A2	0.0674792
PLCB2	0.0674749
FBXL2	0.0674611
FBF1	0.0674515
ACSS2	0.0674422
PARD3B	0.0674338
ATP6V0A1	0.0674331
AMN1	0.0674328
ART1	0.0674306
PECR	0.067428
MIR548P	0.0674235
PLEKHG3	0.0674169
COL21A1	0.067413
HSP90B1	0.0674089
PYCR2	0.0674057
MKNK2	0.0673774
RNF215	0.0673767
PSMD4	0.0673707
ZW10	0.0673689
PLA2G6	0.0673591
SRMS	0.0673514
UCKL1	0.0673473
KCTD6	0.0673325
FEZ1	0.0673277
PARP16	0.067324
RNF166	0.0673238
FES	0.0673226
TTBK1	0.0673047
ASH1L	0.0673018
L3MBTL3	0.0672858
DERL1	0.0672844
GALK2	0.067284
GCNT1	0.0672803
DGKZ	0.0672793
GSTP1	0.0672513
SIRT2	0.067235
PDE10A	0.0672146
PANK3	0.0672124
STYX	0.0672106
NFU1	0.0672096
OCA2	0.0672041
ATP6V1A	0.0671978
ANKFN1	0.0671963
C1QBP	0.0671949
ERN1	0.0671774
EHMT1	0.0671723
TUSC3	0.0671584
RNF149	0.0671506
NME4	0.0671499
COL25A1	0.0671495
COL9A3	0.0671428
FBXO10	0.0671375
SMPD2	0.0671217
PEMT	0.0671129
CSNK1D	0.0671019
SLC39A14	0.0670985
RAB10	0.0670895
AMOTL1	0.0670835
SUMO3	0.0670652
HTD2	0.0670538
CTU1	0.0670489
DCAF12	0.0670448
RNF150	0.0670395
EIF4ENIF1	0.0670222
TTLL5	0.0670191
RNPS1	0.0670107
ACOT7	0.0670064
POMP	0.0670039
ATP6V0E2	0.0669984
PSMC4	0.0669927
MECOM	0.066981
WNT1	0.066974
PIGQ	0.0669718
LIG1	0.06697
ADH4	0.066961
RIPK4	0.0669503
HECTD1	0.0669483
DSE	0.0669452
LIPT1	0.0669397
COL13A1	0.0669397
USP10	0.0669386
GSTM1	0.0669349
LIPE	0.0669293
SBK2	0.0669207
NCSTN	0.0669191
LGALS13	0.066918
DDX1	0.0669136
HIPK2	0.0669092
CIAO1	0.0669055
MMAB	0.0669041
SELENOI	0.066904
PLA2G4D	0.0668964
CDK11A	0.0668923
BFAR	0.0668882
KIF14	0.0668791
MYLK3	0.0668764
RAB38	0.0668756
MGAT4A	0.0668705
GALNT14	0.0668696
ST3GAL5	0.0668684
ABHD4	0.0668656
B3GALNT1	0.0668651
RNF125	0.0668461
HAS2	0.0668376
EXOSC5	0.0668354
MYO9A	0.066832
CDC7	0.0668302
TRIB2	0.0668273
FAM89B	0.0668272
HNMT	0.0668241
PRKCG	0.066824
UBE3D	0.0668219
NEK7	0.0668054
KCTD10	0.0667999
PRKCZ	0.0667993
TST	0.066798
TPSAB1	0.0667942
ENPP2	0.06679
POMT2	0.0667853
SLC4A8	0.0667823
PSEN1	0.0667791
RAB11FIP2	0.0667762
CNP	0.0667754
CYP3A4	0.066773
COL6A3	0.0667685
CDK5RAP2	0.0667666
FAF1	0.0667591
GPR89A	0.0667407
TRIB3	0.0667383
NOX1	0.0667382
ADH6	0.0667366
ALKBH5	0.066731
PLA2G3	0.066729
EPHA6	0.0667216
ACSM2A	0.0667183
OPLAH	0.066715
PSKH1	0.0667146
TWF2	0.0667098
FGFR1	0.0667079
PDE1A	0.0666988
HSD17B8	0.0666943
SETD1B	0.0666831
HMOX2	0.0666765
SAPCD2	0.0666683
FEM1C	0.0666647
GLYCTK	0.0666632
NSFL1C	0.0666617
HAS3	0.066657
NEDD4L	0.0666564
TXNRD1	0.066656
CDK10	0.0666394
PAK2	0.0666386
NAE1	0.0666328
MARK1	0.0666327
ZNRF1	0.0666299
CES5A	0.0666287
NRDE2	0.0666275
CRP	0.0666265
EXOSC4	0.0666251
USP5	0.0666248
TTLL6	0.06662
SLC4A7	0.0666179
NUDT11	0.0666176
NFS1	0.0666117
ADA	0.0665981
ERBB3	0.0665971
STK32A	0.0665934
MINK1	0.06659
ADI1	0.0665829
RNF139	0.0665802
PRKAB1	0.0665791
COP1	0.0665746
PBK	0.0665742
ENTPD8	0.0665688
NEDD4	0.0665686
ASS1	0.0665686
DECR2	0.066558
PRAG1	0.0665525
ACOT12	0.0665522
HYAL2	0.0665491
NCBP1	0.0665373
USP11	0.0665284
ATP6V0B	0.0665258
MAP3K1	0.0665187
B3GALT4	0.0665175
TRMT112	0.0665086
NAA25	0.066505
MSRB1	0.0665018
PKD1	0.0665001
NCCRP1	0.0664979
SGK1	0.0664907
SRC	0.0664873
USP37	0.0664799
SLC9A1	0.066478
TMEM106B	0.0664746
DOCK2	0.0664729
ALDH1A2	0.0664719
HSP90AB1	0.0664713
ETNK2	0.0664681
EZH2	0.0664547
ATAT1	0.0664533
NDUFAB1	0.0664436
FRMD4A	0.0664381
UMPS	0.0664373
RNASEK	0.066437
MATK	0.0664188
CMPK1	0.0664129
SPSB3	0.0664108
COL4A2	0.0664097
ZRANB3	0.0664011
COL17A1	0.0663904
MAEA	0.0663856
ATP6V0A4	0.0663807
WEE1	0.0663785
PABPN1L	0.0663778
PFKP	0.066374
FER	0.066367
FBXO8	0.0663669
PTER	0.0663646
DDIT3	0.0663561
ART3	0.0663479
KLHL40	0.0663456
RPS6KA6	0.0663452
ANKK1	0.0663413
FBXL20	0.0663367
GALNT3	0.0663365
ALDH1A1	0.0663356
GALNT9	0.0663339
CDK15	0.0663322
BMP1	0.0663268
MPO	0.0663238
ABL2	0.0663235
WNT5A	0.0663224
RNF111	0.0663224
PRKD2	0.0663151
SGK2	0.0663129
NHERF1	0.0663117
AGTR1	0.0663025
B3GALNT2	0.066302
EHHADH	0.0662999
PDE6A	0.0662904
NEK8	0.0662839
APOA4	0.0662814
NOS3	0.0662804
RDH5	0.0662796
PSMB5	0.0662783
MAP3K21	0.0662732
STK4	0.0662682
FBXO2	0.0662669
CCR7	0.0662584
ENTPD4	0.0662521
CPS1	0.0662459
MAP3K3	0.0662365
B3GAT2	0.0662316
HS3ST2	0.0662312
MMP27	0.0662278
NEMF	0.066227
TXK	0.0662209
DSTYK	0.0662145
ATP5IF1	0.0662047
ALG3	0.0662036
PTK6	0.0661932
NPM1	0.0661919
SOCS4	0.0661903
EXTL1	0.0661855
CAMLG	0.0661822
ARRDC4	0.0661804
TMEM14A	0.0661772
STYK1	0.0661756
GYG1	0.0661753
LIG4	0.0661746
SNX3	0.0661721
DGKD	0.0661677
DGUOK	0.0661671
ERLEC1	0.0661667
GID8	0.0661641
TYK2	0.0661552
TNK2	0.0661494
ALG5	0.0661471
RNF13	0.0661447
MAP3K10	0.066141
CDC20	0.0661402
GATA3	0.0661385
GALNT12	0.066137
ELOVL3	0.0661323
CCNF	0.066127
STEAP4	0.0661243
ALOX12	0.0661243
CISD3	0.0661196
MMP24	0.0661186
RNF167	0.0661059
CHST13	0.0661017
NR1H3	0.0661011
BOLA2B	0.0660971
CDK8	0.0660913
APOA5	0.0660908
CSNK1A1L	0.0660838
NDUFS8	0.0660819
WDR26	0.0660799
ADAMTS16	0.0660798
PRKAB2	0.0660589
DNMT3B	0.0660551
PKN2	0.0660434
PAPSS2	0.0660431
PIP4K2A	0.0660417
GALNTL5	0.0660367
LIPC	0.0660354
SYVN1	0.0660343
NEU4	0.0660318
PLCG2	0.0660298
CYP17A1	0.0660292
LYRM4	0.0660256
LSM5	0.0660144
VPS37B	0.066013
ABL1	0.0660029
ART4	0.0660005
SCD5	0.065999
PARP11	0.0659977
FOXF2	0.0659935
GALK1	0.0659923
CMTR2	0.0659916
SETMAR	0.0659906
FGF10	0.0659775
SMARCC1	0.0659717
ACSM6	0.0659689
YWHAB	0.0659684
CA7	0.0659588
PIGH	0.0659577
SLC6A9	0.0659551
MSMO1	0.0659546
NADSYN1	0.0659538
GALNTL6	0.0659536
NHLRC1	0.0659516
CDC34	0.0659487
RNF19A	0.0659461
KRIT1	0.0659428
CPSF3	0.0659413
TRIM9	0.0659408
RNF19B	0.06594
RNF7	0.0659394
TRIM38	0.0659369
AVPR1A	0.0659345
ABCD1	0.0659338
MAP2K1	0.065933
OGDH	0.0659316
OXSR1	0.0659312
NDOR1	0.0659307
TRMT44	0.0659293
SIK1	0.0659293
C1GALT1	0.0659178
PPAT	0.065911
GPX2	0.0659103
MIR342	0.0659093
MASTL	0.0659082
UBAP1	0.065906
CMTR1	0.0658988
DGKB	0.065891
SCD	0.0658901
MIOX	0.0658733
BCR	0.0658715
ARHGEF11	0.0658678
SDCCAG8	0.0658674
CSNK2A2	0.0658661
PSMC6	0.0658599
CUL7	0.0658581
TBL1Y	0.0658576
SPHK1	0.0658549
CRTAM	0.0658539
HS6ST1	0.0658528
ULK1	0.0658505
SOD1	0.0658436
AFMID	0.0658425
TKFC	0.0658399
GRPEL1	0.0658353
MCPH1	0.0658341
PDK1	0.0658312
UQCR11	0.0658301
EIF2AK1	0.0658277
PRPS1	0.0658178
VPS36	0.0658165
PARP14	0.0658153
MMP1	0.0658068
ADAM15	0.0658011
AOX1	0.0657908
SRRD	0.0657889
APOC3	0.0657883
RBX1	0.0657825
PDE6H	0.0657719
FBXL7	0.0657657
CYP1A2	0.0657621
POLR2G	0.0657515
PDGFRA	0.0657492
FTMT	0.0657492
RC3H1	0.0657478
SDHA	0.0657442
ADAMTS9	0.0657324
RIOK1	0.0657314
STK40	0.0657309
PLCH1	0.0657294
PAICS	0.0657288
HS3ST6	0.065725
PIK3R2	0.0657246
CUL2	0.0657217
EPHA5	0.0657195
UBE2L6	0.0657195
STK24	0.0657178
SULT1E1	0.0657113
CCDC47	0.0657062
UPP2	0.0656994
ALPK2	0.0656944
RPS6KA1	0.0656922
FMO1	0.0656915
RNF144B	0.065687
CYP2E1	0.0656798
PDHB	0.0656658
HAPLN1	0.0656653
PTGES	0.0656627
KYAT1	0.0656615
LDHD	0.0656601
CLEC7A	0.0656563
SLC45A3	0.0656465
ALDH2	0.0656434
UBE2V2	0.0656379
CHMP1B	0.0656305
RPS6KA4	0.0656298
CCAR2	0.0656269
UCK1	0.0656239
PDE7B	0.0656175
MUSK	0.0656158
HADHA	0.0656118
HDAC3	0.0656042
MCCC2	0.0656023
LARGE1	0.0656018
CHST3	0.0655928
ZER1	0.0655905
KMT2E	0.0655868
ABHD1	0.0655859
ALG10	0.0655842
B4GALNT3	0.0655806
GALNT13	0.0655805
MAP4K5	0.0655787
PRKACB	0.0655746
PIP4K2B	0.0655722
FADS3	0.06557
TK1	0.065566
WNK2	0.065565
CDKL4	0.0655638
ASB2	0.0655588
HNF1A	0.0655556
GAMT	0.0655555
POLE	0.0655551
KBTBD7	0.0655525
TRMU	0.0655524
USP49	0.0655521
BRIP1	0.065552
SLC16A1	0.0655514
CD177	0.0655505
ADPRM	0.0655465
SH3RF1	0.0655457
MYO3B	0.0655446
ARSL	0.0655357
RYK	0.065533
FBXL14	0.0655319
ISCU	0.0655296
PIP4K2C	0.0655249
GSTM5	0.0655169
UGT1A8	0.0655144
ALDH1L1	0.0655134
ST3GAL2	0.0655114
HAPLN4	0.0655093
PRMT5	0.065507
BHMT2	0.0655057
EPHA3	0.0655035
CARNS1	0.0654962
AASDHPPT	0.0654937
GPX4	0.0654904
FMO4	0.0654827
NOS2	0.0654801
DCTN1	0.0654791
SPHK2	0.065476
TRIM32	0.0654719
DGKE	0.0654676
TAOK1	0.0654636
JKAMP	0.0654611
DLD	0.0654551
FGFR2	0.0654508
STK26	0.0654491
RNF25	0.0654473
ALG11	0.0654389
NME7	0.0654375
BCL2	0.0654329
GPR89B	0.0654314
PLK3	0.0654162
PRPS1L1	0.0654139
USP48	0.065413
CAMK2A	0.0654105
KLHDC1	0.0654102
RPL23	0.0654094
COQ5	0.0654085
RNF103	0.0654078
CYTH3	0.0654018
SAT1	0.0653989
DDR2	0.0653889
AGTPBP1	0.0653884
ANKZF1	0.0653863
NEK1	0.0653856
UCK2	0.0653842
ARSD	0.0653808
PLCD3	0.0653804
MAP3K14	0.0653791
IPMK	0.0653776
NDEL1	0.0653656
MMP16	0.0653652
PNPLA4	0.0653622
MIR96	0.0653584
SETDB1	0.0653577
UCHL1	0.0653574
NEK5	0.0653558
PRKAG3	0.0653511
MAP3K6	0.0653502
CHEK1	0.0653489
ZFAND2B	0.065341
ITGB2	0.065337
ELOVL5	0.065335
PTGS2	0.065333
ADAMTS18	0.0653233
HINT1	0.0653232
AGAP3	0.0653167
EIF2AK2	0.0653156
PDE4D	0.0653086
OTC	0.0653076
TNKS	0.0653075
ALKBH4	0.0653025
ZAP70	0.0652952
ACHE	0.0652945
PDE1C	0.0652942
PINK1	0.0652937
GALNT18	0.0652925
UQCR10	0.0652916
DHODH	0.0652818
PTGDS	0.0652799
FBXO44	0.0652794
LTK	0.0652782
RNF180	0.0652708
MYLK4	0.0652683
UPP1	0.065268
UBXN2B	0.0652659
MGAT3	0.0652584
TRPM7	0.0652576
HS3ST1	0.065254
BRCA1	0.065253
DYNLT1	0.06525
FUT2	0.0652488
CTPS1	0.0652421
UQCRC2	0.0652399
ATP2B1	0.0652346
PRKG2	0.065232
GBF1	0.0652308
PIK3CB	0.0652303
UGCG	0.0652272
CHMP1A	0.0652259
PRKG1	0.0652227
BLVRA	0.0652151
UQCRFS1	0.0652145
FA2H	0.0652046
LLGL1	0.0652035
GYG2	0.0652029
CLN6	0.0652004
ENTPD5	0.0652003
GNPTAB	0.0651997
UFD1	0.0651976
UBE2K	0.0651904
PLD6	0.0651844
VDAC3	0.0651794
SIAH3	0.0651775
CAVIN3	0.065176
DDRGK1	0.0651737
UGT2B11	0.0651713
ST6GALNAC2	0.0651659
MISP	0.0651638
UBR4	0.0651623
CYP2C9	0.0651602
ITCH	0.0651596
SGTA	0.0651584
AANAT	0.0651537
AADAT	0.0651502
GNMT	0.0651489
HLCS	0.0651464
FERMT1	0.0651448
PRDX6	0.0651402
UBQLN4	0.0651341
GANAB	0.0651337
CDK5R1	0.0651271
FHIT	0.0651263
IMMP1L	0.0651258
HADH	0.0651241
FBXL3	0.0651234
NCF4	0.0651201
SRPK2	0.0651181
RDH12	0.0651152
ACAN	0.0651131
COL7A1	0.0651106
NGLY1	0.0651104
FUT5	0.0651087
MTA1	0.0651086
PFAS	0.0650996
AKR1C4	0.0650926
KMT5B	0.0650897
RNF4	0.0650869
NTAN1	0.0650828
SPOPL	0.0650806
CDK2	0.0650773
NME1	0.0650761
COL10A1	0.0650649
B3GALT1	0.0650642
ADAM10	0.0650617
PDE2A	0.0650592
RDH10	0.0650586
CEACAM1	0.0650573
PSKH2	0.0650556
EPHB1	0.0650483
FUT1	0.0650483
NAT8	0.065041
MAP2K6	0.0650329
CDK12	0.0650289
CLK3	0.0650255
CYTH1	0.0650247
NRROS	0.0650118
TMEM67	0.065003
PLAA	0.0650006
HMMR	0.0649992
GDPD2	0.0649971
TGFB1	0.0649926
SULT1A3	0.0649917
POMT1	0.0649911
FBXO38	0.0649894
ST8SIA2	0.0649878
NMT1	0.0649847
ATP6V0C	0.0649846
RTCB	0.0649841
DUOXA2	0.0649787
RNF185	0.0649746
KIF26B	0.0649701
DAO	0.0649656
ACLY	0.0649606
PRMT9	0.0649565
GSS	0.0649551
CHST6	0.0649493
TTBK2	0.0649492
CYP2A6	0.0649488
CDKAL1	0.0649462
FSCN1	0.0649429
DGKH	0.0649428
NAGLU	0.064939
EPHA8	0.0649367
DMXL2	0.064936
NUDT12	0.0649344
ADAM17	0.0649311
XYLB	0.0649274
RIPK2	0.0649183
SLC4A5	0.0649106
ASCC3	0.0649101
ANXA1	0.0649066
STEAP2	0.0649058
ANKS1A	0.0649045
HACE1	0.0649042
MAP3K9	0.0649019
SLC16A7	0.0648988
SORD	0.0648964
UBQLNL	0.0648939
YOD1	0.0648938
PRMT7	0.0648912
ALAS2	0.0648843
DCLK3	0.064884
ELOVL7	0.064884
RBKS	0.0648837
ERCC8	0.0648814
GOT2	0.0648807
CUL9	0.0648806
KYAT3	0.0648803
SLC25A6	0.0648787
FTHL17	0.0648774
ATXN3L	0.0648757
BMPR2	0.0648661
USP38	0.064865
WNK1	0.0648578
HTRA2	0.0648555
RFFL	0.0648547
CUL4B	0.0648546
IP6K2	0.0648526
MPV17L	0.0648522
HMGCS2	0.0648485
ACVR1C	0.0648433
BLK	0.0648361
PDE6C	0.0648341
DPH6	0.0648336
COL11A2	0.0648279
AKT3	0.0648279
B4GAT1	0.0648203
WDR77	0.0648186
PARK7	0.0648153
NOS1	0.0648133
FTH1	0.0648129
A4GALT	0.0648106
CANT1	0.0648106
CDA	0.064809
USP3	0.0648077
PLD2	0.0648054
ANAPC10	0.0648034
DNMT1	0.0647996
ABCE1	0.0647994
DIMT1	0.0647986
USP33	0.0647946
AOAH	0.0647944
CMPK2	0.0647943
PRDX1	0.0647931
CNOT4	0.0647921
CLN5	0.0647909
ANKRD9	0.0647899
PDE4A	0.0647831
PLCB4	0.0647781
PRODH	0.0647693
TBK1	0.0647692
CDC20B	0.0647667
SIK2	0.0647656
SLC40A1	0.0647647
CDK19	0.0647613
MAPK8	0.0647568
CLASP1	0.0647523
RAB39A	0.0647503
RNF144A	0.0647487
TSSK2	0.0647456
RIOK2	0.0647452
VPS4B	0.0647399
TECR	0.0647384
KCTD21	0.0647377
DAPK3	0.0647195
SDHB	0.0647187
IMPG2	0.0647186
ENPP1	0.0647148
RNF186	0.064713
UROD	0.0647124
NFE2L2	0.0647094
AATF	0.0647089
APC	0.0647047
FAF2	0.0647014
PI4KA	0.0646956
UBQLN2	0.0646942
NDUFS1	0.0646887
ANAPC4	0.0646863
OMA1	0.0646778
VPS37A	0.0646725
GTF3C4	0.0646723
ST6GAL2	0.0646704
XYLT2	0.0646684
STAB1	0.0646651
DTL	0.0646636
AKR1C1	0.0646612
PRKAG1	0.0646547
GSK3B	0.0646546
RNF11	0.0646525
ALG10B	0.0646487
NOX4	0.0646359
BMPR1B	0.0646354
WDR81	0.0646351
DYRK1B	0.0646305
CERS4	0.0646294
PKHD1	0.0646266
HEXB	0.0646264
DDB1	0.0646227
TPMT	0.064622
HACD2	0.0646173
UBE3A	0.0646141
PRMT6	0.0646106
PI4K2A	0.0646051
PLK2	0.064605
GRN	0.064602
LIAS	0.0645999
SRPK3	0.0645898
PGS1	0.0645881
OC90	0.0645877
COL6A2	0.0645853
RIMKLA	0.0645846
ABCD3	0.0645826
STAT3	0.0645808
ST6GALNAC6	0.06458
CDK13	0.0645781
NOXO1	0.064578
PSMC1	0.0645666
ARAF	0.0645656
EXOSC7	0.0645623
GID4	0.0645622
HS2ST1	0.0645573
PDE6B	0.0645569
KAT8	0.0645562
CIT	0.0645562
FGF13	0.0645546
PNKP	0.0645534
SLC9A8	0.0645497
MGAT1	0.0645439
PIAS1	0.0645432
GPX1	0.0645418
PLA2G4A	0.0645344
LSG1	0.0645257
TMEM168	0.0645255
SULT2B1	0.0645237
NDST3	0.064521
SLC9A3	0.0645208
KYNU	0.06452
MMP14	0.0645195
PAPSS1	0.0645187
UBXN11	0.0645093
MMP8	0.0645069
STAB2	0.0645058
USP29	0.0645058
UGGT2	0.0645025
REV3L	0.064502
CHMP7	0.0645009
CDK7	0.064499
TRIM71	0.0644974
DPM1	0.0644973
BPGM	0.0644957
FUT6	0.0644918
ELP3	0.0644866
OLAH	0.0644831
UBE4A	0.0644744
ALG8	0.0644743
SKP1	0.0644739
MAK	0.0644726
TAF9	0.0644673
PTGIS	0.0644633
PDPK1	0.064461
INSC	0.0644608
MAP4K3	0.0644594
TRIM63	0.0644566
DIO3	0.0644561
NTRK1	0.0644545
TRIM2	0.0644534
CLIC4	0.0644531
CERS3	0.0644493
PSMA2	0.0644475
DIO2	0.0644451
PATZ1	0.0644431
TP53INP2	0.0644408
UBQLN1	0.0644318
PLK1	0.0644288
RNF146	0.0644246
ARSJ	0.0644178
CCL21	0.0644142
PRKCE	0.0644112
USP2	0.0644102
UQCRB	0.0644095
CYC1	0.0644084
ARSA	0.0644004
PIK3R5	0.0643972
ACSM2B	0.0643929
CBLC	0.0643922
MARK2	0.064392
GMPPA	0.0643898
PRXL2B	0.0643896
GNAI3	0.0643849
SULT2A1	0.064384
PRKD3	0.0643828
SNF8	0.0643814
COMT	0.0643809
ALG2	0.0643785
AGBL4	0.0643775
NUBP2	0.0643774
B3GAT1	0.0643732
ACOX1	0.0643665
ADH5	0.064363
MGAT4C	0.0643619
CDKL1	0.064361
PI4KB	0.0643548
FDX1	0.0643541
MVK	0.0643493
RFK	0.0643486
PNPT1	0.0643452
MIR182	0.0643444
MAP1B	0.0643441
ALDH9A1	0.0643424
MAP2K5	0.0643414
AKT2	0.0643371
MID1IP1	0.064337
FASLG	0.0643362
SUV39H1	0.0643348
MAP3K7	0.0643339
B4GALT5	0.0643332
CLP1	0.0643317
PDE3A	0.064323
PKMYT1	0.0643223
BRAF	0.0643211
USP44	0.0643107
POMK	0.0643044
ZNF598	0.0642956
HMBS	0.0642914
SLC4A9	0.0642897
TSSK6	0.0642832
SDHD	0.0642822
DIO1	0.0642818
MMP28	0.064277
FBXO27	0.0642694
OTUD5	0.0642678
MAD2L1	0.0642594
PAK5	0.0642591
GCNT7	0.0642562
EPHA7	0.0642545
PRTFDC1	0.0642533
COL22A1	0.0642511
KIF20B	0.064249
SLC16A8	0.0642437
MTG1	0.0642409
STK38L	0.0642342
DOLK	0.064232
TXNRD2	0.0642315
CRB2	0.0642293
ACVR2A	0.0642289
TBX21	0.0642234
TRPM2	0.0642233
FBXO48	0.0642228
ABHD6	0.0642225
EDEM3	0.0642219
GAPDHS	0.0642209
NTRK3	0.0642186
GSR	0.0642144
MICAL1	0.0642139
AMHR2	0.0642137
APP	0.0642131
PLCE1	0.0642109
CREBBP	0.0642103
ELOC	0.064209
ACSM4	0.0642089
RNF26	0.0642078
ST8SIA1	0.0642015
MGAT2	0.0642005
LMTK2	0.0641971
UBXN2A	0.0641962
FYN	0.0641929
INSIG1	0.0641924
COL4A1	0.0641918
USP42	0.0641911
UBL4A	0.0641795
TTC36	0.0641779
ULK3	0.0641773
PHLDB2	0.064171
MAP3K5	0.0641682
ALOXE3	0.0641628
LATS2	0.0641591
KLHL15	0.0641562
PRMT8	0.0641541
LAYN	0.0641459
PLA2G2A	0.0641453
PMPCA	0.0641439
PTK7	0.0641435
SOCS5	0.0641406
PGRMC1	0.0641396
DOCK8	0.0641394
CANX	0.0641391
MIF	0.0641361
STK38	0.0641354
EXT1	0.064132
B4GALNT1	0.0641315
JAK1	0.064128
FECH	0.064128
TCF15	0.0641274
ABCB7	0.0641265
WWP2	0.0641263
CMBL	0.0641263
LAMA1	0.0641209
CIAPIN1	0.0641191
B3GNT7	0.0641184
PLK5	0.0641116
SUSD5	0.0641078
ACSM5	0.0641037
NAPEPLD	0.0640929
TTC8	0.0640863
AREL1	0.0640784
CEMIP	0.0640778
AKT1	0.0640658
PNPLA3	0.0640622
RIOK3	0.0640604
PLCH2	0.0640567
KCNJ8	0.0640487
ST6GAL1	0.0640484
N6AMT1	0.0640471
RNGTT	0.0640447
ABHD12	0.0640425
PPP2R3B	0.064042
TFR2	0.064041
CERS6	0.0640373
HECTD3	0.0640349
MAP3K13	0.0640333
CYRIB	0.0640333
CSNK1G2	0.0640318
DGKI	0.0640296
PARD3	0.0640217
CDY1	0.0640198
ALG14	0.0640169
PAFAH2	0.064011
HS3ST3B1	0.0640081
PRKCI	0.0640018
CHST2	0.064
ULK4	0.0639997
SH3RF3	0.0639994
B3GNT2	0.0639993
NAA20	0.0639983
MCCC1	0.0639974
CYP39A1	0.0639941
SIK3	0.0639898
EXTL2	0.0639855
UGT8	0.0639847
USP46	0.0639844
FUT9	0.0639799
PLD4	0.0639784
MMP25	0.0639745
CDC42BPG	0.0639671
GPSM2	0.0639657
TRDMT1	0.0639652
FBXL5	0.0639648
NUDT9	0.0639631
SELENOS	0.0639512
CRYZ	0.0639478
CLGN	0.0639472
MMP9	0.0639463
HSCB	0.0639434
ST6GALNAC4	0.0639426
RPS6KC1	0.0639423
CYP4F3	0.0639423
LIG3	0.0639392
HSPA1B	0.0639345
ETFDH	0.0639335
F2RL1	0.0639326
AMOTL2	0.0639307
KLHL8	0.0639286
NAGS	0.0639275
HIPK4	0.063924
RNF40	0.063923
GLCE	0.0639208
GAK	0.0639204
STK32C	0.0639187
COLGALT1	0.0639092
CTU2	0.0639087
PSMD13	0.0639049
NCAN	0.0639041
NME5	0.0639033
SLC26A6	0.0639031
TTK	0.0638983
PYCR3	0.0638967
HTT	0.0638938
CDK3	0.0638848
RLIM	0.0638848
CDC23	0.0638757
LHPP	0.0638756
PLAAT5	0.0638738
PRODH2	0.0638727
ADSS1	0.0638695
TLK1	0.0638689
MAP2K4	0.0638669
CDK6	0.0638666
PDCL3	0.0638654
GMPS	0.0638628
JAK3	0.0638588
CENPA	0.0638577
GSTM2	0.0638571
SHMT2	0.0638538
NUBPL	0.0638532
GDE1	0.0638504
CHKB	0.0638424
FLOT2	0.0638353
IBA57	0.0638344
STEAP1	0.0638326
TCIRG1	0.0638257
TRMT61A	0.0638225
LPGAT1	0.0638207
LONP1	0.0638197
GK3	0.0638185
SLC45A2	0.0638179
MOCS2	0.0638169
BOLA1	0.0638075
CTNS	0.0638054
PSMF1	0.0638049
MMP15	0.0638034
GALNT17	0.0638027
USP7	0.0637918
PIM1	0.0637865
PRSS1	0.0637781
SMYD3	0.0637734
FUT4	0.063773
ERLIN1	0.0637699
TTC3	0.0637695
COL6A1	0.0637655
B3GALT5	0.0637645
GABARAP	0.0637603
OTUD7B	0.0637572
NOXA1	0.0637568
TRIM31	0.0637492
CYBB	0.0637468
CIAO2A	0.0637387
PIPOX	0.0637364
EPHA1	0.0637349
MOGS	0.0637342
MOS	0.0637323
ACVRL1	0.0637311
COX10	0.0637247
SULT1A2	0.0637229
NUAK2	0.0637218
UBE2L3	0.0637164
CERK	0.0637082
LDHC	0.0637058
SLC12A5	0.0636933
STK35	0.0636924
ISCA2	0.0636909
TFB2M	0.06369
ROR1	0.0636882
SCLY	0.0636771
FBXO39	0.0636665
CDKN2D	0.0636644
AS3MT	0.0636644
CLK2	0.0636534
HS3ST3A1	0.063653
AAK1	0.0636515
MET	0.0636483
ABCD2	0.0636474
TIE1	0.063637
POLD1	0.0636344
UHRF1	0.063633
UBE2W	0.0636321
ABHD3	0.0636309
BAG2	0.0636266
RTRAF	0.0636249
ATP6V1B2	0.0636217
GDPD4	0.0636216
TTN	0.0636194
SCRIB	0.0636174
CLOCK	0.0636167
PRKCH	0.0636144
FMO5	0.0636142
PRDM2	0.063612
AIFM3	0.0636064
NTRK2	0.0636003
HGD	0.0636002
SRM	0.0636001
USP45	0.0635932
SLC9A7	0.0635926
TRMT2B	0.0635852
AMFR	0.0635842
ALDH3A1	0.0635822
PDE4B	0.0635678
LRTOMT	0.0635658
MAP3K15	0.0635629
FBXL17	0.063562
ACSM3	0.0635609
UMOD	0.0635519
IMPG1	0.0635509
HAGH	0.0635381
RXYLT1	0.0635363
CISD1	0.0635328
PDXK	0.0635313
UBE2H	0.0635286
CRLS1	0.0635276
ANKIB1	0.0635216
USP51	0.0635159
SH3RF2	0.0635142
HEXA	0.0635136
HSD17B4	0.0635114
SRXN1	0.0635051
FDFT1	0.0635035
OXSM	0.0634963
MGAT4B	0.0634932
ITPKA	0.063492
TK2	0.0634828
MAPRE1	0.0634801
ENOPH1	0.06348
CD38	0.0634759
ALDH5A1	0.0634668
PLA2G2F	0.0634628
SMURF1	0.0634521
ACOT4	0.0634518
ALDH8A1	0.0634516
SC5D	0.0634515
LIPA	0.0634502
HPGDS	0.0634484
HS6ST3	0.0634458
CASK	0.0634439
LSM2	0.0634435
GALNS	0.0634377
PDGFRB	0.0634372
CAMK2D	0.0634354
RNF121	0.0634352
PARP12	0.0634337
PNLIP	0.0634336
ISCA1	0.0634234
PLA2G5	0.0634231
SMURF2	0.0634221
ALG13	0.0634173
TGFBR1	0.0634145
AVP	0.0634111
MGAT5B	0.0634056
UBA6	0.0634038
ATP6V0A2	0.0634012
ASMT	0.0634011
MST1R	0.0634004
ALDH3B2	0.063394
KLHL3	0.0633916
PLK4	0.063389
TBL1X	0.0633874
ANAPC5	0.063385
TNIK	0.0633839
TSSK4	0.0633832
CDK18	0.0633793
IRAK4	0.0633782
NMRK2	0.0633759
RBCK1	0.0633648
PKN1	0.063362
SULT1A1	0.0633608
ADH7	0.0633581
BUB1	0.0633562
RMND5B	0.0633561
MAGOH	0.0633549
ST3GAL1	0.0633527
METTL14	0.0633488
ALAS1	0.0633473
CHPF2	0.0633451
FBXO33	0.0633413
COL28A1	0.0633397
NUDT5	0.0633388
PTK2	0.0633387
ILK	0.0633368
MAP3K19	0.0633356
TYW1	0.0633284
FCSK	0.0633281
FGR	0.0633274
FEM1B	0.0633249
PSTK	0.0633225
ENTPD1	0.0633123
ART5	0.0633088
SIPA1	0.0633083
EDN2	0.0633079
PARP8	0.0633015
MKRN2	0.0632967
PLD1	0.0632877
MECR	0.063279
GET4	0.0632782
CDK5RAP1	0.0632762
AKR1C2	0.0632757
GOLPH3	0.0632701
BTK	0.0632676
MAP2K7	0.0632673
KAT5	0.0632619
TMEM9	0.0632618
MAP3K12	0.0632599
SLC23A1	0.0632596
DOT1L	0.0632583
KALRN	0.0632571
MMP26	0.0632526
BCHE	0.0632494
COMMD1	0.0632486
CYP19A1	0.0632457
C1GALT1C1	0.0632444
MYLK	0.0632396
USP15	0.0632376
FLT4	0.063234
ALKBH3	0.0632243
USP50	0.0632232
PRDX3	0.063223
COL4A6	0.0632218
RNF122	0.0632207
NUB1	0.0632184
[truncated: 688 more rows]

## Sheet: GO BP CP-CIDs
	ID	Description	GeneRatio	BgRatio	RichFactor	FoldEnrichment	zScore	pvalue	p.adjust	qvalue	geneID	Count
GO:0043161	GO:0043161	proteasome-mediated ubiquitin-dependent protein catabolic process	23/174	467/18986	0.0492505	5.37397	9.20424	5.33961e-11	1.48883e-07	1.22933e-07	PSMA7/PSMB3/PSMD2/PSMD13/KLHDC10/NUB1/TBL1XR1/PSMA6/PSMD3/CTNNB1/RMND5A/VCP/PSMA4/CDC20/TRIM2/PSMB1/PCBP2/PSMC3/RNF126/BAG5/PSMD6/PML/SPSB3	23
GO:0006119	GO:0006119	oxidative phosphorylation	14/174	149/18986	0.0939597	10.2524	10.9045	9.66775e-11	1.48883e-07	1.22933e-07	SDHB/ISCU/NDUFS8/UQCR10/ATP5IF1/RHOA/NDUFAB1/UQCRH/UQCRC1/NDUFS4/VCP/UQCR11/NDUFS1/NDUFV1	14
GO:0009259	GO:0009259	ribonucleotide metabolic process	20/174	368/18986	0.0543478	5.93016	9.18504	1.89038e-10	1.94079e-07	1.60251e-07	SDHB/EIF6/NDUFS8/APRT/PRKAA1/HINT1/GAPDH/ATP5IF1/ENO1/NDUFAB1/CMPK1/UCK2/ENTPD5/NDUFS4/VCP/NDUFS1/SLC4A4/NDUFV1/CTPS2/IMPDH2	20
GO:0019693	GO:0019693	ribose phosphate metabolic process	20/174	376/18986	0.0531915	5.80399	9.04867	2.76079e-10	2.12581e-07	1.75528e-07	SDHB/EIF6/NDUFS8/APRT/PRKAA1/HINT1/GAPDH/ATP5IF1/ENO1/NDUFAB1/CMPK1/UCK2/ENTPD5/NDUFS4/VCP/NDUFS1/SLC4A4/NDUFV1/CTPS2/IMPDH2	20
GO:0009260	GO:0009260	ribonucleotide biosynthetic process	14/174	171/18986	0.0818713	8.93339	10.0223	6.07046e-10	3.70599e-07	3.06004e-07	SDHB/NDUFS8/APRT/ATP5IF1/ENO1/NDUFAB1/CMPK1/UCK2/NDUFS4/VCP/NDUFS1/NDUFV1/CTPS2/IMPDH2	14
GO:0009201	GO:0009201	ribonucleoside triphosphate biosynthetic process	12/174	116/18986	0.103448	11.2878	10.6887	7.21946e-10	3.70599e-07	3.06004e-07	SDHB/NDUFS8/ATP5IF1/ENO1/NDUFAB1/UCK2/NDUFS4/VCP/NDUFS1/NDUFV1/CTPS2/IMPDH2	12
GO:0019646	GO:0019646	aerobic electron transport chain	11/174	93/18986	0.11828	12.9061	11.0693	8.87236e-10	3.90384e-07	3.2234e-07	SDHB/ISCU/NDUFS8/UQCR10/NDUFAB1/UQCRH/UQCRC1/NDUFS4/UQCR11/NDUFS1/NDUFV1	11
GO:0046390	GO:0046390	ribose phosphate biosynthetic process	14/174	178/18986	0.0786517	8.58207	9.77438	1.02962e-09	3.96403e-07	3.27311e-07	SDHB/NDUFS8/APRT/ATP5IF1/ENO1/NDUFAB1/CMPK1/UCK2/NDUFS4/VCP/NDUFS1/NDUFV1/CTPS2/IMPDH2	14
GO:0009117	GO:0009117	nucleotide metabolic process	22/174	500/18986	0.044	4.80106	8.28382	1.20806e-09	4.13426e-07	3.41366e-07	SDHB/EIF6/NDUFS8/APRT/PRKAA1/HINT1/GAPDH/ATP5IF1/ENO1/NDUFAB1/CMPK1/UCK2/ENTPD5/GPD1L/NDUFS4/VCP/NOX1/NDUFS1/SLC4A4/NDUFV1/CTPS2/IMPDH2	22
GO:0009142	GO:0009142	nucleoside triphosphate biosynthetic process	12/174	124/18986	0.0967742	10.5595	10.2711	1.569e-09	4.83253e-07	3.99022e-07	SDHB/NDUFS8/ATP5IF1/ENO1/NDUFAB1/UCK2/NDUFS4/VCP/NDUFS1/NDUFV1/CTPS2/IMPDH2	12
GO:0009199	GO:0009199	ribonucleoside triphosphate metabolic process	16/174	258/18986	0.0620155	6.76682	8.96939	2.07854e-09	5.14483e-07	4.24809e-07	SDHB/EIF6/NDUFS8/PRKAA1/GAPDH/ATP5IF1/ENO1/NDUFAB1/UCK2/NDUFS4/VCP/NDUFS1/SLC4A4/NDUFV1/CTPS2/IMPDH2	16
GO:0042773	GO:0042773	ATP synthesis coupled electron transport	11/174	101/18986	0.108911	11.8838	10.5474	2.17152e-09	5.14483e-07	4.24809e-07	SDHB/ISCU/NDUFS8/UQCR10/NDUFAB1/UQCRH/UQCRC1/NDUFS4/UQCR11/NDUFS1/NDUFV1	11
GO:0042775	GO:0042775	mitochondrial ATP synthesis coupled electron transport	11/174	101/18986	0.108911	11.8838	10.5474	2.17152e-09	5.14483e-07	4.24809e-07	SDHB/ISCU/NDUFS8/UQCR10/NDUFAB1/UQCRH/UQCRC1/NDUFS4/UQCR11/NDUFS1/NDUFV1	11
GO:0009060	GO:0009060	aerobic respiration	14/174	200/18986	0.07	7.63805	9.07613	4.69062e-09	9.49757e-07	7.84215e-07	SDHB/ISCU/NDUFS8/UQCR10/ATP5IF1/RHOA/NDUFAB1/UQCRH/UQCRC1/NDUFS4/VCP/UQCR11/NDUFS1/NDUFV1	14
GO:0006091	GO:0006091	generation of precursor metabolites and energy	21/174	490/18986	0.0428571	4.67635	7.92938	4.71569e-09	9.49757e-07	7.84215e-07	SDHB/EIF6/ISCU/NDUFS8/PRKAA1/UQCR10/GAPDH/ATP5IF1/ENO1/RHOA/NDUFAB1/ACADVL/UQCRH/UQCRC1/SELENOS/NDUFS4/VCP/UQCR11/NDUFS1/SLC4A4/NDUFV1	21
GO:0009141	GO:0009141	nucleoside triphosphate metabolic process	16/174	274/18986	0.0583942	6.37168	8.61365	4.9338e-09	9.49757e-07	7.84215e-07	SDHB/EIF6/NDUFS8/PRKAA1/GAPDH/ATP5IF1/ENO1/NDUFAB1/UCK2/NDUFS4/VCP/NDUFS1/SLC4A4/NDUFV1/CTPS2/IMPDH2	16
GO:0006486	GO:0006486	protein glycosylation	14/174	223/18986	0.0627803	6.85027	8.45161	1.88486e-08	3.22521e-06	2.66306e-06	DAD1/GALNT1/DPM1/GALNT3/RPN2/ENTPD5/MAN1A1/RPN1/DDOST/EXT1/OGA/MGAT5/GBGT1/EXTL3	14
GO:0043413	GO:0043413	macromolecule glycosylation	14/174	223/18986	0.0627803	6.85027	8.45161	1.88486e-08	3.22521e-06	2.66306e-06	DAD1/GALNT1/DPM1/GALNT3/RPN2/ENTPD5/MAN1A1/RPN1/DDOST/EXT1/OGA/MGAT5/GBGT1/EXTL3	14
GO:0022904	GO:0022904	respiratory electron transport chain	11/174	125/18986	0.088	9.60211	9.27984	2.09602e-08	3.22787e-06	2.66526e-06	SDHB/ISCU/NDUFS8/UQCR10/NDUFAB1/UQCRH/UQCRC1/NDUFS4/UQCR11/NDUFS1/NDUFV1	11
GO:1990748	GO:1990748	cellular detoxification	11/174	125/18986	0.088	9.60211	9.27984	2.09602e-08	3.22787e-06	2.66526e-06	PRDX3/AKR1A1/SELENOS/ADH5/PRDX4/SOD1/ALDH1A1/PRDX1/PRDX2/ESD/GSTO1	11
GO:0009100	GO:0009100	glycoprotein metabolic process	18/174	392/18986	0.0459184	5.01038	7.71622	2.24016e-08	3.28557e-06	2.7129e-06	DAD1/CANT1/GALNT1/DPM1/GALNT3/RPN2/GNPTAB/ENTPD5/CTNNB1/MAN1A1/RPN1/DDOST/EXT1/OGA/MGAT5/GBGT1/EXTL3/RNF5	18
GO:0009165	GO:0009165	nucleotide biosynthetic process	14/174	233/18986	0.0600858	6.55626	8.20706	3.27736e-08	4.5883e-06	3.78856e-06	SDHB/NDUFS8/APRT/ATP5IF1/ENO1/NDUFAB1/CMPK1/UCK2/NDUFS4/VCP/NDUFS1/NDUFV1/CTPS2/IMPDH2	14
GO:1901293	GO:1901293	nucleoside phosphate biosynthetic process	16/174	321/18986	0.0498442	5.43875	7.71368	4.57764e-08	5.66131e-06	4.67454e-06	SDHB/NDUFS8/GNPNAT1/APRT/PANK3/ATP5IF1/ENO1/NDUFAB1/CMPK1/UCK2/NDUFS4/VCP/NDUFS1/NDUFV1/CTPS2/IMPDH2	16
GO:0022900	GO:0022900	electron transport chain	11/174	135/18986	0.0814815	8.89085	8.84883	4.67452e-08	5.66131e-06	4.67454e-06	SDHB/ISCU/NDUFS8/UQCR10/NDUFAB1/UQCRH/UQCRC1/NDUFS4/UQCR11/NDUFS1/NDUFV1	11
GO:0097237	GO:0097237	cellular response to toxic substance	11/174	135/18986	0.0814815	8.89085	8.84883	4.67452e-08	5.66131e-06	4.67454e-06	PRDX3/AKR1A1/SELENOS/ADH5/PRDX4/SOD1/ALDH1A1/PRDX1/PRDX2/ESD/GSTO1	11
GO:0009101	GO:0009101	glycoprotein biosynthetic process	16/174	322/18986	0.0496894	5.42186	7.6965	4.77902e-08	5.66131e-06	4.67454e-06	DAD1/CANT1/GALNT1/DPM1/GALNT3/RPN2/ENTPD5/CTNNB1/MAN1A1/RPN1/DDOST/EXT1/OGA/MGAT5/GBGT1/EXTL3	16
GO:0070085	GO:0070085	glycosylation	14/174	242/18986	0.0578512	6.31243	7.99894	5.26696e-08	6.00824e-06	4.961e-06	DAD1/GALNT1/DPM1/GALNT3/RPN2/ENTPD5/MAN1A1/RPN1/DDOST/EXT1/OGA/MGAT5/GBGT1/EXTL3	14
GO:0009206	GO:0009206	purine ribonucleoside triphosphate biosynthetic process	10/174	111/18986	0.0900901	9.83018	8.97325	7.48668e-08	7.97589e-06	6.5857e-06	SDHB/NDUFS8/ATP5IF1/ENO1/NDUFAB1/NDUFS4/VCP/NDUFS1/NDUFV1/IMPDH2	10
GO:0045333	GO:0045333	cellular respiration	14/174	249/18986	0.0562249	6.13498	7.84423	7.50977e-08	7.97589e-06	6.5857e-06	SDHB/ISCU/NDUFS8/UQCR10/ATP5IF1/RHOA/NDUFAB1/UQCRH/UQCRC1/NDUFS4/VCP/UQCR11/NDUFS1/NDUFV1	14
GO:0009145	GO:0009145	purine nucleoside triphosphate biosynthetic process	10/174	112/18986	0.0892857	9.74241	8.92422	8.15622e-08	8.37372e-06	6.91419e-06	SDHB/NDUFS8/ATP5IF1/ENO1/NDUFAB1/NDUFS4/VCP/NDUFS1/NDUFV1/IMPDH2	10
GO:0009205	GO:0009205	purine ribonucleoside triphosphate metabolic process	14/174	252/18986	0.0555556	6.06194	7.77973	8.71134e-08	8.65514e-06	7.14655e-06	SDHB/EIF6/NDUFS8/PRKAA1/GAPDH/ATP5IF1/ENO1/NDUFAB1/NDUFS4/VCP/NDUFS1/SLC4A4/NDUFV1/IMPDH2	14
GO:0009144	GO:0009144	purine nucleoside triphosphate metabolic process	14/174	259/18986	0.0540541	5.89811	7.63319	1.22178e-07	1.17596e-05	9.7099e-06	SDHB/EIF6/NDUFS8/PRKAA1/GAPDH/ATP5IF1/ENO1/NDUFAB1/NDUFS4/VCP/NDUFS1/SLC4A4/NDUFV1/IMPDH2	14
GO:0006163	GO:0006163	purine nucleotide metabolic process	18/174	440/18986	0.0409091	4.46379	7.06994	1.28136e-07	1.19594e-05	9.87488e-06	SDHB/EIF6/NDUFS8/APRT/PRKAA1/HINT1/GAPDH/ATP5IF1/ENO1/NDUFAB1/GPD1L/NDUFS4/VCP/NOX1/NDUFS1/SLC4A4/NDUFV1/IMPDH2	18
GO:0009150	GO:0009150	purine ribonucleotide metabolic process	16/174	348/18986	0.045977	5.01678	7.27328	1.38683e-07	1.2563e-05	1.03733e-05	SDHB/EIF6/NDUFS8/APRT/PRKAA1/HINT1/GAPDH/ATP5IF1/ENO1/NDUFAB1/NDUFS4/VCP/NDUFS1/SLC4A4/NDUFV1/IMPDH2	16
GO:0015980	GO:0015980	energy derivation by oxidation of organic compounds	16/174	356/18986	0.0449438	4.90404	7.15147	1.88763e-07	1.62353e-05	1.34055e-05	SDHB/ISCU/NDUFS8/UQCR10/ATP5IF1/RHOA/NDUFAB1/ACADVL/UQCRH/UQCRC1/SELENOS/NDUFS4/VCP/UQCR11/NDUFS1/NDUFV1	16
GO:0046034	GO:0046034	ATP metabolic process	13/174	228/18986	0.0570175	6.22147	7.62832	1.89764e-07	1.62353e-05	1.34055e-05	SDHB/EIF6/NDUFS8/PRKAA1/GAPDH/ATP5IF1/ENO1/NDUFAB1/NDUFS4/VCP/NDUFS1/SLC4A4/NDUFV1	13
GO:0009152	GO:0009152	purine ribonucleotide biosynthetic process	11/174	156/18986	0.0705128	7.694	8.07394	2.05819e-07	1.71331e-05	1.41468e-05	SDHB/NDUFS8/APRT/ATP5IF1/ENO1/NDUFAB1/NDUFS4/VCP/NDUFS1/NDUFV1/IMPDH2	11
GO:0006754	GO:0006754	ATP biosynthetic process	9/174	100/18986	0.09	9.82034	8.50507	3.44978e-07	2.79614e-05	2.30877e-05	SDHB/NDUFS8/ATP5IF1/ENO1/NDUFAB1/NDUFS4/VCP/NDUFS1/NDUFV1	9
GO:0072593	GO:0072593	reactive oxygen species metabolic process	13/174	242/18986	0.053719	5.86155	7.32004	3.7622e-07	2.97117e-05	2.4533e-05	EIF6/ATP5IF1/RHOA/PRDX3/VDAC1/DHRS4/PRDX4/SOD1/NDUFS4/PRDX1/PRDX2/NOX1/SH3PXD2A	13
GO:0098754	GO:0098754	detoxification	11/174	167/18986	0.0658683	7.18721	7.72356	4.09115e-07	3.15018e-05	2.60111e-05	PRDX3/AKR1A1/SELENOS/ADH5/PRDX4/SOD1/ALDH1A1/PRDX1/PRDX2/ESD/GSTO1	11
GO:0110096	GO:0110096	cellular response to aldehyde	5/174	18/18986	0.277778	30.3097	11.9646	4.74795e-07	3.56675e-05	2.94507e-05	AKR1A1/ADH5/ALDH1A1/ESD/SGK1	5
GO:0051452	GO:0051452	intracellular pH reduction	7/174	57/18986	0.122807	13.4001	9.01697	8.64853e-07	6.34225e-05	5.2368e-05	ATP6V0E1/ATP6V1D/CA2/ATP6V0D1/RAB20/GRN/ATP6AP2	7
GO:0051453	GO:0051453	regulation of intracellular pH	8/174	90/18986	0.0888889	9.69911	7.95561	1.73256e-06	0.0001241	0.000102469	ATP6V0E1/ATP6V1D/CA2/ATP6V0D1/RAB20/GRN/ATP6AP2/SLC4A4	8
GO:1902600	GO:1902600	proton transmembrane transport	11/174	195/18986	0.0564103	6.1552	6.95906	1.89583e-06	0.000132708	0.000109577	ATP6V0E1/NDUFS8/ATP6V1D/UQCR10/UQCRH/UQCRC1/ATP6V0D1/NDUFS4/ATP6AP2/NDUFS1/NDUFV1	11
GO:0006164	GO:0006164	purine nucleotide biosynthetic process	11/174	197/18986	0.0558376	6.09271	6.91024	2.09405e-06	0.000143326	0.000118345	SDHB/NDUFS8/APRT/ATP5IF1/ENO1/NDUFAB1/NDUFS4/VCP/NDUFS1/NDUFV1/IMPDH2	11
GO:0045454	GO:0045454	cell redox homeostasis	6/174	42/18986	0.142857	15.5878	9.10212	2.16861e-06	0.000145202	0.000119894	PRDX3/BOLA2/SELENOS/PRDX4/PRDX1/PRDX2	6
GO:0030641	GO:0030641	regulation of cellular pH	8/174	94/18986	0.0851064	9.28638	7.74555	2.4119e-06	0.000158057	0.000130507	ATP6V0E1/ATP6V1D/CA2/ATP6V0D1/RAB20/GRN/ATP6AP2/SLC4A4	8
GO:0018279	GO:0018279	protein N-linked glycosylation via asparagine	6/174	43/18986	0.139535	15.2253	8.98121	2.50123e-06	0.000160496	0.000132521	DAD1/DPM1/RPN2/RPN1/DDOST/MGAT5	6
GO:0042776	GO:0042776	proton motive force-driven mitochondrial ATP synthesis	7/174	68/18986	0.102941	11.2324	8.12938	2.91386e-06	0.000183157	0.000151233	SDHB/NDUFS8/ATP5IF1/NDUFAB1/NDUFS4/NDUFS1/NDUFV1	7
GO:0006487	GO:0006487	protein N-linked glycosylation	7/174	74/18986	0.0945946	10.3217	7.72688	5.16516e-06	0.000318174	0.000262716	DAD1/DPM1/RPN2/ENTPD5/RPN1/DDOST/MGAT5	7
GO:0072522	GO:0072522	purine-containing compound biosynthetic process	12/174	263/18986	0.0456274	4.97863	6.24865	5.81801e-06	0.000351362	0.00029012	SDHB/NDUFS8/APRT/PANK3/ATP5IF1/ENO1/NDUFAB1/NDUFS4/VCP/NDUFS1/NDUFV1/IMPDH2	12
GO:0006885	GO:0006885	regulation of pH	8/174	106/18986	0.0754717	8.23509	7.18387	5.9531e-06	0.000352607	0.000291148	ATP6V0E1/ATP6V1D/CA2/ATP6V0D1/RAB20/GRN/ATP6AP2/SLC4A4	8
GO:0006122	GO:0006122	mitochondrial electron transport, ubiquinol to cytochrome c	4/174	14/18986	0.285714	31.1757	10.8624	6.34989e-06	0.000369012	0.000304694	UQCR10/UQCRH/UQCRC1/UQCR11	4
GO:0015986	GO:0015986	proton motive force-driven ATP synthesis	7/174	77/18986	0.0909091	9.91954	7.54251	6.74497e-06	0.000384713	0.000317658	SDHB/NDUFS8/ATP5IF1/NDUFAB1/NDUFS4/NDUFS1/NDUFV1	7
GO:0006120	GO:0006120	mitochondrial electron transport, NADH to ubiquinone	6/174	51/18986	0.117647	12.8371	8.14064	6.95416e-06	0.000389433	0.000321555	ISCU/NDUFS8/NDUFAB1/NDUFS4/NDUFS1/NDUFV1	6
GO:0009636	GO:0009636	response to toxic substance	12/174	270/18986	0.0444444	4.84955	6.127	7.59563e-06	0.00041776	0.000344944	PON2/PRDX3/AKR1A1/SELENOS/ADH5/PRDX4/SOD1/ALDH1A1/PRDX1/PRDX2/ESD/GSTO1	12
GO:0042176	GO:0042176	regulation of protein catabolic process	14/174	374/18986	0.0374332	4.08452	5.79414	9.41364e-06	0.00050805	0.000419497	VPS28/SNX3/PSMD2/XBP1/NUB1/PSMD3/TNFAIP3/EZR/HSP90AA1/VCP/CDC20/PSMC3/BAG5/CHMP6	14
GO:0036503	GO:0036503	ERAD pathway	8/174	113/18986	0.0707965	7.72495	6.89557	9.56718e-06	0.00050805	0.000419497	XBP1/CCDC47/SELENOS/MAN1A1/VCP/JKAMP/TRIM25/RNF5	8
GO:0042743	GO:0042743	hydrogen peroxide metabolic process	6/174	55/18986	0.109091	11.9034	7.78791	1.086e-05	0.00056693	0.000468114	PRDX3/PRDX4/SOD1/PRDX1/PRDX2/NOX1	6
GO:0007035	GO:0007035	vacuolar acidification	5/174	36/18986	0.138889	15.1549	8.1755	1.82792e-05	0.000938332	0.000774782	ATP6V0E1/ATP6V1D/ATP6V0D1/GRN/ATP6AP2	5
GO:1901136	GO:1901136	carbohydrate derivative catabolic process	11/174	258/18986	0.0426357	4.65219	5.68041	2.6948e-05	0.00136065	0.00112349	EIF6/PRKAA1/HINT1/GAPDH/ENO1/ENTPD5/GPD1L/MAN1A1/ALDH1A1/OGA/SLC4A4	11
GO:0000209	GO:0000209	protein polyubiquitination	11/174	263/18986	0.0418251	4.56374	5.59705	3.21318e-05	0.00159623	0.00131801	RNF14/UBE3C/CTNNB1/TNFAIP3/RMND5A/TRIM2/TRIM25/RC3H2/RNF126/SPSB3/RNF5	11
GO:0098869	GO:0098869	cellular oxidant detoxification	7/174	99/18986	0.0707071	7.7152	6.44254	3.52666e-05	0.00172414	0.00142363	PRDX3/SELENOS/PRDX4/SOD1/PRDX1/PRDX2/GSTO1	7
GO:0034976	GO:0034976	response to endoplasmic reticulum stress	11/174	277/18986	0.0397112	4.33308	5.37432	5.14702e-05	0.00247701	0.00204527	EIF2AK2/XBP1/CCDC47/SELENOS/MAN1A1/VCP/EIF2AK4/JKAMP/TRIM25/PML/RNF5	11
GO:0006879	GO:0006879	intracellular iron ion homeostasis	6/174	73/18986	0.0821918	8.96835	6.56013	5.5655e-05	0.00263719	0.00217753	ISCU/BOLA2/ATP6V0D1/SOD1/FTL/SLC39A14	6
GO:0046394	GO:0046394	carboxylic acid biosynthetic process	12/174	331/18986	0.0362538	3.95583	5.21745	5.66308e-05	0.00264277	0.00218214	EIF6/PRKAA1/XBP1/NDUFAB1/ACADVL/ENOPH1/AKR1A1/GOT2/ALDH1A1/DHRS9/ABHD2/CYP27A1	12
GO:0016053	GO:0016053	organic acid biosynthetic process	12/174	334/18986	0.0359281	3.9203	5.17845	6.17434e-05	0.00283835	0.00234363	EIF6/PRKAA1/XBP1/NDUFAB1/ACADVL/ENOPH1/AKR1A1/GOT2/ALDH1A1/DHRS9/ABHD2/CYP27A1	12
GO:1903578	GO:1903578	regulation of ATP metabolic process	6/174	75/18986	0.08	8.7292	6.45015	6.48454e-05	0.00293711	0.00242518	EIF6/PRKAA1/ATP5IF1/ENO1/VCP/SLC4A4	6
GO:0008217	GO:0008217	regulation of blood pressure	9/174	190/18986	0.0473684	5.1686	5.55389	6.58586e-05	0.00293978	0.00242738	RHOA/ADH5/SOD1/ACVRL1/ATP6AP2/EXT1/NOX1/SGK1/HSD11B2	9
GO:0006790	GO:0006790	sulfur compound metabolic process	12/174	338/18986	0.035503	3.8739	5.12716	6.91777e-05	0.00303115	0.00250282	HSD17B4/PANK3/ENOPH1/AKR1A1/CTNNB1/SOD1/ETHE1/TST/EXT1/GSS/GSTO1/EXTL3	12
GO:0006081	GO:0006081	cellular aldehyde metabolic process	6/174	76/18986	0.0789474	8.61434	6.39669	6.98739e-05	0.00303115	0.00250282	ALDH9A1/DHRS4/AKR1A1/ADH5/ALDH1A1/ESD	6
GO:0016032	GO:0016032	viral process	14/174	452/18986	0.0309735	3.37967	4.92451	7.51427e-05	0.00321444	0.00265416	VPS28/SNX3/GALNT1/EIF2AK2/GSN/VCP/EIF2AK4/DYNLT1/PCBP2/PSMC3/SRPK1/MGAT5/TRIM25/CHMP6	14
GO:0046434	GO:0046434	organophosphate catabolic process	10/174	242/18986	0.0413223	4.50888	5.28333	8.16335e-05	0.00344426	0.00284393	EIF6/PRKAA1/HINT1/GAPDH/ENO1/PLD1/ENTPD5/GPD1L/VCP/SLC4A4	10
GO:0044571	GO:0044571	[2Fe-2S] cluster assembly	3/174	11/18986	0.272727	29.7586	9.17563	0.000118265	0.0049224	0.00406443	ISCU/NDUFAB1/BOLA2	3
GO:0009166	GO:0009166	nucleotide catabolic process	8/174	161/18986	0.0496894	5.42186	5.41892	0.000120966	0.00496768	0.00410181	EIF6/PRKAA1/HINT1/GAPDH/ENO1/ENTPD5/VCP/SLC4A4	8
GO:0016226	GO:0016226	iron-sulfur cluster assembly	4/174	29/18986	0.137931	15.0503	7.28221	0.000135326	0.00541304	0.00446955	ISCU/NDUFAB1/BOLA2/CIAO2B	4
GO:0031163	GO:0031163	metallo-sulfur cluster assembly	4/174	29/18986	0.137931	15.0503	7.28221	0.000135326	0.00541304	0.00446955	ISCU/NDUFAB1/BOLA2/CIAO2B	4
GO:1900542	GO:1900542	regulation of purine nucleotide metabolic process	6/174	86/18986	0.0697674	7.61267	5.91095	0.000139347	0.00550242	0.00454335	EIF6/PRKAA1/ATP5IF1/ENO1/VCP/SLC4A4	6
GO:0006140	GO:0006140	regulation of nucleotide metabolic process	6/174	87/18986	0.0689655	7.52517	5.86671	0.000148545	0.00579137	0.00478194	EIF6/PRKAA1/ATP5IF1/ENO1/VCP/SLC4A4	6
GO:0045732	GO:0045732	positive regulation of protein catabolic process	9/174	213/18986	0.0422535	4.61049	5.09626	0.000157245	0.00605392	0.00499872	VPS28/XBP1/NUB1/TNFAIP3/EZR/HSP90AA1/VCP/CDC20/PSMC3	9
GO:0009185	GO:0009185	ribonucleoside diphosphate metabolic process	7/174	126/18986	0.0555556	6.06194	5.48269	0.000162651	0.00618477	0.00510677	EIF6/PRKAA1/GAPDH/ENO1/CMPK1/ENTPD5/SLC4A4	7
GO:0042744	GO:0042744	hydrogen peroxide catabolic process	4/174	31/18986	0.129032	14.0793	7.00918	0.000176735	0.00663835	0.00548129	PRDX3/PRDX4/PRDX1/PRDX2	4
GO:0019362	GO:0019362	pyridine nucleotide metabolic process	8/174	172/18986	0.0465116	5.07511	5.16328	0.000190699	0.00699229	0.00577354	EIF6/PRKAA1/GAPDH/ENO1/GPD1L/VCP/NOX1/SLC4A4	8
GO:0046496	GO:0046496	nicotinamide nucleotide metabolic process	8/174	172/18986	0.0465116	5.07511	5.16328	0.000190699	0.00699229	0.00577354	EIF6/PRKAA1/GAPDH/ENO1/GPD1L/VCP/NOX1/SLC4A4	8
GO:0019058	GO:0019058	viral life cycle	11/174	323/18986	0.0340557	3.71599	4.73479	0.000199979	0.00718236	0.00593048	VPS28/SNX3/EIF2AK2/GSN/VCP/EIF2AK4/DYNLT1/PCBP2/SRPK1/TRIM25/CHMP6	11
GO:0009218	GO:0009218	pyrimidine ribonucleotide metabolic process	4/174	32/18986	0.125	13.6394	6.88196	0.000200546	0.00718236	0.00593048	CMPK1/UCK2/ENTPD5/CTPS2	4
GO:0009132	GO:0009132	nucleoside diphosphate metabolic process	7/174	133/18986	0.0526316	5.74289	5.27887	0.000227157	0.00804188	0.00664018	EIF6/PRKAA1/GAPDH/ENO1/CMPK1/ENTPD5/SLC4A4	7
GO:0072524	GO:0072524	pyridine-containing compound metabolic process	8/174	178/18986	0.0449438	4.90404	5.03287	0.000240885	0.00843099	0.00696147	EIF6/PRKAA1/GAPDH/ENO1/GPD1L/VCP/NOX1/SLC4A4	8
GO:0009261	GO:0009261	ribonucleotide catabolic process	7/174	135/18986	0.0518519	5.65781	5.22329	0.000248951	0.00861537	0.00711372	EIF6/PRKAA1/HINT1/GAPDH/ENO1/ENTPD5/SLC4A4	7
GO:0046185	GO:0046185	aldehyde catabolic process	3/174	14/18986	0.214286	23.3818	8.05683	0.000255668	0.00874952	0.00722448	AKR1A1/ADH5/ESD	3
GO:0009156	GO:0009156	ribonucleoside monophosphate biosynthetic process	4/174	35/18986	0.114286	12.4703	6.53212	0.000285824	0.00967404	0.00798786	APRT/CMPK1/UCK2/IMPDH2	4
GO:0070936	GO:0070936	protein K48-linked ubiquitination	6/174	99/18986	0.0606061	6.61303	5.38512	0.000301124	0.00998248	0.00824254	UBE3C/TNFAIP3/TRIM25/RNF126/SPSB3/RNF5	6
GO:1901292	GO:1901292	nucleoside phosphate catabolic process	8/174	184/18986	0.0434783	4.74413	4.90817	0.000301419	0.00998248	0.00824254	EIF6/PRKAA1/HINT1/GAPDH/ENO1/ENTPD5/VCP/SLC4A4	8
GO:1903580	GO:1903580	positive regulation of ATP metabolic process	4/174	36/18986	0.111111	12.1239	6.42489	0.000319267	0.0104611	0.00863773	PRKAA1/ENO1/VCP/SLC4A4	4
GO:0008631	GO:0008631	intrinsic apoptotic signaling pathway in response to oxidative stress	5/174	66/18986	0.0757576	8.26628	5.68704	0.00034719	0.0110242	0.00910268	CTNNB1/SOD1/NOX1/BAG5/PML	5
GO:0050688	GO:0050688	regulation of defense response to virus	5/174	66/18986	0.0757576	8.26628	5.68704	0.00034719	0.0110242	0.00910268	TNFAIP3/HSP90AA1/EIF2AK4/PCBP2/PML	5
GO:0070050	GO:0070050	neuron cellular homeostasis	5/174	66/18986	0.0757576	8.26628	5.68704	0.00034719	0.0110242	0.00910268	ATP6V1D/PRKAA1/CA2/ATP6V0D1/ATP6AP2	5
GO:0006979	GO:0006979	response to oxidative stress	12/174	405/18986	0.0296296	3.23304	4.36869	0.000369283	0.011606	0.00958312	PRKAA1/XBP1/PRDX3/SELENOS/PRDX4/SOD1/TNFAIP3/PRDX1/PRDX2/GSS/TRIM25/PML	12
GO:1901985	GO:1901985	positive regulation of protein acetylation	3/174	16/18986	0.1875	20.4591	7.48877	0.000388063	0.0120277	0.00993132	PRKAA1/XBP1/PML	3
GO:0009191	GO:0009191	ribonucleoside diphosphate catabolic process	6/174	104/18986	0.0576923	6.29509	5.20749	0.000392716	0.0120277	0.00993132	EIF6/PRKAA1/GAPDH/ENO1/ENTPD5/SLC4A4	6
GO:0001990	GO:0001990	regulation of systemic arterial blood pressure by hormone	4/174	38/18986	0.105263	11.4858	6.22262	0.000394416	0.0120277	0.00993132	RHOA/ATP6AP2/NOX1/HSD11B2	4
GO:0043467	GO:0043467	regulation of generation of precursor metabolites and energy	7/174	146/18986	0.0479452	5.23154	4.93624	0.000400884	0.0121051	0.00999522	EIF6/ISCU/PRKAA1/RHOA/SELENOS/VCP/SLC4A4	7
GO:0046112	GO:0046112	nucleobase biosynthetic process	3/174	17/18986	0.176471	19.2556	7.24203	0.000468053	0.0137293	0.0113363	APRT/CMPK1/CTPS2	3
GO:1901334	GO:1901334	lactone metabolic process	3/174	17/18986	0.176471	19.2556	7.24203	0.000468053	0.0137293	0.0113363	PON2/AKR1A1/GSTO1	3
GO:2001169	GO:2001169	regulation of ATP biosynthetic process	3/174	17/18986	0.176471	19.2556	7.24203	0.000468053	0.0137293	0.0113363	ATP5IF1/ENO1/VCP	3
GO:0009134	GO:0009134	nucleoside diphosphate catabolic process	6/174	108/18986	0.0555556	6.06194	5.07357	0.000480575	0.0137293	0.0113363	EIF6/PRKAA1/GAPDH/ENO1/ENTPD5/SLC4A4	6
GO:0045981	GO:0045981	positive regulation of nucleotide metabolic process	4/174	40/18986	0.1	10.9115	6.03494	0.000481416	0.0137293	0.0113363	PRKAA1/ENO1/VCP/SLC4A4	4
GO:1900544	GO:1900544	positive regulation of purine nucleotide metabolic process	4/174	40/18986	0.1	10.9115	6.03494	0.000481416	0.0137293	0.0113363	PRKAA1/ENO1/VCP/SLC4A4	4
GO:0034599	GO:0034599	cellular response to oxidative stress	9/174	251/18986	0.0358566	3.91249	4.46721	0.000526363	0.0148734	0.012281	PRKAA1/XBP1/PRDX3/SELENOS/SOD1/TNFAIP3/PRDX1/PRDX2/PML	9
GO:0051881	GO:0051881	regulation of mitochondrial membrane potential	5/174	73/18986	0.0684932	7.47363	5.32956	0.000554218	0.0152062	0.0125558	PPA2/ATP5IF1/PRDX3/SOD1/VCP	5
GO:0003159	GO:0003159	morphogenesis of an endothelium	3/174	18/18986	0.166667	18.1858	7.01549	0.000557892	0.0152062	0.0125558	RHOA/CTNNB1/ACVRL1	3
GO:0061154	GO:0061154	endothelial tube morphogenesis	3/174	18/18986	0.166667	18.1858	7.01549	0.000557892	0.0152062	0.0125558	RHOA/CTNNB1/ACVRL1	3
GO:0097401	GO:0097401	synaptic vesicle lumen acidification	3/174	18/18986	0.166667	18.1858	7.01549	0.000557892	0.0152062	0.0125558	ATP6V1D/ATP6V0D1/ATP6AP2	3
GO:0009124	GO:0009124	nucleoside monophosphate biosynthetic process	4/174	42/18986	0.0952381	10.3919	5.8601	0.000581278	0.0154808	0.0127825	APRT/CMPK1/UCK2/IMPDH2	4
GO:0007040	GO:0007040	lysosome organization	6/174	112/18986	0.0535714	5.84544	4.94622	0.000583043	0.0154808	0.0127825	ATP6V1D/GNPTAB/RAB20/GRN/ATP6AP2/CHMP6	6
GO:0080171	GO:0080171	lytic vacuole organization	6/174	112/18986	0.0535714	5.84544	4.94622	0.000583043	0.0154808	0.0127825	ATP6V1D/GNPTAB/RAB20/GRN/ATP6AP2/CHMP6	6
GO:0009409	GO:0009409	response to cold	4/174	43/18986	0.0930233	10.1502	5.77702	0.000636351	0.0167518	0.013832	PRKAA1/ACADVL/HSP90AA1/EIF2AK4	4
GO:0035966	GO:0035966	response to topologically incorrect protein	7/174	160/18986	0.04375	4.77378	4.6102	0.000692864	0.0180849	0.0149327	EIF2AK2/XBP1/SELENOS/HSP90AA1/VCP/JKAMP/RNF126	7
GO:0044282	GO:0044282	small molecule catabolic process	11/174	375/18986	0.0293333	3.2007	4.13957	0.000703517	0.0181692	0.0150023	HSD17B4/HADHA/ENO1/ACADVL/AKR1A1/ADH5/GOT2/TST/ABHD2/ESD/CYP27A1	11
GO:0006801	GO:0006801	superoxide metabolic process	5/174	77/18986	0.0649351	7.08539	5.1459	0.000707891	0.0181692	0.0150023	SOD1/PRDX1/PRDX2/NOX1/SH3PXD2A	5
GO:0003044	GO:0003044	regulation of systemic arterial blood pressure mediated by a chemical signal	4/174	45/18986	0.0888889	9.69911	5.61878	0.000757424	0.0191218	0.0157889	RHOA/ATP6AP2/NOX1/HSD11B2	4
GO:0050691	GO:0050691	regulation of defense response to virus by host	4/174	45/18986	0.0888889	9.69911	5.61878	0.000757424	0.0191218	0.0157889	TNFAIP3/HSP90AA1/EIF2AK4/PML	4
GO:0062197	GO:0062197	cellular response to chemical stress	10/174	321/18986	0.0311526	3.39922	4.16937	0.000777639	0.0194726	0.0160785	PRKAA1/XBP1/PRDX3/SELENOS/SOD1/TNFAIP3/PRDX1/PRDX2/NOX1/PML	10
GO:0006517	GO:0006517	protein deglycosylation	3/174	21/18986	0.142857	15.5878	6.43261	0.000891124	0.0221344	0.0182764	MAN1A1/OGA/RNF5	3
GO:0031647	GO:0031647	regulation of protein stability	11/174	387/18986	0.0284238	3.10146	4.01693	0.000909705	0.0224151	0.0185082	DAD1/GAPDH/XBP1/GSN/HSP90AA1/DDOST/GRN/CDK7/BAG5/PML/RNF5	11
GO:1902175	GO:1902175	regulation of oxidative stress-induced intrinsic apoptotic signaling pathway	4/174	48/18986	0.0833333	9.09291	5.39909	0.000968284	0.0236692	0.0195436	CTNNB1/SOD1/NOX1/BAG5	4
GO:0030808	GO:0030808	regulation of nucleotide biosynthetic process	3/174	22/18986	0.136364	14.8793	6.26436	0.00102491	0.0244707	0.0202055	ATP5IF1/ENO1/VCP	3
GO:0043555	GO:0043555	regulation of translation in response to stress	3/174	22/18986	0.136364	14.8793	6.26436	0.00102491	0.0244707	0.0202055	RPS6KA1/EIF2AK4/PML	3
GO:1900371	GO:1900371	regulation of purine nucleotide biosynthetic process	3/174	22/18986	0.136364	14.8793	6.26436	0.00102491	0.0244707	0.0202055	ATP5IF1/ENO1/VCP	3
GO:0006605	GO:0006605	protein targeting	10/174	335/18986	0.0298507	3.25716	4.00864	0.0010748	0.0254058	0.0209776	YWHAB/PRKAA1/ATP5IF1/ERBB2/GNPTAB/MAN1A1/HSP90AA1/SDCBP/AGK/PML	10
GO:0006090	GO:0006090	pyruvate metabolic process	6/174	126/18986	0.047619	5.19595	4.54472	0.00108057	0.0254058	0.0209776	EIF6/PRKAA1/GAPDH/ENO1/VDAC1/SLC4A4	6
GO:0072330	GO:0072330	monocarboxylic acid biosynthetic process	8/174	224/18986	0.0357143	3.89696	4.19459	0.0010987	0.0256363	0.0211679	EIF6/PRKAA1/XBP1/NDUFAB1/ACADVL/DHRS9/ABHD2/CYP27A1	8
GO:0019430	GO:0019430	removal of superoxide radicals	3/174	23/18986	0.130435	14.2324	6.10676	0.00117075	0.027112	0.0223864	SOD1/PRDX1/PRDX2	3
GO:0009266	GO:0009266	response to temperature stimulus	7/174	176/18986	0.0397727	4.3398	4.28099	0.00121008	0.0276345	0.0228178	PRKAA1/ACADVL/SOD1/HSP90AA1/VCP/EIF2AK4/MAPKAPK2	7
GO:0045933	GO:0045933	positive regulation of muscle contraction	4/174	51/18986	0.0784314	8.55803	5.19785	0.00121735	0.0276345	0.0228178	ENO1/RHOA/HSP90AA1/GSTO1	4
GO:0009154	GO:0009154	purine ribonucleotide catabolic process	6/174	129/18986	0.0465116	5.07511	4.46643	0.00122022	0.0276345	0.0228178	EIF6/PRKAA1/HINT1/GAPDH/ENO1/SLC4A4	6
GO:2001233	GO:2001233	regulation of apoptotic signaling pathway	11/174	403/18986	0.0272953	2.97832	3.8606	0.00126031	0.0282305	0.0233099	XBP1/ENO1/SELENOS/CTNNB1/SOD1/TNFAIP3/PRDX2/NOX1/SLC25A6/BAG5/PML	11
GO:0003081	GO:0003081	regulation of systemic arterial blood pressure by renin-angiotensin	3/174	24/18986	0.125	13.6394	5.9587	0.00132903	0.0282305	0.0233099	RHOA/ATP6AP2/NOX1	3
GO:0007042	GO:0007042	lysosomal lumen acidification	3/174	24/18986	0.125	13.6394	5.9587	0.00132903	0.0282305	0.0233099	ATP6V1D/GRN/ATP6AP2	3
GO:0009220	GO:0009220	pyrimidine ribonucleotide biosynthetic process	3/174	24/18986	0.125	13.6394	5.9587	0.00132903	0.0282305	0.0233099	CMPK1/UCK2/CTPS2	3
GO:0045844	GO:0045844	positive regulation of striated muscle tissue development	3/174	24/18986	0.125	13.6394	5.9587	0.00132903	0.0282305	0.0233099	PRKAA1/CTNNB1/ERBB3	3
GO:0048636	GO:0048636	positive regulation of muscle organ development	3/174	24/18986	0.125	13.6394	5.9587	0.00132903	0.0282305	0.0233099	PRKAA1/CTNNB1/ERBB3	3
GO:0072574	GO:0072574	hepatocyte proliferation	3/174	24/18986	0.125	13.6394	5.9587	0.00132903	0.0282305	0.0233099	XBP1/RPS6KA1/TNFAIP3	3
GO:0072575	GO:0072575	epithelial cell proliferation involved in liver morphogenesis	3/174	24/18986	0.125	13.6394	5.9587	0.00132903	0.0282305	0.0233099	XBP1/RPS6KA1/TNFAIP3	3
GO:1901863	GO:1901863	positive regulation of muscle tissue development	3/174	24/18986	0.125	13.6394	5.9587	0.00132903	0.0282305	0.0233099	PRKAA1/CTNNB1/ERBB3	3
GO:0006220	GO:0006220	pyrimidine nucleotide metabolic process	4/174	53/18986	0.0754717	8.23509	5.07265	0.00140635	0.0296682	0.024497	CMPK1/UCK2/ENTPD5/CTPS2	4
GO:1902115	GO:1902115	regulation of organelle assembly	8/174	234/18986	0.034188	3.73043	4.04182	0.0014508	0.0303976	0.0250993	PRKAA1/RHOA/GSN/EZR/SDCBP/LIMK2/CHMP6/RNF5	8
GO:0044272	GO:0044272	sulfur compound biosynthetic process	7/174	182/18986	0.0384615	4.19673	4.16753	0.00146778	0.0303978	0.0250995	PANK3/ENOPH1/AKR1A1/CTNNB1/EXT1/GSS/EXTL3	7
GO:0046597	GO:0046597	negative regulation of viral entry into host cell	3/174	25/18986	0.12	13.0938	5.81921	0.00150015	0.0303978	0.0250995	SNX3/GSN/TRIM25	3
GO:0071450	GO:0071450	cellular response to oxygen radical	3/174	25/18986	0.12	13.0938	5.81921	0.00150015	0.0303978	0.0250995	SOD1/PRDX1/PRDX2	3
GO:0071451	GO:0071451	cellular response to superoxide	3/174	25/18986	0.12	13.0938	5.81921	0.00150015	0.0303978	0.0250995	SOD1/PRDX1/PRDX2	3
GO:1901983	GO:1901983	regulation of protein acetylation	3/174	25/18986	0.12	13.0938	5.81921	0.00150015	0.0303978	0.0250995	PRKAA1/XBP1/PML	3
GO:0016042	GO:0016042	lipid catabolic process	10/174	351/18986	0.02849	3.10869	3.83498	0.00152224	0.0306438	0.0253026	HSD17B4/HADHA/PRKAA1/ACADVL/PLD1/TBL1XR1/PAFAH2/ABHD2/CYP27A1/PLAAT4	10
GO:1903050	GO:1903050	regulation of proteolysis involved in protein catabolic process	8/174	238/18986	0.0336134	3.66773	3.98304	0.00161451	0.0322902	0.0266621	XBP1/ATP5IF1/NUB1/VCP/CDC20/PSMC3/BAG5/PML	8
GO:1903052	GO:1903052	positive regulation of proteolysis involved in protein catabolic process	6/174	137/18986	0.0437956	4.77876	4.26901	0.00166049	0.0329956	0.0272445	XBP1/ATP5IF1/NUB1/VCP/CDC20/PSMC3	6
GO:0016188	GO:0016188	synaptic vesicle maturation	3/174	26/18986	0.115385	12.5902	5.68749	0.00168447	0.0330059	0.027253	ATP6V1D/ATP6V0D1/ATP6AP2	3
GO:0072576	GO:0072576	liver morphogenesis	3/174	26/18986	0.115385	12.5902	5.68749	0.00168447	0.0330059	0.027253	XBP1/RPS6KA1/TNFAIP3	3
GO:0007033	GO:0007033	vacuole organization	8/174	240/18986	0.0333333	3.63716	3.95413	0.00170169	0.0330059	0.027253	ATP6V1D/GNPTAB/RAB20/GRN/ATP6AP2/EXT1/CHMP6/RNF5	8
GO:0006195	GO:0006195	purine nucleotide catabolic process	6/174	138/18986	0.0434783	4.74413	4.24541	0.00172302	0.0330059	0.027253	EIF6/PRKAA1/HINT1/GAPDH/ENO1/SLC4A4	6
GO:0006749	GO:0006749	glutathione metabolic process	4/174	56/18986	0.0714286	7.79392	4.89668	0.00172684	0.0330059	0.027253	SOD1/ETHE1/GSS/GSTO1	4
GO:0030857	GO:0030857	negative regulation of epithelial cell differentiation	4/174	56/18986	0.0714286	7.79392	4.89668	0.00172684	0.0330059	0.027253	CTNNB1/ACVRL1/SPRY2/EXTL3	4
GO:1903321	GO:1903321	negative regulation of protein modification by small protein conjugation or removal	5/174	94/18986	0.0531915	5.80399	4.49044	0.00173602	0.0330059	0.027253	VPS28/CTNNB1/TNFAIP3/SPRY2/BAG5	5
GO:2001242	GO:2001242	regulation of intrinsic apoptotic signaling pathway	7/174	189/18986	0.037037	4.04129	4.04117	0.00182053	0.0344001	0.0284042	XBP1/ENO1/SELENOS/CTNNB1/SOD1/NOX1/BAG5	7
GO:2001234	GO:2001234	negative regulation of apoptotic signaling pathway	8/174	244/18986	0.0327869	3.57754	3.89722	0.0018872	0.0354425	0.0292649	XBP1/ENO1/SELENOS/CTNNB1/TNFAIP3/PRDX2/SLC25A6/BAG5	8
GO:0006096	GO:0006096	glycolytic process	5/174	96/18986	0.0520833	5.68307	4.42398	0.00190504	0.0355458	0.0293502	EIF6/PRKAA1/GAPDH/ENO1/SLC4A4	5
GO:0016049	GO:0016049	cell growth	12/174	490/18986	0.0244898	2.6722	3.6067	0.00191578	0.0355458	0.0293502	XBP1/RPS6KA1/ENO1/ERBB2/CTNNB1/SDCBP/ACVRL1/EIF2AK4/EXT1/SGK1/PML/EXTL3	12
GO:0030258	GO:0030258	lipid modification	7/174	191/18986	0.0366492	3.99898	4.00619	0.0019325	0.0356413	0.029429	HSD17B4/HADHA/PRKAA1/ACADVL/ADH5/AGK/GBGT1	7
GO:0039532	GO:0039532	negative regulation of cytoplasmic pattern recognition receptor signaling pathway	4/174	58/18986	0.0689655	7.52517	4.78648	0.00196666	0.0360554	0.029771	RIOK3/TNFAIP3/PCBP2/SPSB3	4
GO:0006986	GO:0006986	response to unfolded protein	6/174	143/18986	0.041958	4.57825	4.13072	0.00206293	0.0368684	0.0304422	EIF2AK2/XBP1/SELENOS/HSP90AA1/VCP/JKAMP	6
GO:0046032	GO:0046032	ADP catabolic process	5/174	98/18986	0.0510204	5.56709	4.35935	0.00208581	0.0368684	0.0304422	EIF6/PRKAA1/GAPDH/ENO1/SLC4A4	5
GO:1901874	GO:1901874	negative regulation of post-translational protein modification	5/174	98/18986	0.0510204	5.56709	4.35935	0.00208581	0.0368684	0.0304422	VPS28/CTNNB1/TNFAIP3/SPRY2/BAG5	5
GO:1903320	GO:1903320	regulation of protein modification by small protein conjugation or removal	8/174	248/18986	0.0322581	3.51984	3.84148	0.00208833	0.0368684	0.0304422	VPS28/CTNNB1/TNFAIP3/HSP90AA1/VCP/CDC20/SPRY2/BAG5	8
GO:0000303	GO:0000303	response to superoxide	3/174	28/18986	0.107143	11.6909	5.44451	0.00209413	0.0368684	0.0304422	SOD1/PRDX1/PRDX2	3
GO:0006473	GO:0006473	protein acetylation	4/174	59/18986	0.0677966	7.39762	4.73332	0.00209479	0.0368684	0.0304422	NAA50/PRKAA1/XBP1/PML	4
GO:0009161	GO:0009161	ribonucleoside monophosphate metabolic process	4/174	59/18986	0.0677966	7.39762	4.73332	0.00209479	0.0368684	0.0304422	APRT/CMPK1/UCK2/IMPDH2	4
GO:0007032	GO:0007032	endosome organization	5/174	99/18986	0.0505051	5.51086	4.3277	0.00218074	0.0379473	0.0313331	VPS28/SNX3/ATP6V1D/ATP6AP2/CHMP6	5
GO:0048525	GO:0048525	negative regulation of viral process	5/174	99/18986	0.0505051	5.51086	4.3277	0.00218074	0.0379473	0.0313331	SNX3/EIF2AK2/GSN/SRPK1/TRIM25	5
GO:0019364	GO:0019364	pyridine nucleotide catabolic process	5/174	100/18986	0.05	5.45575	4.29648	0.00227878	0.0394305	0.0325578	EIF6/PRKAA1/GAPDH/ENO1/SLC4A4	5
GO:0000305	GO:0000305	response to oxygen radical	3/174	29/18986	0.103448	11.2878	5.33209	0.00232015	0.0398372	0.0328936	SOD1/PRDX1/PRDX2	3
GO:0016236	GO:0016236	macroautophagy	10/174	372/18986	0.0268817	2.9332	3.62151	0.00232815	0.0398372	0.0328936	VPS28/ATP6V0E1/ATP6V1D/GAPDH/ATP5IF1/VDAC1/ATP6V0D1/VCP/CHMP6/RNF5	10
GO:1901873	GO:1901873	regulation of post-translational protein modification	8/174	253/18986	0.0316206	3.45027	3.77341	0.00236308	0.039839	0.0328951	VPS28/CTNNB1/TNFAIP3/HSP90AA1/VCP/CDC20/SPRY2/BAG5	8
GO:0060612	GO:0060612	adipose tissue development	4/174	61/18986	0.0655738	7.15508	4.63066	0.00236815	0.039839	0.0328951	PRKAA1/NCOA1/XBP1/TBL1XR1	4
GO:0009137	GO:0009137	purine nucleoside diphosphate catabolic process	5/174	101/18986	0.049505	5.40173	4.26568	0.00237999	0.039839	0.0328951	EIF6/PRKAA1/GAPDH/ENO1/SLC4A4	5
GO:0009181	GO:0009181	purine ribonucleoside diphosphate catabolic process	5/174	101/18986	0.049505	5.40173	4.26568	0.00237999	0.039839	0.0328951	EIF6/PRKAA1/GAPDH/ENO1/SLC4A4	5
GO:0034614	GO:0034614	cellular response to reactive oxygen species	6/174	148/18986	0.0405405	4.42358	4.02121	0.00245123	0.0408097	0.0336966	PRKAA1/PRDX3/SOD1/TNFAIP3/PRDX1/PRDX2	6
GO:0010257	GO:0010257	NADH dehydrogenase complex assembly	4/174	62/18986	0.0645161	7.03967	4.58105	0.00251361	0.0414006	0.0341845	NDUFS8/NDUFAB1/NDUFS4/NDUFS1	4
GO:0032981	GO:0032981	mitochondrial respiratory chain complex I assembly	4/174	62/18986	0.0645161	7.03967	4.58105	0.00251361	0.0414006	0.0341845	NDUFS8/NDUFAB1/NDUFS4/NDUFS1	4
GO:0002438	GO:0002438	acute inflammatory response to antigenic stimulus	3/174	30/18986	0.1	10.9115	5.22503	0.00256072	0.0417302	0.0344566	A2M/SELENOS/EXT1	3
GO:0060441	GO:0060441	epithelial tube branching involved in lung morphogenesis	3/174	30/18986	0.1	10.9115	5.22503	0.00256072	0.0417302	0.0344566	CTNNB1/EXT1/SPRY2	3
GO:0034308	GO:0034308	primary alcohol metabolic process	5/174	103/18986	0.0485437	5.29684	4.20528	0.00259217	0.0418004	0.0345146	DHRS4/AKR1A1/ALDH1A1/DHRS9/HSD11B2	5
GO:0072526	GO:0072526	pyridine-containing compound catabolic process	5/174	103/18986	0.0485437	5.29684	4.20528	0.00259217	0.0418004	0.0345146	EIF6/PRKAA1/GAPDH/ENO1/SLC4A4	5
GO:0046031	GO:0046031	ADP metabolic process	5/174	104/18986	0.0480769	5.24591	4.17567	0.00270325	0.0433647	0.0358062	EIF6/PRKAA1/GAPDH/ENO1/SLC4A4	5
GO:0006783	GO:0006783	heme biosynthetic process	3/174	31/18986	0.0967742	10.5595	5.12291	0.00281614	0.0447099	0.036917	PGRMC1/ATP5IF1/ALAS1	3
GO:1903901	GO:1903901	negative regulation of viral life cycle	3/174	31/18986	0.0967742	10.5595	5.12291	0.00281614	0.0447099	0.036917	SNX3/GSN/TRIM25	3
GO:0031396	GO:0031396	regulation of protein ubiquitination	7/174	205/18986	0.0341463	3.72588	3.77386	0.00287322	0.0453822	0.0374721	VPS28/CTNNB1/TNFAIP3/HSP90AA1/CDC20/SPRY2/BAG5	7
GO:2000377	GO:2000377	regulation of reactive oxygen species metabolic process	6/174	153/18986	0.0392157	4.27902	3.91645	0.00289213	0.0454478	0.0375263	EIF6/RHOA/VDAC1/DHRS4/SOD1/PRDX2	6
GO:0030522	GO:0030522	intracellular receptor signaling pathway	10/174	384/18986	0.0260417	2.84153	3.50613	0.00292425	0.0456665	0.0377069	EIF2AK2/RNF14/NCOA1/RHOA/RIOK3/TNFAIP3/PCBP2/TRIM25/PML/SPSB3	10
GO:1901222	GO:1901222	regulation of non-canonical NF-kappaB signal transduction	5/174	106/18986	0.0471698	5.14693	4.11757	0.00293571	0.0456665	0.0377069	EIF2AK2/RHOA/VCP/PRDX1/RC3H2	5
GO:0030166	GO:0030166	proteoglycan biosynthetic process	4/174	65/18986	0.0615385	6.71477	4.43859	0.00298663	0.0462252	0.0381682	CANT1/CTNNB1/EXT1/EXTL3	4
GO:0009410	GO:0009410	response to xenobiotic stimulus	11/174	451/18986	0.0243902	2.66134	3.4341	0.0030294	0.0466034	0.0384805	HADHA/PRKAA1/CES3/CES2/TPMT/CTNNB1/SOD1/HSP90AA1/CMBL/GSTO1/HSD11B2	11
GO:0019395	GO:0019395	fatty acid oxidation	5/174	107/18986	0.046729	5.09883	4.08907	0.0030572	0.0466034	0.0384805	HSD17B4/HADHA/PRKAA1/ACADVL/ADH5	5
GO:0072523	GO:0072523	purine-containing compound catabolic process	6/174	155/18986	0.0387097	4.2238	3.87579	0.00308417	0.0466034	0.0384805	EIF6/PRKAA1/HINT1/GAPDH/ENO1/SLC4A4	6
GO:0006221	GO:0006221	pyrimidine nucleotide biosynthetic process	3/174	32/18986	0.09375	10.2295	5.02535	0.00308672	0.0466034	0.0384805	CMPK1/UCK2/CTPS2	3
GO:0035751	GO:0035751	regulation of lysosomal lumen pH	3/174	32/18986	0.09375	10.2295	5.02535	0.00308672	0.0466034	0.0384805	ATP6V1D/GRN/ATP6AP2	3
GO:0045862	GO:0045862	positive regulation of proteolysis	9/174	325/18986	0.0276923	3.02164	3.53542	0.00313814	0.0471486	0.0389307	XBP1/ATP5IF1/ENO1/NUB1/GSN/VCP/GRN/CDC20/PSMC3	9
GO:1901224	GO:1901224	positive regulation of non-canonical NF-kappaB signal transduction	4/174	66/18986	0.0606061	6.61303	4.3931	0.00315692	0.0472005	0.0389735	EIF2AK2/RHOA/VCP/RC3H2	4
GO:0097193	GO:0097193	intrinsic apoptotic signaling pathway	9/174	327/18986	0.0275229	3.00316	3.51405	0.00326769	0.0486207	0.0401462	HINT1/XBP1/ENO1/SELENOS/CTNNB1/SOD1/NOX1/BAG5/PML	9
GO:0002230	GO:0002230	positive regulation of defense response to virus by host	3/174	33/18986	0.0909091	9.91954	4.932	0.00337274	0.0494668	0.0408448	HSP90AA1/EIF2AK4/PML	3
GO:0015012	GO:0015012	heparan sulfate proteoglycan biosynthetic process	3/174	33/18986	0.0909091	9.91954	4.932	0.00337274	0.0494668	0.0408448	CTNNB1/EXT1/EXTL3	3
GO:0043094	GO:0043094	cellular metabolic compound salvage	3/174	33/18986	0.0909091	9.91954	4.932	0.00337274	0.0494668	0.0408448	APRT/UCK2/ENOPH1	3

## Sheet: GO BP NCP-CIDs
	ID	Description	GeneRatio	BgRatio	RichFactor	FoldEnrichment	zScore	pvalue	p.adjust	qvalue	geneID	Count
GO:0043161	GO:0043161	proteasome-mediated ubiquitin-dependent protein catabolic process	37/170	467/18986	0.0792291	8.84849	16.3231	1.25e-24	3.98e-21	3.02e-21	ARRB2/PSMD11/ELOB/GSK3A/PCBP2/PSMD6/PSMC3/UBXN1/USP14/FBXW4/PSMB1/PSMA6/TNFAIP1/CUL1/PSMB4/FBXW7/FBXO7/UBR2/UBE2D3/PSMD7/GIPC1/STUB1/EIF3H/ARRB1/BBS7/BAG5/DNAJB2/PSMB7/PSMC5/DCAF11/ZSWIM8/MAPK9/NOP53/RNF126/FBXL16/UBR3/FBXO9	37
GO:1903050	GO:1903050	regulation of proteolysis involved in protein catabolic process	18/170	238/18986	0.0756303	8.44656	10.9884	4.9e-12	7.79e-09	5.91e-09	ELOB/GSK3A/PSMC3/UBXN1/USP14/PTK2B/FBXW7/XBP1/GIPC1/STUB1/EIF3H/BBS7/RPS7/BAG5/DNAJB2/PSMC5/MAPK9/NOP53	18
GO:0061136	GO:0061136	regulation of proteasomal protein catabolic process	16/170	199/18986	0.080402	8.97949	10.7557	3.16e-11	3.08e-08	2.34e-08	ELOB/GSK3A/PSMC3/UBXN1/USP14/FBXW7/XBP1/GIPC1/STUB1/EIF3H/BBS7/BAG5/DNAJB2/PSMC5/MAPK9/NOP53	16
GO:2000058	GO:2000058	regulation of ubiquitin-dependent protein catabolic process	15/170	171/18986	0.0877193	9.7967	10.9833	3.88e-11	3.08e-08	2.34e-08	ELOB/GSK3A/UBXN1/USP14/PTK2B/FBXW7/GIPC1/STUB1/EIF3H/BBS7/RPS7/BAG5/DNAJB2/MAPK9/NOP53	15
GO:0042176	GO:0042176	regulation of protein catabolic process	20/170	374/18986	0.0534759	5.97232	9.23133	1.65e-10	1.05e-07	7.96e-08	ELOB/GSK3A/PSMC3/UBXN1/USP14/CHMP6/RAB7A/FBXW7/XBP1/GIPC1/STUB1/EIF3H/BBS7/BAG5/DNAJB2/PSMC5/MSN/MAPK9/NOP53/UBR3	20
GO:1903052	GO:1903052	positive regulation of proteolysis involved in protein catabolic process	12/170	137/18986	0.0875912	9.7824	9.80608	3.8e-09	2.01e-06	1.53e-06	ELOB/GSK3A/PSMC3/PTK2B/FBXW7/XBP1/STUB1/BBS7/DNAJB2/PSMC5/MAPK9/NOP53	12
GO:1901800	GO:1901800	positive regulation of proteasomal protein catabolic process	11/170	114/18986	0.0964912	10.7764	9.95147	6.22e-09	2.75e-06	2.09e-06	ELOB/GSK3A/PSMC3/FBXW7/XBP1/STUB1/BBS7/DNAJB2/PSMC5/MAPK9/NOP53	11
GO:0070050	GO:0070050	neuron cellular homeostasis	9/170	66/18986	0.136364	15.2294	11.0069	7.15e-09	2.75e-06	2.09e-06	SNAPIN/PRKAA1/CA2/ATP6V1D/BAP1/DNAJB2/ATP6AP1/CLCN3/ATP6V0D1	9
GO:0045732	GO:0045732	positive regulation of protein catabolic process	14/170	213/18986	0.0657277	7.34062	8.84547	7.8e-09	2.75e-06	2.09e-06	ELOB/GSK3A/PSMC3/RAB7A/FBXW7/XBP1/STUB1/BBS7/DNAJB2/PSMC5/MSN/MAPK9/NOP53/UBR3	14
GO:0007032	GO:0007032	endosome organization	10/170	99/18986	0.10101	11.281	9.74854	1.99e-08	6.33e-06	4.81e-06	VPS4A/CHMP6/RAB7A/CHMP2A/PI4K2B/VPS25/ATP6V1D/ATP6AP1/CLCN3/CHMP4B	10
GO:0032434	GO:0032434	regulation of proteasomal ubiquitin-dependent protein catabolic process	11/170	131/18986	0.0839695	9.37791	9.14585	2.69e-08	7.77e-06	5.9e-06	ELOB/GSK3A/UBXN1/GIPC1/STUB1/EIF3H/BBS7/BAG5/DNAJB2/MAPK9/NOP53	11
GO:0051452	GO:0051452	intracellular pH reduction	8/170	57/18986	0.140351	15.6747	10.5465	3.98e-08	1.02e-05	7.73e-06	RAB7A/SNAPIN/CA2/PPT1/ATP6V1D/ATP6AP1/CLCN3/ATP6V0D1	8
GO:0031396	GO:0031396	regulation of protein ubiquitination	13/170	205/18986	0.0634146	7.0823	8.32245	4.17e-08	1.02e-05	7.73e-06	ARRB2/GSK3A/UBXN1/FBXW7/STUB1/ARRB1/RPS7/USP4/BAG5/DNAJB2/MAPK9/SPRY2/DTX3L	13
GO:1903320	GO:1903320	regulation of protein modification by small protein conjugation or removal	14/170	248/18986	0.0564516	6.30465	7.99258	5.33e-08	1.21e-05	9.19e-06	ARRB2/GSK3A/UBXN1/FBXW7/STUB1/ARRB1/RPS7/USP4/BAG5/DNAJB2/MAPK9/NOP53/SPRY2/DTX3L	14
GO:1901873	GO:1901873	regulation of post-translational protein modification	14/170	253/18986	0.055336	6.18005	7.88418	6.84e-08	1.45e-05	1.1e-05	ARRB2/GSK3A/UBXN1/FBXW7/STUB1/ARRB1/RPS7/USP4/BAG5/DNAJB2/MAPK9/NOP53/SPRY2/DTX3L	14
GO:0051453	GO:0051453	regulation of intracellular pH	9/170	90/18986	0.1	11.1682	9.19069	1.14e-07	2.25e-05	1.71e-05	RAB7A/SNAPIN/CA2/PPT1/ATP6V1D/ATP6AP1/CLCN3/ATP6V0D1/SLC4A4	9
GO:0030641	GO:0030641	regulation of cellular pH	9/170	94/18986	0.0957447	10.693	8.95466	1.66e-07	2.93e-05	2.22e-05	RAB7A/SNAPIN/CA2/PPT1/ATP6V1D/ATP6AP1/CLCN3/ATP6V0D1/SLC4A4	9
GO:1903321	GO:1903321	negative regulation of protein modification by small protein conjugation or removal	9/170	94/18986	0.0957447	10.693	8.95466	1.66e-07	2.93e-05	2.22e-05	ARRB2/UBXN1/ARRB1/RPS7/USP4/BAG5/DNAJB2/SPRY2/DTX3L	9
GO:1901874	GO:1901874	negative regulation of post-translational protein modification	9/170	98/18986	0.0918367	10.2565	8.73243	2.38e-07	3.94e-05	2.99e-05	ARRB2/UBXN1/ARRB1/RPS7/USP4/BAG5/DNAJB2/SPRY2/DTX3L	9
GO:0016236	GO:0016236	macroautophagy	16/170	372/18986	0.0430108	4.80354	7.04216	2.48e-07	3.94e-05	2.99e-05	VPS4A/RNF5/GSK3A/CHMP6/RAB7A/SNAPIN/VDAC1/CHMP2A/FBXW7/FBXO7/STUB1/VPS25/ATP6V1D/MFN2/CHMP4B/ATP6V0D1	16
GO:0097193	GO:0097193	intrinsic apoptotic signaling pathway	15/170	327/18986	0.0458716	5.12304	7.14848	2.64e-07	4e-05	3.04e-05	HIPK1/CUL1/FBXW7/XBP1/CD74/FBXO7/PARP1/BRSK2/SOD2/RPS7/BAG5/ENO1/LCK/MMP2/PRKDC	15
GO:2000060	GO:2000060	positive regulation of ubiquitin-dependent protein catabolic process	9/170	105/18986	0.0857143	9.57277	8.37278	4.31e-07	6.22e-05	4.72e-05	ELOB/GSK3A/PTK2B/FBXW7/STUB1/BBS7/DNAJB2/MAPK9/NOP53	9
GO:0006885	GO:0006885	regulation of pH	9/170	106/18986	0.0849057	9.48246	8.32415	4.67e-07	6.45e-05	4.9e-05	RAB7A/SNAPIN/CA2/PPT1/ATP6V1D/ATP6AP1/CLCN3/ATP6V0D1/SLC4A4	9
GO:0031397	GO:0031397	negative regulation of protein ubiquitination	8/170	81/18986	0.0987654	11.0304	8.59878	6.46e-07	8.31e-05	6.31e-05	ARRB2/UBXN1/ARRB1/RPS7/USP4/BAG5/SPRY2/DTX3L	8
GO:2000059	GO:2000059	negative regulation of ubiquitin-dependent protein catabolic process	7/170	56/18986	0.125	13.9603	9.23208	6.54e-07	8.31e-05	6.31e-05	UBXN1/USP14/GIPC1/EIF3H/RPS7/BAG5/NOP53	7
GO:0000209	GO:0000209	protein polyubiquitination	13/170	263/18986	0.0494297	5.52042	7.01674	7.41e-07	9.06e-05	6.88e-05	RNF5/RNF14/UBE2R2/CUL1/PRPF19/FBXO7/UBR2/UBE2D3/STUB1/RC3H2/RNF126/DTX3L/FBXO9	13
GO:0036503	GO:0036503	ERAD pathway	9/170	113/18986	0.079646	8.89505	8.00092	8.05e-07	9.45e-05	7.18e-05	RNF5/UBXN1/TMUB1/USP14/CALR/XBP1/STUB1/BRSK2/DNAJB2	9
GO:0070482	GO:0070482	response to oxygen levels	15/170	358/18986	0.0418994	4.67943	6.68044	8.33e-07	9.45e-05	7.18e-05	CYTB/PRKAA1/DNMT3A/PTK2B/PSEN2/STUB1/SOD2/IRAK1/ATP6AP1/TFRC/NOP53/ENO1/MMP2/HSD11B2/ATP6V0D1	15
GO:0043162	GO:0043162	ubiquitin-dependent protein catabolic process via the multivesicular body sorting pathway	6/170	37/18986	0.162162	18.1107	9.9024	8.71e-07	9.55e-05	7.25e-05	VPS4A/CHMP6/CHMP2A/VPS25/CHMP4B/RNF126	6
GO:2001242	GO:2001242	regulation of intrinsic apoptotic signaling pathway	11/170	189/18986	0.0582011	6.50003	7.223	1.11e-06	0.000117633	8.93e-05	FBXW7/XBP1/CD74/FBXO7/PARP1/SOD2/RPS7/BAG5/ENO1/LCK/MMP2	11
GO:1902774	GO:1902774	late endosome to lysosome transport	5/170	22/18986	0.227273	25.3824	10.8765	1.26e-06	0.000129489	9.83e-05	VPS4A/CHMP6/SNAPIN/CHMP2A/CHMP4B	5
GO:0045862	GO:0045862	positive regulation of proteolysis	14/170	325/18986	0.0430769	4.81093	6.58676	1.42e-06	0.000140841	0.000106921	ELOB/GSK3A/PSMC3/PTK2B/FBXW7/XBP1/STUB1/BBS7/DNAJB2/PSMC5/MAPK9/NOP53/ENO1/LCK	14
GO:0031647	GO:0031647	regulation of protein stability	15/170	387/18986	0.0387597	4.32877	6.2887	2.19e-06	0.000210907	0.000160114	RNF5/KAT2A/CALR/FBXW7/XBP1/CD74/FBXO7/GIPC1/STUB1/PTGES3/RPS7/USP4/BAG5/NOP53/PRKDC	15
GO:0070936	GO:0070936	protein K48-linked ubiquitination	8/170	99/18986	0.0808081	9.02484	7.60919	3e-06	0.0002783	0.000211276	RNF5/UBE2R2/CUL1/FBXO7/UBE2D3/RNF126/DTX3L/FBXO9	8
GO:0016188	GO:0016188	synaptic vesicle maturation	5/170	26/18986	0.192308	21.4774	9.93134	3.06e-06	0.0002783	0.000211276	SNAPIN/ATP6V1D/ATP6AP1/CLCN3/ATP6V0D1	5
GO:0008333	GO:0008333	endosome to lysosome transport	7/170	71/18986	0.0985915	11.0109	8.0328	3.35e-06	0.000295637	0.000224438	VPS4A/CHMP6/RAB7A/SNAPIN/CHMP2A/CHMP4B/DTX3L	7
GO:0036296	GO:0036296	response to increased oxygen levels	5/170	27/18986	0.185185	20.6819	9.72764	3.73e-06	0.000312539	0.000237269	CYTB/SOD2/ATP6AP1/MMP2/ATP6V0D1	5
GO:0071763	GO:0071763	nuclear membrane organization	6/170	47/18986	0.12766	14.2573	8.64953	3.74e-06	0.000312539	0.000237269	VPS4A/PRKCB/CHMP6/CHMP2A/PAFAH1B1/CHMP4B	6
GO:1902175	GO:1902175	regulation of oxidative stress-induced intrinsic apoptotic signaling pathway	6/170	48/18986	0.125	13.9603	8.54544	4.24e-06	0.000345463	0.000262264	FBXW7/FBXO7/PARP1/SOD2/BAG5/MMP2	6
GO:1903051	GO:1903051	negative regulation of proteolysis involved in protein catabolic process	7/170	74/18986	0.0945946	10.5645	7.8357	4.43e-06	0.00035203	0.000267249	UBXN1/USP14/GIPC1/EIF3H/RPS7/BAG5/NOP53	7
GO:0019076	GO:0019076	viral release from host cell	5/170	29/18986	0.172414	19.2556	9.35138	5.41e-06	0.000409687	0.000311021	VPS4A/CHMP6/RAB7A/CHMP2A/CHMP4B	5
GO:0035891	GO:0035891	exit from host cell	5/170	29/18986	0.172414	19.2556	9.35138	5.41e-06	0.000409687	0.000311021	VPS4A/CHMP6/RAB7A/CHMP2A/CHMP4B	5
GO:0046761	GO:0046761	viral budding from plasma membrane	4/170	14/18986	0.285714	31.9092	10.9967	5.79e-06	0.000421141	0.000319716	VPS4A/CHMP6/CHMP2A/CHMP4B	4
GO:0001666	GO:0001666	response to hypoxia	13/170	317/18986	0.0410095	4.58003	6.10973	5.83e-06	0.000421141	0.000319716	CYTB/PRKAA1/DNMT3A/PTK2B/PSEN2/STUB1/SOD2/IRAK1/TFRC/NOP53/ENO1/MMP2/HSD11B2	13
GO:0032436	GO:0032436	positive regulation of proteasomal ubiquitin-dependent protein catabolic process	7/170	80/18986	0.0875	9.77221	7.47343	7.48e-06	0.000510834	0.000387808	ELOB/GSK3A/STUB1/BBS7/DNAJB2/MAPK9/NOP53	7
GO:0007040	GO:0007040	lysosome organization	8/170	112/18986	0.0714286	7.97731	7.03933	7.55e-06	0.000510834	0.000387808	CHMP6/RAB7A/SNAPIN/CHMP2A/PPT1/ATP6V1D/ATP6AP1/CHMP4B	8
GO:0080171	GO:0080171	lytic vacuole organization	8/170	112/18986	0.0714286	7.97731	7.03933	7.55e-06	0.000510834	0.000387808	CHMP6/RAB7A/SNAPIN/CHMP2A/PPT1/ATP6V1D/ATP6AP1/CHMP4B	8
GO:0046753	GO:0046753	non-lytic viral release	4/170	15/18986	0.266667	29.782	10.5995	7.84e-06	0.000519174	0.000394139	VPS4A/CHMP6/CHMP2A/CHMP4B	4
GO:1902115	GO:1902115	regulation of organelle assembly	11/170	234/18986	0.0470085	5.25003	6.21787	8.72e-06	0.000565701	0.000429462	RNF5/KAT2A/RHOA/CHMP6/CHMP2A/MAP4/PRKAA1/PTK2B/MSN/MAPK9/CHMP4B	11
GO:0036258	GO:0036258	multivesicular body assembly	5/170	32/18986	0.15625	17.4504	8.85251	8.98e-06	0.000571024	0.000433502	VPS4A/CHMP6/CHMP2A/VPS25/CHMP4B	5
GO:0036293	GO:0036293	response to decreased oxygen levels	13/170	331/18986	0.0392749	4.38632	5.90758	9.28e-06	0.000578118	0.000438888	CYTB/PRKAA1/DNMT3A/PTK2B/PSEN2/STUB1/SOD2/IRAK1/TFRC/NOP53/ENO1/MMP2/HSD11B2	13
GO:0036257	GO:0036257	multivesicular body organization	5/170	33/18986	0.151515	16.9216	8.70102	1.05e-05	0.00063032	0.000478518	VPS4A/CHMP6/CHMP2A/VPS25/CHMP4B	5
GO:1903955	GO:1903955	positive regulation of protein targeting to mitochondrion	5/170	33/18986	0.151515	16.9216	8.70102	1.05e-05	0.00063032	0.000478518	GSK3A/PRKAA1/FBXW7/UBE2D3/BAP1	5
GO:0007033	GO:0007033	vacuole organization	11/170	240/18986	0.0458333	5.11877	6.10359	1.11e-05	0.000651536	0.000494624	VPS4A/RNF5/CHMP6/RAB7A/SNAPIN/CHMP2A/PPT1/ATP6V1D/MFN2/ATP6AP1/CHMP4B	11
GO:1901799	GO:1901799	negative regulation of proteasomal protein catabolic process	6/170	57/18986	0.105263	11.756	7.73022	1.17e-05	0.00067775	0.000514525	UBXN1/USP14/GIPC1/EIF3H/BAG5/NOP53	6
GO:1902410	GO:1902410	mitotic cytokinetic process	5/170	34/18986	0.147059	16.4239	8.55602	1.22e-05	0.000694365	0.000527138	VPS4A/RHOA/CHMP6/CHMP2A/CHMP4B	5
GO:0006998	GO:0006998	nuclear envelope organization	6/170	58/18986	0.103448	11.5533	7.651	1.3e-05	0.000719849	0.000546485	VPS4A/PRKCB/CHMP6/CHMP2A/PAFAH1B1/CHMP4B	6
GO:0031400	GO:0031400	negative regulation of protein modification process	13/170	342/18986	0.0380117	4.24524	5.75646	1.31e-05	0.000719849	0.000546485	ARRB2/UBXN1/CHMP6/PRKAA1/VPS25/ARRB1/RPS7/USP4/BAG5/DNAJB2/PRKDC/SPRY2/DTX3L	13
GO:0032510	GO:0032510	endosome to lysosome transport via multivesicular body sorting pathway	4/170	17/18986	0.235294	26.2782	9.91093	1.35e-05	0.000726216	0.000551319	VPS4A/CHMP6/CHMP2A/CHMP4B	4
GO:0030518	GO:0030518	nuclear receptor-mediated steroid hormone signaling pathway	8/170	122/18986	0.0655738	7.32343	6.66012	1.42e-05	0.000750718	0.00056992	NCOA1/RHOA/RNF14/CALR/PARP1/CARM1/PTGES3/PRMT2	8
GO:0010038	GO:0010038	response to metal ion	13/170	345/18986	0.0376812	4.20832	5.71635	1.44e-05	0.000750718	0.00056992	CYTB/GSK3A/ITPKB/CALR/PRKAA1/DNMT3A/PTK2B/PARP1/SOD2/TFRC/KIT/MAPK9/ACO1	13
GO:0007035	GO:0007035	vacuolar acidification	5/170	36/18986	0.138889	15.5114	8.28368	1.63e-05	0.000837506	0.000635807	SNAPIN/PPT1/ATP6V1D/ATP6AP1/ATP6V0D1	5
GO:0097401	GO:0097401	synaptic vesicle lumen acidification	4/170	18/18986	0.222222	24.8183	9.60953	1.72e-05	0.000868326	0.000659204	ATP6V1D/ATP6AP1/CLCN3/ATP6V0D1	4
GO:1903749	GO:1903749	positive regulation of establishment of protein localization to mitochondrion	5/170	37/18986	0.135135	15.0922	8.15554	1.88e-05	0.000931345	0.000707046	GSK3A/PRKAA1/FBXW7/UBE2D3/BAP1	5
GO:0045324	GO:0045324	late endosome to vacuole transport	5/170	38/18986	0.131579	14.695	8.0323	2.14e-05	0.00104835	0.000795872	VPS4A/CHMP6/CHMP2A/VPS25/CHMP4B	5
GO:0018209	GO:0018209	peptidyl-serine modification	9/170	171/18986	0.0526316	5.87802	6.09054	2.41e-05	0.00116023	0.000880806	GSK3A/MAPKAPK3/GALNT1/MAP2K2/TFRC/GALNT2/NSD1/PRKDC/SPRY2	9
GO:0007034	GO:0007034	vacuolar transport	9/170	173/18986	0.0520231	5.81006	6.04103	2.64e-05	0.00125297	0.000951212	VPS4A/CHMP6/RAB7A/SNAPIN/CHMP2A/VPS25/CHMP4B/ATP6V0D1/DTX3L	9
GO:0061952	GO:0061952	midbody abscission	4/170	20/18986	0.2	22.3365	9.07436	2.69e-05	0.00125606	0.000953561	VPS4A/CHMP6/CHMP2A/CHMP4B	4
GO:0008631	GO:0008631	intrinsic apoptotic signaling pathway in response to oxidative stress	6/170	66/18986	0.0909091	10.1529	7.08008	2.75e-05	0.00125782	0.000954899	FBXW7/FBXO7/PARP1/SOD2/BAG5/MMP2	6
GO:0032435	GO:0032435	negative regulation of proteasomal ubiquitin-dependent protein catabolic process	5/170	40/18986	0.125	13.9603	7.79924	2.77e-05	0.00125782	0.000954899	UBXN1/GIPC1/EIF3H/BAG5/NOP53	5
GO:0016579	GO:0016579	protein deubiquitination	7/170	99/18986	0.0707071	7.89673	6.53952	3.04e-05	0.00136033	0.00103272	UBXN1/USP14/USP22/BAP1/USP4/DNAJB2/NOP53	7
GO:0038127	GO:0038127	ERBB signaling pathway	8/170	136/18986	0.0588235	6.56955	6.19584	3.12e-05	0.00136376	0.00103532	CHMP6/RAB7A/PTK2B/STUB1/VPS25/MAP2K2/RNF126/SPRY2	8
GO:0051438	GO:0051438	regulation of ubiquitin-protein transferase activity	5/170	41/18986	0.121951	13.6198	7.68888	3.13e-05	0.00136376	0.00103532	FBXW7/STUB1/RPS7/BAG5/DTX3L	5
GO:1903376	GO:1903376	regulation of oxidative stress-induced neuron intrinsic apoptotic signaling pathway	4/170	21/18986	0.190476	21.2728	8.83515	3.3e-05	0.00141134	0.00107144	FBXW7/FBXO7/PARP1/MMP2	4
GO:0006486	GO:0006486	protein glycosylation	10/170	223/18986	0.044843	5.00818	5.72288	3.38e-05	0.00141134	0.00107144	EXTL3/B3GAT3/POMGNT1/ST3GAL6/RPN2/GALNT6/GALNT1/GALNT2/NUDT14/GBGT1	10
GO:0043413	GO:0043413	macromolecule glycosylation	10/170	223/18986	0.044843	5.00818	5.72288	3.38e-05	0.00141134	0.00107144	EXTL3/B3GAT3/POMGNT1/ST3GAL6/RPN2/GALNT6/GALNT1/GALNT2/NUDT14/GBGT1	10
GO:0043401	GO:0043401	steroid hormone receptor signaling pathway	8/170	138/18986	0.057971	6.47434	6.13486	3.46e-05	0.0014291	0.00108493	NCOA1/RHOA/RNF14/CALR/PARP1/CARM1/PTGES3/PRMT2	8
GO:0032509	GO:0032509	endosome transport via multivesicular body sorting pathway	5/170	42/18986	0.119048	13.2955	7.58231	3.53e-05	0.00143839	0.00109198	VPS4A/CHMP6/CHMP2A/VPS25/CHMP4B	5
GO:0039702	GO:0039702	viral budding via host ESCRT complex	4/170	22/18986	0.181818	20.3059	8.61196	4e-05	0.00160969	0.00122202	VPS4A/CHMP6/CHMP2A/CHMP4B	4
GO:0030522	GO:0030522	intracellular receptor signaling pathway	13/170	384/18986	0.0338542	3.78091	5.23286	4.39e-05	0.00174542	0.00132506	NCOA1/RHOA/PCBP2/RNF14/CALR/PPT1/PARP1/CARM1/PTGES3/PRMT2/IRAK1/NOP53/PRKDC	13
GO:0033143	GO:0033143	regulation of intracellular steroid hormone receptor signaling pathway	6/170	72/18986	0.0833333	9.30686	6.7124	4.52e-05	0.00177367	0.00134651	RHOA/RNF14/CALR/PARP1/CARM1/PRMT2	6
GO:0016050	GO:0016050	vesicle organization	13/170	386/18986	0.0336788	3.76132	5.20979	4.63e-05	0.00179185	0.00136031	VPS4A/CHMP6/RAB7A/SNAPIN/CHMP2A/PI4K2B/VPS25/ATP6V1D/PAFAH1B1/ATP6AP1/CLCN3/CHMP4B/ATP6V0D1	13
GO:0006626	GO:0006626	protein targeting to mitochondrion	7/170	106/18986	0.0660377	7.37525	6.25627	4.72e-05	0.00179185	0.00136031	GSK3A/PRKAA1/FBXW7/FBXO7/UBE2D3/MFN2/BAP1	7
GO:0036480	GO:0036480	neuron intrinsic apoptotic signaling pathway in response to oxidative stress	4/170	23/18986	0.173913	19.423	8.40306	4.81e-05	0.00179185	0.00136031	FBXW7/FBXO7/PARP1/MMP2	4
GO:0006879	GO:0006879	intracellular iron ion homeostasis	6/170	73/18986	0.0821918	9.17937	6.65529	4.89e-05	0.00179185	0.00136031	BOLA3/FTL/ATP6AP1/TFRC/ATP6V0D1/ACO1	6
GO:0090148	GO:0090148	membrane fission	5/170	45/18986	0.111111	12.4092	7.28323	4.96e-05	0.00179185	0.00136031	VPS4A/CHMP6/CHMP2A/VPS25/CHMP4B	5
GO:1901524	GO:1901524	regulation of mitophagy	5/170	45/18986	0.111111	12.4092	7.28323	4.96e-05	0.00179185	0.00136031	GSK3A/VDAC1/FBXW7/FBXO7/STUB1	5
GO:1903214	GO:1903214	regulation of protein targeting to mitochondrion	5/170	45/18986	0.111111	12.4092	7.28323	4.96e-05	0.00179185	0.00136031	GSK3A/PRKAA1/FBXW7/UBE2D3/BAP1	5
GO:0031146	GO:0031146	SCF-dependent proteasomal ubiquitin-dependent protein catabolic process	5/170	46/18986	0.108696	12.1394	7.18979	5.53e-05	0.00195155	0.00148155	FBXW4/CUL1/FBXW7/FBXL16/FBXO9	5
GO:0051294	GO:0051294	establishment of spindle orientation	5/170	46/18986	0.108696	12.1394	7.18979	5.53e-05	0.00195155	0.00148155	MAP4/LLGL2/PAFAH1B1/ENKD1/SPRY2	5
GO:0007042	GO:0007042	lysosomal lumen acidification	4/170	24/18986	0.166667	18.6137	8.20693	5.73e-05	0.00200176	0.00151967	SNAPIN/PPT1/ATP6V1D/ATP6AP1	4
GO:0001934	GO:0001934	positive regulation of protein phosphorylation	14/170	455/18986	0.0307692	3.43638	4.99997	6.27e-05	0.00216448	0.0016432	ARRB2/RHOA/PTK2B/FBXW7/XBP1/FAXDC2/CD74/ARRB1/MAP2K2/TFRC/TAOK3/KIT/PIK3R3/SPRY2	14
GO:0070085	GO:0070085	glycosylation	10/170	242/18986	0.0413223	4.61497	5.37957	6.72e-05	0.00229094	0.00173921	EXTL3/B3GAT3/POMGNT1/ST3GAL6/RPN2/GALNT6/GALNT1/GALNT2/NUDT14/GBGT1	10
GO:0046755	GO:0046755	viral budding	4/170	25/18986	0.16	17.8692	8.02231	6.78e-05	0.00229094	0.00173921	VPS4A/CHMP6/CHMP2A/CHMP4B	4
GO:0016197	GO:0016197	endosomal transport	11/170	294/18986	0.037415	4.17859	5.22091	7.12e-05	0.00237674	0.00180434	VPS4A/CHMP6/RAB7A/CHMP2A/VPS25/MAP2K2/ATP6AP1/MSN/CHMP4B/RNF126/DCLK1	11
GO:2001233	GO:2001233	regulation of apoptotic signaling pathway	13/170	403/18986	0.0322581	3.60266	5.0197	7.18e-05	0.00237674	0.00180434	FBXW7/XBP1/CD74/FBXO7/PARP1/GNAI2/SOD2/RPS7/BAG5/MAPK9/ENO1/LCK/MMP2	13
GO:0006513	GO:0006513	protein monoubiquitination	5/170	49/18986	0.102041	11.3962	6.92598	7.52e-05	0.00241517	0.00183352	UBE2R2/CUL1/UBE2D3/STUB1/RNF126	5
GO:0032506	GO:0032506	cytokinetic process	5/170	49/18986	0.102041	11.3962	6.92598	7.52e-05	0.00241517	0.00183352	VPS4A/RHOA/CHMP6/CHMP2A/CHMP4B	5
GO:0071985	GO:0071985	multivesicular body sorting pathway	5/170	49/18986	0.102041	11.3962	6.92598	7.52e-05	0.00241517	0.00183352	VPS4A/CHMP6/CHMP2A/VPS25/CHMP4B	5
GO:0031468	GO:0031468	nuclear membrane reassembly	4/170	26/18986	0.153846	17.1819	7.84807	7.95e-05	0.00249351	0.00189299	VPS4A/CHMP6/CHMP2A/CHMP4B	4
GO:1904292	GO:1904292	regulation of ERAD pathway	4/170	26/18986	0.153846	17.1819	7.84807	7.95e-05	0.00249351	0.00189299	UBXN1/USP14/XBP1/STUB1	4
GO:0018243	GO:0018243	protein O-linked glycosylation via threonine	3/170	10/18986	0.3	33.5047	9.7726	8.08e-05	0.00249351	0.00189299	GALNT6/GALNT1/GALNT2	3
GO:0071803	GO:0071803	positive regulation of podosome assembly	3/170	10/18986	0.3	33.5047	9.7726	8.08e-05	0.00249351	0.00189299	RHOA/MSN/MAPK9	3
GO:1903146	GO:1903146	regulation of autophagy of mitochondrion	5/170	51/18986	0.0980392	10.9493	6.76253	9.14e-05	0.00276501	0.0020991	GSK3A/VDAC1/FBXW7/FBXO7/STUB1	5
GO:1903747	GO:1903747	regulation of establishment of protein localization to mitochondrion	5/170	51/18986	0.0980392	10.9493	6.76253	9.14e-05	0.00276501	0.0020991	GSK3A/PRKAA1/FBXW7/UBE2D3/BAP1	5
GO:0070646	GO:0070646	protein modification by small protein removal	7/170	118/18986	0.059322	6.62522	5.82618	9.34e-05	0.00279938	0.0021252	UBXN1/USP14/USP22/BAP1/USP4/DNAJB2/NOP53	7
GO:0043523	GO:0043523	regulation of neuron apoptotic process	10/170	254/18986	0.0393701	4.39694	5.18059	0.00010037	0.00298107	0.00226313	GSK3A/RHOA/PTK2B/FBXW7/FBXO7/PPT1/PARP1/SOD2/UBE2M/MMP2	10
GO:0042327	GO:0042327	positive regulation of phosphorylation	14/170	479/18986	0.0292276	3.2642	4.77069	0.000108012	0.00316053	0.00239937	ARRB2/RHOA/PTK2B/FBXW7/XBP1/FAXDC2/CD74/ARRB1/MAP2K2/TFRC/TAOK3/KIT/PIK3R3/SPRY2	14
GO:0051469	GO:0051469	vesicle fusion with vacuole	3/170	11/18986	0.272727	30.4588	9.28938	0.00011039	0.00316053	0.00239937	CHMP6/CHMP2A/CHMP4B	3
GO:0061763	GO:0061763	multivesicular body-lysosome fusion	3/170	11/18986	0.272727	30.4588	9.28938	0.00011039	0.00316053	0.00239937	CHMP6/CHMP2A/CHMP4B	3
GO:0090085	GO:0090085	regulation of protein deubiquitination	3/170	11/18986	0.272727	30.4588	9.28938	0.00011039	0.00316053	0.00239937	UBXN1/DNAJB2/NOP53	3
GO:0030010	GO:0030010	establishment of cell polarity	8/170	164/18986	0.0487805	5.44792	5.43766	0.000117028	0.00332066	0.00252093	RHOA/MAP4/BRSK2/LLGL2/PAFAH1B1/ENKD1/MSN/SPRY2	8
GO:0001778	GO:0001778	plasma membrane repair	4/170	29/18986	0.137931	15.4045	7.37866	0.000123724	0.00344907	0.00261842	VPS4A/CHMP6/CHMP2A/CHMP4B	4
GO:0042059	GO:0042059	negative regulation of epidermal growth factor receptor signaling pathway	4/170	29/18986	0.137931	15.4045	7.37866	0.000123724	0.00344907	0.00261842	CHMP6/RAB7A/VPS25/RNF126	4
GO:0032869	GO:0032869	cellular response to insulin stimulus	9/170	213/18986	0.0422535	4.71897	5.18814	0.000131885	0.00360397	0.00273601	NCOA1/GSK3A/PRKCB/PRKAA1/XBP1/PARP1/GNAI2/PIK3R3/PRKDC	9
GO:0071383	GO:0071383	cellular response to steroid hormone stimulus	9/170	213/18986	0.0422535	4.71897	5.18814	0.000131885	0.00360397	0.00273601	NCOA1/GSK3A/RHOA/RNF14/CALR/PARP1/CARM1/PTGES3/PRMT2	9
GO:1902850	GO:1902850	microtubule cytoskeleton organization involved in mitosis	8/170	167/18986	0.0479042	5.35005	5.36686	0.000132682	0.00360397	0.00273601	RHOA/CHMP6/CHMP2A/MAP4/PAFAH1B1/ENKD1/CHMP4B/SPRY2	8
GO:0072655	GO:0072655	establishment of protein localization to mitochondrion	7/170	125/18986	0.056	6.25421	5.60204	0.000134026	0.00360961	0.0027403	GSK3A/PRKAA1/FBXW7/FBXO7/UBE2D3/MFN2/BAP1	7
GO:0006091	GO:0006091	generation of precursor metabolites and energy	14/170	490/18986	0.0285714	3.19092	4.67038	0.000136937	0.00365703	0.00277629	CYTB/GSK3A/RHOA/PRKAA1/ACO2/PTGES3/SOD2/MFN2/SHPK/NDUFV1/NOP53/ENO1/SLC4A4/ACO1	14
GO:0007584	GO:0007584	response to nutrient	8/170	168/18986	0.047619	5.31821	5.34364	0.000138269	0.00366183	0.00277994	NCOA1/CYTB/PRKCB/DNMT3A/XBP1/GNAI2/SOD2/TFRC	8
GO:0030865	GO:0030865	cortical cytoskeleton organization	5/170	56/18986	0.0892857	9.97164	6.39082	0.000143293	0.0037635	0.00285712	VPS4A/CALR/PTK2B/LLGL2/PAFAH1B1	5
GO:0097576	GO:0097576	vacuole fusion	3/170	12/18986	0.25	27.9206	8.8667	0.000146219	0.00380888	0.00289157	CHMP6/CHMP2A/CHMP4B	3
GO:0018210	GO:0018210	peptidyl-threonine modification	6/170	89/18986	0.0674157	7.52915	5.86842	0.000148344	0.00383283	0.00290975	GSK3A/GALNT6/GALNT1/GALNT2/PRKDC/SPRY2	6
GO:0009101	GO:0009101	glycoprotein biosynthetic process	11/170	322/18986	0.0341615	3.81524	4.84291	0.000158794	0.00406975	0.00308962	EXTL3/B3GAT3/POMGNT1/ST3GAL6/RPN2/GALNT6/GALNT1/CSGALNACT2/GALNT2/NUDT14/GBGT1	11
GO:0048284	GO:0048284	organelle fusion	8/170	172/18986	0.0465116	5.19453	5.25258	0.000162596	0.00413385	0.00313828	VPS4A/CHMP6/RAB7A/SNAPIN/CHMP2A/MFN2/TFRC/CHMP4B	8
GO:0071230	GO:0071230	cellular response to amino acid stimulus	6/170	91/18986	0.0659341	7.36367	5.7839	0.000167673	0.0042291	0.00321059	DNMT3A/XBP1/UBR2/MMP2/COL16A1/COL3A1	6
GO:0035751	GO:0035751	regulation of lysosomal lumen pH	4/170	32/18986	0.125	13.9603	6.97438	0.000183445	0.00459045	0.00348492	SNAPIN/PPT1/ATP6V1D/ATP6AP1	4
GO:0071801	GO:0071801	regulation of podosome assembly	3/170	13/18986	0.230769	25.7729	8.4927	0.000188835	0.00468841	0.00355929	RHOA/MSN/MAPK9	3
GO:0010948	GO:0010948	negative regulation of cell cycle process	11/170	329/18986	0.0334347	3.73406	4.75501	0.000191371	0.00471455	0.00357913	VPS4A/KAT2A/CHMP2A/PRPF19/FBXO7/BRSK2/PRMT2/TAOK3/NOP53/PRKDC/DTX3L	11
GO:0043434	GO:0043434	response to peptide hormone	13/170	446/18986	0.029148	3.25532	4.58127	0.000196233	0.00475582	0.00361046	NCOA1/CYTB/GSK3A/PRKCB/PRKAA1/CA2/XBP1/PARP1/GNAI2/PIK3R3/HSD11B2/PRKDC/COL3A1	13
GO:0070585	GO:0070585	protein localization to mitochondrion	7/170	133/18986	0.0526316	5.87802	5.36593	0.000196964	0.00475582	0.00361046	GSK3A/PRKAA1/FBXW7/FBXO7/UBE2D3/MFN2/BAP1	7
GO:0032868	GO:0032868	response to insulin	10/170	276/18986	0.0362319	4.04646	4.84596	0.000197536	0.00475582	0.00361046	NCOA1/GSK3A/PRKCB/PRKAA1/XBP1/PARP1/GNAI2/PIK3R3/HSD11B2/PRKDC	10
GO:0034976	GO:0034976	response to endoplasmic reticulum stress	10/170	277/18986	0.0361011	4.03185	4.83158	0.000203375	0.00485959	0.00368924	RNF5/UBXN1/TMUB1/USP14/CALR/XBP1/STUB1/BRSK2/DNAJB2/ALOX5	10
GO:0071453	GO:0071453	cellular response to oxygen levels	8/170	178/18986	0.0449438	5.01943	5.12117	0.000205613	0.0048764	0.003702	PRKAA1/DNMT3A/STUB1/IRAK1/ATP6AP1/NOP53/ENO1/ATP6V0D1	8
GO:0000423	GO:0000423	mitophagy	6/170	95/18986	0.0631579	7.05362	5.62232	0.000212284	0.00499732	0.0037938	GSK3A/VDAC1/FBXW7/FBXO7/STUB1/MFN2	6
GO:0051293	GO:0051293	establishment of spindle localization	5/170	61/18986	0.0819672	9.15429	6.06316	0.000215275	0.00503047	0.00381896	MAP4/LLGL2/PAFAH1B1/ENKD1/SPRY2	5
GO:0009100	GO:0009100	glycoprotein metabolic process	12/170	392/18986	0.0306122	3.41885	4.59972	0.000221872	0.00510951	0.00387897	EXTL3/RNF5/B3GAT3/POMGNT1/ST3GAL6/RPN2/GALNT6/GALNT1/CSGALNACT2/GALNT2/NUDT14/GBGT1	12
GO:0141193	GO:0141193	nuclear receptor-mediated signaling pathway	8/170	180/18986	0.0444444	4.96366	5.07868	0.000221873	0.00510951	0.00387897	NCOA1/RHOA/RNF14/CALR/PARP1/CARM1/PTGES3/PRMT2	8
GO:0006605	GO:0006605	protein targeting	11/170	335/18986	0.0328358	3.66718	4.68155	0.000223647	0.00511332	0.00388186	VPS4A/GSK3A/RAB7A/PRKAA1/FBXW7/FBXO7/UBE2D3/GIPC1/MFN2/BAP1/CHMP4B	11
GO:0007041	GO:0007041	lysosomal transport	7/170	136/18986	0.0514706	5.74836	5.2823	0.000225964	0.00512939	0.00389406	VPS4A/CHMP6/RAB7A/SNAPIN/CHMP2A/CHMP4B/DTX3L	7
GO:0019068	GO:0019068	virion assembly	4/170	34/18986	0.117647	13.1391	6.73387	0.000233306	0.00522145	0.00396395	VPS4A/CHMP6/CHMP2A/CHMP4B	4
GO:1901185	GO:1901185	negative regulation of ERBB signaling pathway	4/170	34/18986	0.117647	13.1391	6.73387	0.000233306	0.00522145	0.00396395	CHMP6/RAB7A/VPS25/RNF126	4
GO:0007176	GO:0007176	regulation of epidermal growth factor-activated receptor activity	3/170	14/18986	0.214286	23.9319	8.15857	0.000238756	0.0052692	0.0040002	CHMP6/FBXW7/VPS25	3
GO:0048388	GO:0048388	endosomal lumen acidification	3/170	14/18986	0.214286	23.9319	8.15857	0.000238756	0.0052692	0.0040002	ATP6V1D/ATP6AP1/CLCN3	3
GO:0006790	GO:0006790	sulfur compound metabolic process	11/170	338/18986	0.0325444	3.63463	4.64546	0.000241442	0.00529175	0.00401732	EXTL3/AKR1A1/B3GAT3/ELOVL1/ST3GAL6/GSTA4/PPT1/ETHE1/CSGALNACT2/SOD2/TPST2	11
GO:0097352	GO:0097352	autophagosome maturation	5/170	63/18986	0.0793651	8.86368	5.94247	0.000250709	0.00545721	0.00414293	VPS4A/CHMP6/SNAPIN/CHMP2A/CHMP4B	5
GO:0071229	GO:0071229	cellular response to acid chemical	6/170	100/18986	0.06	6.70094	5.43304	0.000280657	0.00606753	0.00460626	DNMT3A/XBP1/UBR2/MMP2/COL16A1/COL3A1	6
GO:0071361	GO:0071361	cellular response to ethanol	3/170	15/18986	0.2	22.3365	7.85759	0.000296484	0.00623991	0.00473713	PRKAA1/DNMT3A/SOD2	3
GO:0097212	GO:0097212	lysosomal membrane organization	3/170	15/18986	0.2	22.3365	7.85759	0.000296484	0.00623991	0.00473713	CHMP6/CHMP2A/CHMP4B	3
GO:0160049	GO:0160049	negative regulation of cGAS/STING signaling pathway	3/170	15/18986	0.2	22.3365	7.85759	0.000296484	0.00623991	0.00473713	PCBP2/PARP1/PRKDC	3
GO:1903543	GO:1903543	positive regulation of exosomal secretion	3/170	15/18986	0.2	22.3365	7.85759	0.000296484	0.00623991	0.00473713	VPS4A/RAB7A/CHMP2A	3
GO:0051653	GO:0051653	spindle localization	5/170	66/18986	0.0757576	8.46078	5.77115	0.00031196	0.00647979	0.00491924	MAP4/LLGL2/PAFAH1B1/ENKD1/SPRY2	5
GO:0070534	GO:0070534	protein K63-linked ubiquitination	5/170	66/18986	0.0757576	8.46078	5.77115	0.00031196	0.00647979	0.00491924	RNF5/PRPF19/UBR2/STUB1/RNF126	5
GO:0031329	GO:0031329	regulation of cellular catabolic process	13/170	472/18986	0.0275424	3.076	4.34124	0.000338776	0.0069911	0.00530741	RNF5/GSK3A/VDAC1/PRKAA1/FBXW7/XBP1/FBXO7/STUB1/ATP6V1D/CHMP4B/ATP6V0D1/SLC4A4/DTX3L	13
GO:0042058	GO:0042058	regulation of epidermal growth factor receptor signaling pathway	5/170	68/18986	0.0735294	8.21194	5.66285	0.000358677	0.00733789	0.00557068	CHMP6/RAB7A/VPS25/RNF126/SPRY2	5
GO:0051444	GO:0051444	negative regulation of ubiquitin-protein transferase activity	3/170	16/18986	0.1875	20.9404	7.5845	0.000362508	0.00733789	0.00557068	RPS7/BAG5/DTX3L	3
GO:1904177	GO:1904177	regulation of adipose tissue development	3/170	16/18986	0.1875	20.9404	7.5845	0.000362508	0.00733789	0.00557068	NCOA1/PRKAA1/PARP1	3
GO:0045786	GO:0045786	negative regulation of cell cycle	12/170	419/18986	0.0286396	3.19854	4.3255	0.000405417	0.00815452	0.00619064	VPS4A/KAT2A/CHMP2A/PRPF19/FBXO7/RPS6KA2/BRSK2/PRMT2/TAOK3/NOP53/PRKDC/DTX3L	12
GO:1903541	GO:1903541	regulation of exosomal secretion	3/170	17/18986	0.176471	19.7087	7.33518	0.000437299	0.00874048	0.00663548	VPS4A/RAB7A/CHMP2A	3
GO:0016266	GO:0016266	O-glycan processing	4/170	40/18986	0.1	11.1682	6.11903	0.000440951	0.0087547	0.00664628	POMGNT1/GALNT6/GALNT1/GALNT2	4
GO:0034599	GO:0034599	cellular response to oxidative stress	9/170	251/18986	0.0358566	4.00455	4.55465	0.000444583	0.0087547	0.00664628	PRKAA1/XBP1/PRDX5/PNPLA8/PARP1/SOD2/MAPK9/MMP2/ALOX5	9
GO:0048144	GO:0048144	fibroblast proliferation	6/170	109/18986	0.0550459	6.14765	5.12297	0.000446275	0.0087547	0.00664628	KAT2A/CD74/PTGES3/SOD2/DAZAP1/COL3A1	6
GO:0051402	GO:0051402	neuron apoptotic process	10/170	307/18986	0.0325733	3.63786	4.42905	0.000459738	0.00889278	0.00675111	GSK3A/RHOA/PTK2B/FBXW7/FBXO7/PPT1/PARP1/SOD2/UBE2M/MMP2	10
GO:0006997	GO:0006997	nucleus organization	7/170	153/18986	0.0457516	5.10965	4.85129	0.000462128	0.00889278	0.00675111	VPS4A/PRKCB/CHMP6/CHMP2A/SRPK1/PAFAH1B1/CHMP4B	7
GO:2000377	GO:2000377	regulation of reactive oxygen species metabolic process	7/170	153/18986	0.0457516	5.10965	4.85129	0.000462128	0.00889278	0.00675111	RHOA/VDAC1/PTK2B/GNAI2/SOD2/CLCN3/ALOX5	7
GO:0051656	GO:0051656	establishment of organelle localization	13/170	488/18986	0.0266393	2.97514	4.20158	0.000464507	0.00889278	0.00675111	VPS4A/CHMP6/RAB7A/SNAPIN/CHMP2A/MAP4/LLGL2/BBS7/PAFAH1B1/ENKD1/KIT/CHMP4B/SPRY2	13
GO:0030098	GO:0030098	lymphocyte differentiation	12/170	426/18986	0.028169	3.14598	4.25802	0.000469931	0.00894277	0.00678905	KAT2A/RHOA/ITPKB/PTK2B/XBP1/CD74/FBXO7/KIT/PIK3R3/LCK/RC3H2/PRKDC	12
GO:2001243	GO:2001243	negative regulation of intrinsic apoptotic signaling pathway	6/170	112/18986	0.0535714	5.98298	5.02727	0.000515759	0.00975643	0.00740676	XBP1/CD74/FBXO7/SOD2/BAG5/ENO1	6
GO:0010506	GO:0010506	regulation of autophagy	11/170	373/18986	0.0294906	3.29358	4.25233	0.000554427	0.0104078	0.00790124	RNF5/GSK3A/VDAC1/PRKAA1/FBXW7/XBP1/FBXO7/STUB1/ATP6V1D/CHMP4B/ATP6V0D1	11
GO:1901184	GO:1901184	regulation of ERBB signaling pathway	5/170	75/18986	0.0666667	7.44549	5.31613	0.000564732	0.0104078	0.00790124	CHMP6/RAB7A/VPS25/RNF126/SPRY2	5
GO:0016051	GO:0016051	carbohydrate biosynthetic process	8/170	207/18986	0.0386473	4.31623	4.55994	0.000565525	0.0104078	0.00790124	AKR1A1/GSK3A/KAT2A/ST3GAL6/PARP1/PTGES3/CSGALNACT2/ENO1	8
GO:0007173	GO:0007173	epidermal growth factor receptor signaling pathway	6/170	114/18986	0.0526316	5.87802	4.96539	0.000566566	0.0104078	0.00790124	CHMP6/RAB7A/PTK2B/VPS25/RNF126/SPRY2	6
GO:0033559	GO:0033559	unsaturated fatty acid metabolic process	6/170	114/18986	0.0526316	5.87802	4.96539	0.000566566	0.0104078	0.00790124	ELOVL1/PLA2G4B/CD74/PNPLA8/PTGES3/ALOX5	6
GO:0018105	GO:0018105	peptidyl-serine phosphorylation	7/170	159/18986	0.0440252	4.91683	4.71421	0.000581591	0.0106224	0.00806417	GSK3A/MAPKAPK3/MAP2K2/TFRC/NSD1/PRKDC/SPRY2	7
GO:0019693	GO:0019693	ribose phosphate metabolic process	11/170	376/18986	0.0292553	3.2673	4.22082	0.000592461	0.0107146	0.0081342	IMPDH2/PRKAA1/DPYD/NME2/PARP1/NDUFV1/TPST2/ENO1/NUDT14/SLC4A4/CTPS2	11
GO:0000422	GO:0000422	autophagy of mitochondrion	6/170	115/18986	0.0521739	5.82691	4.93499	0.000593385	0.0107146	0.0081342	GSK3A/VDAC1/FBXW7/FBXO7/STUB1/MFN2	6
GO:0036035	GO:0036035	osteoclast development	3/170	19/18986	0.157895	17.6341	6.89512	0.000615003	0.0109802	0.00833582	FBXW7/PAFAH1B1/ATP6AP1	3
GO:0098751	GO:0098751	bone cell development	3/170	19/18986	0.157895	17.6341	6.89512	0.000615003	0.0109802	0.00833582	FBXW7/PAFAH1B1/ATP6AP1	3
GO:0009201	GO:0009201	ribonucleoside triphosphate biosynthetic process	6/170	116/18986	0.0517241	5.77667	4.90495	0.000621179	0.0110285	0.00837249	IMPDH2/NME2/PARP1/NDUFV1/ENO1/CTPS2	6
GO:0030217	GO:0030217	T cell differentiation	10/170	320/18986	0.03125	3.49007	4.27	0.000634201	0.0111276	0.00844771	KAT2A/RHOA/ITPKB/XBP1/CD74/KIT/PIK3R3/LCK/RC3H2/PRKDC	10
GO:1900076	GO:1900076	regulation of cellular response to insulin stimulus	5/170	77/18986	0.0649351	7.2521	5.2252	0.000637264	0.0111276	0.00844771	NCOA1/GSK3A/PRKCB/PRKAA1/GNAI2	5
GO:1903533	GO:1903533	regulation of protein targeting	5/170	77/18986	0.0649351	7.2521	5.2252	0.000637264	0.0111276	0.00844771	GSK3A/PRKAA1/FBXW7/UBE2D3/BAP1	5
GO:0071375	GO:0071375	cellular response to peptide hormone stimulus	10/170	321/18986	0.0311526	3.4792	4.25811	0.000649624	0.0112814	0.00856449	NCOA1/GSK3A/PRKCB/PRKAA1/CA2/XBP1/PARP1/GNAI2/PIK3R3/PRKDC	10
GO:0042060	GO:0042060	wound healing	12/170	444/18986	0.027027	3.01844	4.09068	0.000676777	0.0116777	0.00886533	VPS4A/RHOA/CHMP6/CHMP2A/ENTPD2/XBP1/COL5A1/LCK/CHMP4B/ITPK1/ALOX5/COL3A1	12
GO:0042177	GO:0042177	negative regulation of protein catabolic process	6/170	118/18986	0.0508475	5.67876	4.84591	0.000679791	0.0116777	0.00886533	UBXN1/USP14/GIPC1/EIF3H/BAG5/NOP53	6
GO:1903426	GO:1903426	regulation of reactive oxygen species biosynthetic process	4/170	45/18986	0.0888889	9.92732	5.69891	0.000694334	0.0118634	0.00900631	RHOA/SOD2/CLCN3/ALOX5	4
GO:0034393	GO:0034393	positive regulation of smooth muscle cell apoptotic process	3/170	20/18986	0.15	16.7524	6.69944	0.00071879	0.0120863	0.00917553	STUB1/SOD2/MFN2	3
GO:0055093	GO:0055093	response to hyperoxia	3/170	20/18986	0.15	16.7524	6.69944	0.00071879	0.0120863	0.00917553	CYTB/SOD2/MMP2	3
GO:1990182	GO:1990182	exosomal secretion	3/170	20/18986	0.15	16.7524	6.69944	0.00071879	0.0120863	0.00917553	VPS4A/RAB7A/CHMP2A	3
GO:0006633	GO:0006633	fatty acid biosynthetic process	7/170	165/18986	0.0424242	4.73804	4.58385	0.000724407	0.0121167	0.00919857	ELOVL1/PRKAA1/XBP1/CD74/PNPLA8/PTGES3/ALOX5	7
GO:0070507	GO:0070507	regulation of microtubule cytoskeleton organization	7/170	166/18986	0.0421687	4.7095	4.56274	0.000750696	0.0124906	0.00948247	GSK3A/RHOA/CHMP6/CHMP2A/PRKAA1/PAFAH1B1/CHMP4B	7
GO:1903573	GO:1903573	negative regulation of response to endoplasmic reticulum stress	4/170	46/18986	0.0869565	9.71151	5.62275	0.000755198	0.0125001	0.00948966	UBXN1/USP14/XBP1/ALOX5	4
GO:0009410	GO:0009410	response to xenobiotic stimulus	12/170	451/18986	0.0266075	2.97159	4.02787	0.000775612	0.0127056	0.0096457	CYTB/PRKCB/CALR/PRKAA1/DNMT3A/PTK2B/GSTA4/SOD2/TFRC/LCK/MMP2/HSD11B2	12
GO:0030099	GO:0030099	myeloid cell differentiation	12/170	451/18986	0.0266075	2.97159	4.02787	0.000775612	0.0127056	0.0096457	ITPKB/PTK2B/FBXW7/FAXDC2/CD74/PARP1/BAP1/PAFAH1B1/ATP6AP1/TFRC/KIT/PRKDC	12
GO:0016032	GO:0016032	viral process	12/170	452/18986	0.0265487	2.96502	4.01899	0.000790671	0.0128859	0.00978256	VPS4A/GSK3A/PCBP2/PSMC3/CHMP6/RAB7A/CHMP2A/CD74/GALNT1/SRPK1/TFRC/CHMP4B	12
GO:0071800	GO:0071800	podosome assembly	3/170	21/18986	0.142857	15.9546	6.51741	0.000833094	0.0134395	0.0102028	RHOA/MSN/MAPK9	3
GO:0097734	GO:0097734	extracellular exosome biogenesis	3/170	21/18986	0.142857	15.9546	6.51741	0.000833094	0.0134395	0.0102028	VPS4A/RAB7A/CHMP2A	3
GO:0009142	GO:0009142	nucleoside triphosphate biosynthetic process	6/170	124/18986	0.0483871	5.40398	4.67659	0.000881606	0.0141502	0.0107424	IMPDH2/NME2/PARP1/NDUFV1/ENO1/CTPS2	6
GO:0099504	GO:0099504	synaptic vesicle cycle	8/170	222/18986	0.036036	4.02459	4.3087	0.000892511	0.0142533	0.0108206	PRKCB/RAB7A/SNAPIN/BRSK2/ATP6V1D/ATP6AP1/CLCN3/ATP6V0D1	8
GO:0009755	GO:0009755	hormone-mediated signaling pathway	8/170	223/18986	0.0358744	4.00654	4.29274	0.000918794	0.014527	0.0110284	NCOA1/RHOA/RNF14/CALR/PARP1/CARM1/PTGES3/PRMT2	8
GO:0045619	GO:0045619	regulation of lymphocyte differentiation	8/170	223/18986	0.0358744	4.00654	4.29274	0.000918794	0.014527	0.0110284	KAT2A/RHOA/ITPKB/XBP1/CD74/FBXO7/RC3H2/PRKDC	8
GO:0072594	GO:0072594	establishment of protein localization to organelle	12/170	462/18986	0.025974	2.90084	3.93156	0.000955205	0.0149291	0.0113337	VPS4A/GSK3A/RAB7A/PRKAA1/FBXW7/XBP1/FBXO7/UBE2D3/VPS25/MFN2/BAP1/CHMP4B	12
GO:0071498	GO:0071498	cellular response to fluid shear stress	3/170	22/18986	0.136364	15.2294	6.34745	0.000958317	0.0149291	0.0113337	PTK2B/XBP1/MMP2	3
GO:0140896	GO:0140896	cGAS/STING signaling pathway	3/170	22/18986	0.136364	15.2294	6.34745	0.000958317	0.0149291	0.0113337	PCBP2/PARP1/PRKDC	3
GO:0022618	GO:0022618	protein-RNA complex assembly	8/170	225/18986	0.0355556	3.97093	4.2611	0.000973222	0.0150873	0.0114538	PRPF19/EIF3H/PTGES3/SRPK1/USP4/NOP53/AGO1/PRKDC	8
GO:0048660	GO:0048660	regulation of smooth muscle cell proliferation	7/170	174/18986	0.0402299	4.49297	4.39965	0.000989279	0.0152618	0.0115862	XBP1/GNAI2/SOD2/MFN2/IRAK1/MMP2/PRKDC	7
GO:0048545	GO:0048545	response to steroid hormone	10/170	340/18986	0.0294118	3.28478	4.0407	0.00100697	0.0154597	0.0117365	NCOA1/GSK3A/RHOA/RNF14/CALR/PARP1/CARM1/PTGES3/PRMT2/HSD11B2	10
GO:0007163	GO:0007163	establishment or maintenance of cell polarity	8/170	227/18986	0.0352423	3.93594	4.22982	0.0010302	0.0157403	0.0119495	RHOA/MAP4/BRSK2/LLGL2/PAFAH1B1/ENKD1/MSN/SPRY2	8
GO:0006906	GO:0006906	vesicle fusion	6/170	128/18986	0.046875	5.23511	4.5697	0.00103986	0.0158119	0.0120038	VPS4A/CHMP6/RAB7A/SNAPIN/CHMP2A/CHMP4B	6
GO:1903039	GO:1903039	positive regulation of leukocyte cell-cell adhesion	9/170	284/18986	0.0316901	3.53923	4.09811	0.0010705	0.0162003	0.0122987	RHOA/ITPKB/PRKAA1/XBP1/CD74/IRAK1/TFRC/LCK/ALOX5	9
GO:0043200	GO:0043200	response to amino acid	6/170	129/18986	0.0465116	5.19453	4.54368	0.00108263	0.0162293	0.0123207	DNMT3A/XBP1/UBR2/MMP2/COL16A1/COL3A1	6
GO:0045471	GO:0045471	response to ethanol	6/170	129/18986	0.0465116	5.19453	4.54368	0.00108263	0.0162293	0.0123207	CYTB/PRKCB/PRKAA1/DNMT3A/PTK2B/SOD2	6
GO:0140112	GO:0140112	extracellular vesicle biogenesis	3/170	23/18986	0.130435	14.5673	6.18826	0.00109485	0.0163354	0.0124013	VPS4A/RAB7A/CHMP2A	3
GO:0006636	GO:0006636	unsaturated fatty acid biosynthetic process	4/170	51/18986	0.0784314	8.7594	5.27408	0.00111706	0.0164594	0.0124954	ELOVL1/CD74/PNPLA8/PTGES3	4
GO:0046686	GO:0046686	response to cadmium ion	4/170	51/18986	0.0784314	8.7594	5.27408	0.00111706	0.0164594	0.0124954	CYTB/SOD2/KIT/MAPK9	4
GO:0090174	GO:0090174	organelle membrane fusion	6/170	130/18986	0.0461538	5.15457	4.51793	0.00112674	0.0164594	0.0124954	VPS4A/CHMP6/RAB7A/SNAPIN/CHMP2A/CHMP4B	6
GO:0031929	GO:0031929	TOR signaling	7/170	178/18986	0.0393258	4.392	4.32176	0.00112906	0.0164594	0.0124954	GSK3A/PRKAA1/XBP1/UBR2/RPS6KA2/USP4/FBXO9	7
GO:0048659	GO:0048659	smooth muscle cell proliferation	7/170	178/18986	0.0393258	4.392	4.32176	0.00112906	0.0164594	0.0124954	XBP1/GNAI2/SOD2/MFN2/IRAK1/MMP2/PRKDC	7
GO:1901988	GO:1901988	negative regulation of cell cycle phase transition	9/170	287/18986	0.0313589	3.50223	4.06	0.00115183	0.0167147	0.0126893	VPS4A/PRPF19/FBXO7/BRSK2/PRMT2/TAOK3/NOP53/PRKDC/DTX3L	9
GO:1905897	GO:1905897	regulation of response to endoplasmic reticulum stress	5/170	88/18986	0.0568182	6.34559	4.77744	0.00116773	0.0168683	0.0128059	UBXN1/USP14/XBP1/STUB1/ALOX5	5
GO:1901526	GO:1901526	positive regulation of mitophagy	3/170	24/18986	0.125	13.9603	6.03871	0.00124307	0.0177949	0.0135093	VDAC1/FBXO7/STUB1	3
GO:1901673	GO:1901673	regulation of mitotic spindle assembly	3/170	24/18986	0.125	13.9603	6.03871	0.00124307	0.0177949	0.0135093	CHMP6/CHMP2A/CHMP4B	3
GO:0071826	GO:0071826	protein-RNA complex organization	8/170	234/18986	0.034188	3.8182	4.12308	0.00125102	0.0178284	0.0135347	PRPF19/EIF3H/PTGES3/SRPK1/USP4/NOP53/AGO1/PRKDC	8
GO:0044272	GO:0044272	sulfur compound biosynthetic process	7/170	182/18986	0.0384615	4.29548	4.24614	0.0012839	0.0179214	0.0136054	EXTL3/AKR1A1/B3GAT3/ELOVL1/ST3GAL6/PPT1/CSGALNACT2	7
GO:0031331	GO:0031331	positive regulation of cellular catabolic process	8/170	235/18986	0.0340426	3.80195	4.10817	0.00128542	0.0179214	0.0136054	GSK3A/VDAC1/PRKAA1/XBP1/FBXO7/STUB1/SLC4A4/DTX3L	8
GO:0010332	GO:0010332	response to gamma radiation	4/170	53/18986	0.0754717	8.42886	5.14774	0.00129091	0.0179214	0.0136054	PRKAA1/PARP1/SOD2/PRKDC	4
GO:0031648	GO:0031648	protein destabilization	4/170	53/18986	0.0754717	8.42886	5.14774	0.00129091	0.0179214	0.0136054	RNF5/FBXW7/XBP1/PRKDC	4
GO:1904707	GO:1904707	positive regulation of vascular associated smooth muscle cell proliferation	4/170	53/18986	0.0754717	8.42886	5.14774	0.00129091	0.0179214	0.0136054	XBP1/GNAI2/MFN2/MMP2	4
GO:0061515	GO:0061515	myeloid cell development	5/170	90/18986	0.0555556	6.20458	4.70422	0.00129138	0.0179214	0.0136054	FBXW7/BAP1/PAFAH1B1/ATP6AP1/KIT	5
GO:0050821	GO:0050821	protein stabilization	8/170	236/18986	0.0338983	3.78584	4.09334	0.00132058	0.018247	0.0138525	CALR/FBXW7/CD74/STUB1/PTGES3/RPS7/BAG5/NOP53	8
GO:1903322	GO:1903322	positive regulation of protein modification by small protein conjugation or removal	6/170	135/18986	0.0444444	4.96366	4.39301	0.00136833	0.0188249	0.0142912	GSK3A/FBXW7/STUB1/DNAJB2/MAPK9/NOP53	6
GO:0001738	GO:0001738	morphogenesis of a polarized epithelium	4/170	54/18986	0.0740741	8.27277	5.08703	0.00138456	0.0189661	0.0143984	RHOA/BRSK2/PAFAH1B1/MSN	4
GO:0015980	GO:0015980	energy derivation by oxidation of organic compounds	10/170	356/18986	0.0280899	3.13714	3.86918	0.00142063	0.0192996	0.0146516	CYTB/GSK3A/RHOA/ACO2/PTGES3/SOD2/MFN2/NDUFV1/NOP53/ACO1	10
GO:1901875	GO:1901875	positive regulation of post-translational protein modification	6/170	136/18986	0.0441176	4.92716	4.36877	0.00142105	0.0192996	0.0146516	GSK3A/FBXW7/STUB1/DNAJB2/MAPK9/NOP53	6
GO:0046434	GO:0046434	organophosphate catabolic process	8/170	242/18986	0.0330579	3.69198	4.00603	0.00154793	0.0208446	0.0158245	GSK3A/ENTPD2/PRKAA1/PLA2G4B/DPYD/PNPLA8/ENO1/SLC4A4	8
GO:0072593	GO:0072593	reactive oxygen species metabolic process	8/170	242/18986	0.0330579	3.69198	4.00603	0.00154793	0.0208446	0.0158245	RHOA/VDAC1/PTK2B/PRDX5/GNAI2/SOD2/CLCN3/ALOX5	8
GO:0000281	GO:0000281	mitotic cytokinesis	5/170	94/18986	0.0531915	5.94055	4.56422	0.00156737	0.020869	0.015843	VPS4A/RHOA/CHMP6/CHMP2A/CHMP4B	5
GO:1904705	GO:1904705	regulation of vascular associated smooth muscle cell proliferation	5/170	94/18986	0.0531915	5.94055	4.56422	0.00156737	0.020869	0.015843	XBP1/GNAI2/SOD2/MFN2/MMP2	5
GO:0016049	GO:0016049	cell growth	12/170	490/18986	0.0244898	2.73508	3.69866	0.00157419	0.020869	0.015843	EXTL3/GSK3A/PTK2B/XBP1/CHPT1/PPT1/BAP1/PAFAH1B1/DNAJB2/PRMT2/ENO1/DCLK1	12
GO:1904996	GO:1904996	positive regulation of leukocyte adhesion to vascular endothelial cell	3/170	26/18986	0.115385	12.8864	5.76481	0.00157601	0.020869	0.015843	RHOA/IRAK1/ALOX5	3
GO:0016241	GO:0016241	regulation of macroautophagy	7/170	191/18986	0.0366492	4.09307	4.08368	0.0016931	0.0223264	0.0169495	GSK3A/VDAC1/FBXW7/FBXO7/STUB1/ATP6V1D/ATP6V0D1	7
GO:0051347	GO:0051347	positive regulation of transferase activity	9/170	304/18986	0.0296053	3.30639	3.85321	0.00171237	0.0224811	0.0170669	GSK3A/RHOA/PLAAT4/PTK2B/FBXW7/CD74/STUB1/MAP2K2/TAOK3	9
GO:1990874	GO:1990874	vascular associated smooth muscle cell proliferation	5/170	96/18986	0.0520833	5.81679	4.49721	0.00172055	0.0224811	0.0170669	XBP1/GNAI2/SOD2/MFN2/MMP2	5
GO:0007159	GO:0007159	leukocyte cell-cell adhesion	11/170	430/18986	0.0255814	2.85699	3.70227	0.00174794	0.0224811	0.0170669	RHOA/ITPKB/PRKAA1/XBP1/CD74/IRAK1/TFRC/MSN/LCK/RC3H2/ALOX5	11
GO:0002573	GO:0002573	myeloid leukocyte differentiation	8/170	247/18986	0.0323887	3.61724	3.93537	0.00176021	0.0224811	0.0170669	FBXW7/CD74/PARP1/BAP1/PAFAH1B1/ATP6AP1/TFRC/KIT	8
GO:0006515	GO:0006515	protein quality control for misfolded or incompletely synthesized proteins	3/170	27/18986	0.111111	12.4092	5.63889	0.00176142	0.0224811	0.0170669	STUB1/CLPP/RNF126	3
GO:0018904	GO:0018904	ether metabolic process	3/170	27/18986	0.111111	12.4092	5.63889	0.00176142	0.0224811	0.0170669	CHPT1/PAFAH1B1/ALOX5	3
GO:0071108	GO:0071108	protein K48-linked deubiquitination	3/170	27/18986	0.111111	12.4092	5.63889	0.00176142	0.0224811	0.0170669	UBXN1/USP14/BAP1	3
GO:1903599	GO:1903599	positive regulation of autophagy of mitochondrion	3/170	27/18986	0.111111	12.4092	5.63889	0.00176142	0.0224811	0.0170669	VDAC1/FBXO7/STUB1	3
GO:1903829	GO:1903829	positive regulation of protein localization	12/170	497/18986	0.0241449	2.69656	3.64297	0.00177218	0.0225148	0.0170925	GSK3A/PRKCB/B3GAT3/PRKAA1/FBXW7/XBP1/UBE2D3/PARP1/BAP1/TFRC/MSN/DTX3L	12
GO:0009895	GO:0009895	negative regulation of catabolic process	10/170	367/18986	0.027248	3.04312	3.75676	0.00177823	0.0225148	0.0170925	RNF5/GSK3A/UBXN1/USP14/PRKAA1/GIPC1/EIF3H/RPS7/BAG5/NOP53	10
GO:0019369	GO:0019369	arachidonate metabolic process	4/170	58/18986	0.0689655	7.70223	4.859	0.00180672	0.0226947	0.017229	PLA2G4B/PNPLA8/PTGES3/ALOX5	4
GO:0039532	GO:0039532	negative regulation of cytoplasmic pattern recognition receptor signaling pathway	4/170	58/18986	0.0689655	7.70223	4.859	0.00180672	0.0226947	0.017229	PCBP2/PPT1/PARP1/PRKDC	4
GO:0009259	GO:0009259	ribonucleotide metabolic process	10/170	368/18986	0.0271739	3.03485	3.74675	0.00181406	0.0226971	0.0172309	IMPDH2/PRKAA1/DPYD/NME2/PARP1/NDUFV1/TPST2/ENO1/SLC4A4/CTPS2	10
GO:0045785	GO:0045785	positive regulation of cell adhesion	12/170	499/18986	0.0240481	2.68575	3.62724	0.00183238	0.0228364	0.0173367	RHOA/ITPKB/CALR/PRKAA1/PTK2B/XBP1/CD74/IRAK1/TFRC/LCK/COL16A1/ALOX5	12
GO:1903706	GO:1903706	regulation of hemopoiesis	11/170	433/18986	0.0254042	2.8372	3.67586	0.00184578	0.0228927	0.0173794	KAT2A/RHOA/ITPKB/PTK2B/FBXW7/XBP1/FAXDC2/CD74/FBXO7/RC3H2/PRKDC	11
GO:0045333	GO:0045333	cellular respiration	8/170	249/18986	0.0321285	3.58819	3.90761	0.0018513	0.0228927	0.0173794	CYTB/RHOA/ACO2/SOD2/MFN2/NDUFV1/NOP53/ACO1	8
GO:0009117	GO:0009117	nucleotide metabolic process	12/170	500/18986	0.024	2.68038	3.6194	0.0018631	0.0229493	0.0174223	IMPDH2/PRKAA1/DPYD/NME2/PRDX5/PARP1/SHPK/NDUFV1/TPST2/ENO1/SLC4A4/CTPS2	12
GO:0001101	GO:0001101	response to acid chemical	6/170	144/18986	0.0416667	4.65343	4.18297	0.00190062	0.0233212	0.0177047	DNMT3A/XBP1/UBR2/MMP2/COL16A1/COL3A1	6
GO:0032511	GO:0032511	late endosome to vacuole transport via multivesicular body sorting pathway	3/170	28/18986	0.107143	11.966	5.51945	0.0019599	0.023956	0.0181866	CHMP6/VPS25/CHMP4B	3
GO:0070374	GO:0070374	positive regulation of ERK1 and ERK2 cascade	7/170	197/18986	0.035533	3.96841	3.98081	0.00201782	0.0245695	0.0186524	ARRB2/PTK2B/FBXW7/CD74/GNAI2/ARRB1/SPRY2	7
GO:0046456	GO:0046456	icosanoid biosynthetic process	4/170	60/18986	0.0666667	7.44549	4.753	0.00204801	0.0247475	0.0187875	CD74/PNPLA8/PTGES3/ALOX5	4
GO:1903409	GO:1903409	reactive oxygen species biosynthetic process	4/170	60/18986	0.0666667	7.44549	4.753	0.00204801	0.0247475	0.0187875	RHOA/SOD2/CLCN3/ALOX5	4
GO:0048661	GO:0048661	positive regulation of smooth muscle cell proliferation	5/170	101/18986	0.0495049	5.52883	4.33765	0.00215133	0.0258974	0.0196605	XBP1/GNAI2/MFN2/IRAK1/MMP2	5
GO:0090594	GO:0090594	inflammatory response to wounding	3/170	29/18986	0.103448	11.5533	5.40593	0.00217177	0.026005	0.0197421	EXTL3/MAPK9/ALOX5	3
GO:0060612	GO:0060612	adipose tissue development	4/170	61/18986	0.0655738	7.32343	4.70182	0.00217663	0.026005	0.0197421	NCOA1/PRKAA1/XBP1/PARP1	4
GO:0009060	GO:0009060	aerobic respiration	7/170	200/18986	0.035	3.90888	3.93088	0.00219728	0.0261534	0.0198548	CYTB/RHOA/ACO2/MFN2/NDUFV1/NOP53/ACO1	7
GO:0009199	GO:0009199	ribonucleoside triphosphate metabolic process	8/170	258/18986	0.0310078	3.46302	3.78615	0.00230833	0.0271979	0.0206477	IMPDH2/PRKAA1/NME2/PARP1/NDUFV1/ENO1/SLC4A4/CTPS2	8
GO:0099003	GO:0099003	vesicle-mediated transport in synapse	8/170	258/18986	0.0310078	3.46302	3.78615	0.00230833	0.0271979	0.0206477	PRKCB/RAB7A/SNAPIN/BRSK2/ATP6V1D/ATP6AP1/CLCN3/ATP6V0D1	8
GO:0048010	GO:0048010	vascular endothelial growth factor receptor signaling pathway	4/170	62/18986	0.0645161	7.20531	4.65178	0.00231071	0.0271979	0.0206477	PRKCB/MAPKAPK3/PTK2B/XBP1	4
GO:0070371	GO:0070371	ERK1 and ERK2 cascade	9/170	319/18986	0.0282132	3.15091	3.68254	0.002372	0.0278163	0.0211172	ARRB2/PTK2B/FBXW7/XBP1/CD74/GNAI2/ARRB1/MAP2K2/SPRY2	9
GO:0000075	GO:0000075	cell cycle checkpoint signaling	7/170	203/18986	0.0344828	3.85112	3.88192	0.00238884	0.0279108	0.0211889	VPS4A/PRPF19/BRSK2/TAOK3/NOP53/PRKDC/DTX3L	7
GO:0007080	GO:0007080	mitotic metaphase chromosome alignment	4/170	63/18986	0.0634921	7.09094	4.60284	0.00245037	0.0283763	0.0215423	VPS4A/CHMP6/CHMP2A/CHMP4B	4
GO:0071709	GO:0071709	membrane assembly	4/170	63/18986	0.0634921	7.09094	4.60284	0.00245037	0.0283763	0.0215423	VPS4A/CHMP6/CHMP2A/CHMP4B	4
GO:0051701	GO:0051701	biological process involved in interaction with host	7/170	204/18986	0.0343137	3.83224	3.86581	0.00245547	0.0283763	0.0215423	VPS4A/CHMP6/RAB7A/CHMP2A/CD74/TFRC/CHMP4B	7
GO:0062197	GO:0062197	cellular response to chemical stress	9/170	321/18986	0.0280374	3.13128	3.66054	0.00247343	0.0284802	0.0216213	PRKAA1/XBP1/PRDX5/PNPLA8/PARP1/SOD2/MAPK9/MMP2/ALOX5	9
GO:0022411	GO:0022411	cellular component disassembly	11/170	450/18986	0.0244444	2.73001	3.53032	0.00248828	0.0285086	0.0216428	VPS4A/PRKCB/RNF14/CHMP6/SNAPIN/CHMP2A/MAP4/PRKAA1/PAFAH1B1/MMP2/CHMP4B	11
GO:0032006	GO:0032006	regulation of TOR signaling	6/170	152/18986	0.0394737	4.40851	4.01034	0.00249383	0.0285086	0.0216428	GSK3A/PRKAA1/XBP1/UBR2/USP4/FBXO9	6
GO:0019058	GO:0019058	viral life cycle	9/170	323/18986	0.0278638	3.11189	3.63872	0.00257827	0.0293682	0.0222954	VPS4A/PCBP2/CHMP6/RAB7A/CHMP2A/CD74/SRPK1/TFRC/CHMP4B	9
GO:0018212	GO:0018212	peptidyl-tyrosine modification	7/170	206/18986	0.0339806	3.79503	3.83388	0.00259302	0.0294308	0.0223429	CHMP6/PTK2B/FBXW7/VPS25/KIT/TPST2/LCK	7
GO:0043588	GO:0043588	skin development	9/170	324/18986	0.0277778	3.10229	3.62787	0.002632	0.0296111	0.0224798	EXTL3/COL5A3/ELOVL1/PLAAT4/NME2/PTGES3/COL5A1/COL3A1/NSDHL	9
GO:0001516	GO:0001516	prostaglandin biosynthetic process	3/170	31/18986	0.0967742	10.808	5.19474	0.00263686	0.0296111	0.0224798	CD74/PNPLA8/PTGES3	3
GO:0046457	GO:0046457	prostanoid biosynthetic process	3/170	31/18986	0.0967742	10.808	5.19474	0.00263686	0.0296111	0.0224798	CD74/PNPLA8/PTGES3	3
GO:0048524	GO:0048524	positive regulation of viral process	4/170	65/18986	0.0615385	6.87276	4.50809	0.0027469	0.0306303	0.0232535	VPS4A/RAB7A/CD74/SRPK1	4
GO:2001244	GO:2001244	positive regulation of intrinsic apoptotic signaling pathway	4/170	65/18986	0.0615385	6.87276	4.50809	0.0027469	0.0306303	0.0232535	FBXW7/RPS7/LCK/MMP2	4
GO:0071456	GO:0071456	cellular response to hypoxia	6/170	156/18986	0.0384615	4.29548	3.92845	0.00283799	0.0315355	0.0239407	PRKAA1/DNMT3A/STUB1/IRAK1/NOP53/ENO1	6
GO:1903037	GO:1903037	regulation of leukocyte cell-cell adhesion	10/170	392/18986	0.0255102	2.84904	3.51616	0.00286524	0.0317272	0.0240863	RHOA/ITPKB/PRKAA1/XBP1/CD74/IRAK1/TFRC/LCK/RC3H2/ALOX5	10
GO:0044703	GO:0044703	multi-organism reproductive process	7/170	210/18986	0.0333333	3.72275	3.77121	0.00288586	0.0317873	0.0241319	CALR/PLA2G4B/PARP1/MMP2/HSD11B2/DAZAP1/COL16A1	7
GO:0009218	GO:0009218	pyrimidine ribonucleotide metabolic process	3/170	32/18986	0.09375	10.4702	5.09625	0.00289066	0.0317873	0.0241319	DPYD/NME2/CTPS2	3
GO:0032886	GO:0032886	regulation of microtubule-based process	8/170	269/18986	0.0297398	3.32141	3.64482	0.00298244	0.0326834	0.0248121	GSK3A/KAT2A/RHOA/CHMP6/CHMP2A/PRKAA1/PAFAH1B1/CHMP4B	8
GO:0001676	GO:0001676	long-chain fatty acid metabolic process	5/170	109/18986	0.0458716	5.12304	4.10328	0.00299695	0.0327295	0.0248472	ELOVL1/PLA2G4B/PNPLA8/PTGES3/ALOX5	5
GO:0046394	GO:0046394	carboxylic acid biosynthetic process	9/170	331/18986	0.0271903	3.03668	3.55308	0.00303345	0.0329755	0.0250339	AKR1A1/ELOVL1/PRKAA1/DPYD/XBP1/CD74/PNPLA8/PTGES3/ALOX5	9
GO:0001894	GO:0001894	tissue homeostasis	8/170	270/18986	0.0296296	3.30911	3.63233	0.0030506	0.0329755	0.0250339	RAB7A/PTK2B/PRDX5/BAP1/TFRC/CLCN3/CHMP4B/COL3A1	8
GO:0060249	GO:0060249	anatomical structure homeostasis	8/170	270/18986	0.0296296	3.30911	3.63233	0.0030506	0.0329755	0.0250339	RAB7A/PTK2B/PRDX5/BAP1/TFRC/CLCN3/CHMP4B/COL3A1	8
GO:0016053	GO:0016053	organic acid biosynthetic process	9/170	334/18986	0.0269461	3.0094	3.52163	0.00321966	0.034685	0.0263317	AKR1A1/ELOVL1/PRKAA1/DPYD/XBP1/CD74/PNPLA8/PTGES3/ALOX5	9
GO:0009206	GO:0009206	purine ribonucleoside triphosphate biosynthetic process	5/170	111/18986	0.045045	5.03074	4.04826	0.0032412	0.0347991	0.0264183	IMPDH2/NME2/PARP1/NDUFV1/ENO1	5
GO:0044772	GO:0044772	mitotic cell cycle phase transition	11/170	467/18986	0.0235546	2.63063	3.39135	0.00330132	0.0351878	0.0267134	VPS4A/USP22/CHMP2A/CUL1/FBXO7/BRSK2/PRMT2/TAOK3/NOP53/CHMP4B/PRKDC	11
GO:0009141	GO:0009141	nucleoside triphosphate metabolic process	8/170	274/18986	0.0291971	3.2608	3.58297	0.00333548	0.0351878	0.0267134	IMPDH2/PRKAA1/NME2/PARP1/NDUFV1/ENO1/SLC4A4/CTPS2	8
GO:0022409	GO:0022409	positive regulation of cell-cell adhesion	9/170	336/18986	0.0267857	2.99149	3.50086	0.00334873	0.0351878	0.0267134	RHOA/ITPKB/PRKAA1/XBP1/CD74/IRAK1/TFRC/LCK/ALOX5	9
GO:0009145	GO:0009145	purine nucleoside triphosphate biosynthetic process	5/170	112/18986	0.0446429	4.98582	4.02125	0.00336855	0.0351878	0.0267134	IMPDH2/NME2/PARP1/NDUFV1/ENO1	5
GO:0031398	GO:0031398	positive regulation of protein ubiquitination	5/170	112/18986	0.0446429	4.98582	4.02125	0.00336855	0.0351878	0.0267134	GSK3A/FBXW7/STUB1/DNAJB2/MAPK9	5
GO:1902105	GO:1902105	regulation of leukocyte differentiation	9/170	337/18986	0.0267062	2.98261	3.49053	0.00341478	0.0351878	0.0267134	KAT2A/RHOA/ITPKB/FBXW7/XBP1/CD74/FBXO7/RC3H2/PRKDC	9
GO:0018216	GO:0018216	peptidyl-arginine methylation	2/170	10/18986	0.2	22.3365	6.41485	0.00342134	0.0351878	0.0267134	CARM1/PRMT2	2
GO:0018242	GO:0018242	protein O-linked glycosylation via serine	2/170	10/18986	0.2	22.3365	6.41485	0.00342134	0.0351878	0.0267134	GALNT1/GALNT2	2
GO:1902965	GO:1902965	regulation of protein localization to early endosome	2/170	10/18986	0.2	22.3365	6.41485	0.00342134	0.0351878	0.0267134	MSN/DTX3L	2
GO:1902966	GO:1902966	positive regulation of protein localization to early endosome	2/170	10/18986	0.2	22.3365	6.41485	0.00342134	0.0351878	0.0267134	MSN/DTX3L	2
GO:1904179	GO:1904179	positive regulation of adipose tissue development	2/170	10/18986	0.2	22.3365	6.41485	0.00342134	0.0351878	0.0267134	NCOA1/PRKAA1	2
GO:1904896	GO:1904896	ESCRT complex disassembly	2/170	10/18986	0.2	22.3365	6.41485	0.00342134	0.0351878	0.0267134	VPS4A/CHMP2A	2
GO:1904903	GO:1904903	ESCRT III complex disassembly	2/170	10/18986	0.2	22.3365	6.41485	0.00342134	0.0351878	0.0267134	VPS4A/CHMP2A	2
GO:0090169	GO:0090169	regulation of spindle assembly	3/170	34/18986	0.0882353	9.85433	4.91172	0.00344213	0.0352874	0.026789	CHMP6/CHMP2A/CHMP4B	3
GO:0036294	GO:0036294	cellular response to decreased oxygen levels	6/170	163/18986	0.0368098	4.11101	3.79155	0.00352433	0.0358025	0.0271801	PRKAA1/DNMT3A/STUB1/IRAK1/NOP53/ENO1	6
GO:0120254	GO:0120254	olefinic compound metabolic process	6/170	163/18986	0.0368098	4.11101	3.79155	0.00352433	0.0358025	0.0271801	ELOVL1/PLA2G4B/PNPLA8/PTGES3/HSD11B2/ALOX5	6
GO:0034284	GO:0034284	response to monosaccharide	7/170	218/18986	0.0321101	3.58613	3.65036	0.00354704	0.0358025	0.0271801	EXTL3/PRKCB/PRKAA1/PTK2B/XBP1/BRSK2/SOD2	7
GO:0044706	GO:0044706	multi-multicellular organism process	7/170	218/18986	0.0321101	3.58613	3.65036	0.00354704	0.0358025	0.0271801	CALR/PLA2G4B/PARP1/MMP2/HSD11B2/DAZAP1/COL16A1	7
GO:0050900	GO:0050900	leukocyte migration	10/170	404/18986	0.0247525	2.76441	3.40731	0.00354871	0.0358025	0.0271801	RHOA/CALR/PTK2B/CD74/PAFAH1B1/KIT/MSN/LCK/MMP2/ALOX5	10
GO:0043525	GO:0043525	positive regulation of neuron apoptotic process	4/170	70/18986	0.0571429	6.38185	4.28777	0.00359384	0.036029	0.0273521	GSK3A/FBXW7/UBE2M/MMP2	4
GO:0044091	GO:0044091	membrane biogenesis	4/170	70/18986	0.0571429	6.38185	4.28777	0.00359384	0.036029	0.0273521	VPS4A/CHMP6/CHMP2A/CHMP4B	4
GO:0006979	GO:0006979	response to oxidative stress	10/170	405/18986	0.0246914	2.75759	3.39841	0.00361105	0.0360878	0.0273966	PRKAA1/PTK2B/XBP1/PRDX5/PNPLA8/PARP1/SOD2/MAPK9/MMP2/ALOX5	10
GO:0042752	GO:0042752	regulation of circadian rhythm	5/170	114/18986	0.0438596	4.89835	3.96817	0.00363401	0.0361561	0.0274485	PRKAA1/FBXW7/PARP1/MAPK9/PRKDC	5
GO:0002221	GO:0002221	pattern recognition receptor signaling pathway	8/170	278/18986	0.028777	3.21388	3.53451	0.00364064	0.0361561	0.0274485	ARRB2/PCBP2/MAPKAPK3/PPT1/PARP1/IRAK1/NOP53/PRKDC	8
GO:1902176	GO:1902176	negative regulation of oxidative stress-induced intrinsic apoptotic signaling pathway	3/170	35/18986	0.0857143	9.57277	4.82509	0.00374031	0.0370302	0.0281121	FBXO7/SOD2/BAG5	3
GO:0001558	GO:0001558	regulation of cell growth	10/170	408/18986	0.0245098	2.73731	3.3719	0.00380333	0.0375372	0.028497	EXTL3/GSK3A/PTK2B/XBP1/CHPT1/PPT1/BAP1/PAFAH1B1/DNAJB2/ENO1	10
GO:0010508	GO:0010508	positive regulation of autophagy	6/170	166/18986	0.0361446	4.03671	3.7352	0.00385348	0.0377974	0.0286945	GSK3A/VDAC1/PRKAA1/XBP1/FBXO7/STUB1	6
GO:0051147	GO:0051147	regulation of muscle cell differentiation	6/170	166/18986	0.0361446	4.03671	3.7352	0.00385348	0.0377974	0.0286945	ARRB2/GSK3A/KAT2A/XBP1/SOD2/KIT	6
GO:0046626	GO:0046626	regulation of insulin receptor signaling pathway	4/170	72/18986	0.0555556	6.20458	4.20558	0.00397718	0.0388907	0.0295246	GSK3A/PRKCB/PRKAA1/GNAI2	4
GO:1901987	GO:1901987	regulation of cell cycle phase transition	11/170	479/18986	0.0229645	2.56473	3.2969	0.0039945	0.0389211	0.0295476	VPS4A/FBXW7/PRPF19/FBXO7/CDK17/BRSK2/PRMT2/TAOK3/NOP53/PRKDC/DTX3L	11
GO:0043123	GO:0043123	positive regulation of canonical NF-kappaB signal transduction	7/170	223/18986	0.0313901	3.50572	3.57767	0.00401527	0.0389211	0.0295476	PRKCB/RHOA/CUL1/CD74/PARP1/IRAK1/TFRC	7
GO:0000132	GO:0000132	establishment of mitotic spindle orientation	3/170	36/18986	0.0833333	9.30686	4.74187	0.00405377	0.0389211	0.0295476	PAFAH1B1/ENKD1/SPRY2	3
GO:0034405	GO:0034405	response to fluid shear stress	3/170	36/18986	0.0833333	9.30686	4.74187	0.00405377	0.0389211	0.0295476	PTK2B/XBP1/MMP2	3
GO:0071353	GO:0071353	cellular response to interleukin-4	3/170	36/18986	0.0833333	9.30686	4.74187	0.00405377	0.0389211	0.0295476	IMPDH2/XBP1/SHPK	3
GO:1903580	GO:1903580	positive regulation of ATP metabolic process	3/170	36/18986	0.0833333	9.30686	4.74187	0.00405377	0.0389211	0.0295476	PRKAA1/ENO1/SLC4A4	3
GO:0072330	GO:0072330	monocarboxylic acid biosynthetic process	7/170	224/18986	0.03125	3.49007	3.56338	0.00411428	0.0392027	0.0297613	ELOVL1/PRKAA1/XBP1/CD74/PNPLA8/PTGES3/ALOX5	7
GO:0042113	GO:0042113	B cell activation	8/170	284/18986	0.028169	3.14598	3.46344	0.00413845	0.0392027	0.0297613	PRKCB/PTK2B/XBP1/CD74/TFRC/KIT/PIK3R3/PRKDC	8
GO:0006183	GO:0006183	GTP biosynthetic process	2/170	11/18986	0.181818	20.3059	6.08781	0.00415711	0.0392027	0.0297613	IMPDH2/NME2	2
GO:0018195	GO:0018195	peptidyl-arginine modification	2/170	11/18986	0.181818	20.3059	6.08781	0.00415711	0.0392027	0.0297613	CARM1/PRMT2	2
GO:0032957	GO:0032957	inositol trisphosphate metabolic process	2/170	11/18986	0.181818	20.3059	6.08781	0.00415711	0.0392027	0.0297613	ITPKB/ITPK1	2
GO:2000727	GO:2000727	positive regulation of cardiac muscle cell differentiation	2/170	11/18986	0.181818	20.3059	6.08781	0.00415711	0.0392027	0.0297613	ARRB2/KAT2A	2
GO:0051648	GO:0051648	vesicle localization	7/170	225/18986	0.0311111	3.47456	3.54918	0.00421514	0.0396323	0.0300875	VPS4A/RAB7A/SNAPIN/CHMP2A/BRSK2/BBS7/PAFAH1B1	7
GO:0021700	GO:0021700	developmental maturation	9/170	350/18986	0.0257143	2.87183	3.35962	0.00437037	0.0408881	0.0310409	RHOA/SNAPIN/PTK2B/ATP6V1D/BAP1/ATP6AP1/CLCN3/MMP2/ATP6V0D1	9
GO:0010661	GO:0010661	positive regulation of muscle cell apoptotic process	3/170	37/18986	0.0810811	9.05533	4.66184	0.00438275	0.0408881	0.0310409	STUB1/SOD2/MFN2	3
GO:2000379	GO:2000379	positive regulation of reactive oxygen species metabolic process	4/170	74/18986	0.0540541	6.03688	4.12644	0.0043873	0.0408881	0.0310409	PTK2B/GNAI2/SOD2/CLCN3	4
GO:0009260	GO:0009260	ribonucleotide biosynthetic process	6/170	171/18986	0.0350877	3.91868	3.64417	0.00445201	0.0413699	0.0314066	IMPDH2/NME2/PARP1/NDUFV1/ENO1/CTPS2	6
GO:1903578	GO:1903578	regulation of ATP metabolic process	4/170	75/18986	0.0533333	5.95639	4.08795	0.00460265	0.042645	0.0323747	PRKAA1/PARP1/ENO1/SLC4A4	4
GO:0034391	GO:0034391	regulation of smooth muscle cell apoptotic process	3/170	38/18986	0.0789474	8.81703	4.58477	0.00472746	0.043674	0.0331558	STUB1/SOD2/MFN2	3
GO:0090307	GO:0090307	mitotic spindle assembly	4/170	76/18986	0.0526316	5.87802	4.05015	0.00482501	0.0443961	0.033704	RHOA/CHMP6/CHMP2A/CHMP4B	4
GO:0039531	GO:0039531	regulation of cytoplasmic pattern recognition receptor signaling pathway	5/170	122/18986	0.0409836	4.57715	3.76761	0.00484718	0.0443961	0.033704	PCBP2/PPT1/PARP1/NOP53/PRKDC	5
GO:0022613	GO:0022613	ribonucleoprotein complex biogenesis	11/170	492/18986	0.0223577	2.49696	3.19775	0.00487205	0.0443961	0.033704	PRPF19/EIF3H/TFB1M/PTGES3/SRPK1/RPS7/USP4/EXOSC8/NOP53/AGO1/PRKDC	11
GO:0007175	GO:0007175	negative regulation of epidermal growth factor-activated receptor activity	2/170	12/18986	0.166667	18.6137	5.80134	0.00495929	0.0443961	0.033704	CHMP6/VPS25	2
GO:0036152	GO:0036152	phosphatidylethanolamine acyl-chain remodeling	2/170	12/18986	0.166667	18.6137	5.80134	0.00495929	0.0443961	0.033704	PLAAT4/PLA2G4B	2
GO:0036295	GO:0036295	cellular response to increased oxygen levels	2/170	12/18986	0.166667	18.6137	5.80134	0.00495929	0.0443961	0.033704	ATP6AP1/ATP6V0D1	2
GO:0042921	GO:0042921	nuclear receptor-mediated glucocorticoid signaling pathway	2/170	12/18986	0.166667	18.6137	5.80134	0.00495929	0.0443961	0.033704	CALR/PTGES3	2
GO:0050655	GO:0050655	dermatan sulfate proteoglycan metabolic process	2/170	12/18986	0.166667	18.6137	5.80134	0.00495929	0.0443961	0.033704	B3GAT3/CSGALNACT2	2
GO:0051081	GO:0051081	nuclear membrane disassembly	2/170	12/18986	0.166667	18.6137	5.80134	0.00495929	0.0443961	0.033704	PRKCB/PAFAH1B1	2
GO:0106014	GO:0106014	regulation of inflammatory response to wounding	2/170	12/18986	0.166667	18.6137	5.80134	0.00495929	0.0443961	0.033704	EXTL3/ALOX5	2
GO:1905461	GO:1905461	positive regulation of vascular associated smooth muscle cell apoptotic process	2/170	12/18986	0.166667	18.6137	5.80134	0.00495929	0.0443961	0.033704	SOD2/MFN2	2
GO:0061640	GO:0061640	cytoskeleton-dependent cytokinesis	5/170	123/18986	0.0406504	4.53993	3.74376	0.00501675	0.0447844	0.0339988	VPS4A/RHOA/CHMP6/CHMP2A/CHMP4B	5
GO:0140694	GO:0140694	non-membrane-bounded organelle assembly	10/170	425/18986	0.0235294	2.62782	3.22601	0.00505166	0.0447923	0.0340048	KAT2A/RHOA/CHMP6/CHMP2A/PRKAA1/MSN/MAPK9/NOP53/CHMP4B/PRKDC	10
GO:0046470	GO:0046470	phosphatidylcholine metabolic process	4/170	77/18986	0.0519481	5.80168	4.01301	0.00505448	0.0447923	0.0340048	PLAAT4/PLA2G4B/CHPT1/PNPLA8	4
GO:0006650	GO:0006650	glycerophospholipid metabolic process	8/170	294/18986	0.0272109	3.03898	3.34907	0.00508309	0.0447923	0.0340048	ITPKB/PLAAT4/PLA2G4B/PI4K2B/CHPT1/PNPLA8/PAFAH1B1/PIK3R3	8
GO:0034390	GO:0034390	smooth muscle cell apoptotic process	3/170	39/18986	0.0769231	8.59095	4.5105	0.00508811	0.0447923	0.0340048	STUB1/SOD2/MFN2	3
GO:0070670	GO:0070670	response to interleukin-4	3/170	39/18986	0.0769231	8.59095	4.5105	0.00508811	0.0447923	0.0340048	IMPDH2/XBP1/SHPK	3
GO:0051054	GO:0051054	positive regulation of DNA metabolic process	8/170	295/18986	0.0271186	3.02867	3.3379	0.00518594	0.0454419	0.034498	PTK2B/TNFAIP1/PARP1/PTGES3/TFRC/RTEL1/RNF126/PRKDC	8
GO:0006690	GO:0006690	icosanoid metabolic process	5/170	124/18986	0.0403226	4.50332	3.72017	0.0051905	0.0454419	0.034498	PLA2G4B/CD74/PNPLA8/PTGES3/ALOX5	5
GO:0006887	GO:0006887	exocytosis	9/170	360/18986	0.025	2.79206	3.26295	0.00523837	0.045735	0.0347205	VPS4A/PRKCB/RAB7A/SNAPIN/CHMP2A/GNAI2/BRSK2/LLGL2/KIT	9
GO:0070372	GO:0070372	regulation of ERK1 and ERK2 cascade	8/170	296/18986	0.027027	3.01844	3.32678	0.00529038	0.0460625	0.0349691	ARRB2/PTK2B/FBXW7/XBP1/CD74/GNAI2/ARRB1/SPRY2	8
GO:0002758	GO:0002758	innate immune response-activating signaling pathway	8/170	297/18986	0.026936	3.00828	3.3157	0.00539641	0.0466487	0.0354142	ARRB2/PCBP2/MAPKAPK3/PPT1/PARP1/IRAK1/NOP53/PRKDC	8
GO:0002753	GO:0002753	cytoplasmic pattern recognition receptor signaling pathway	6/170	178/18986	0.0337079	3.76457	3.52235	0.00540174	0.0466487	0.0354142	PCBP2/PPT1/PARP1/IRAK1/NOP53/PRKDC	6
GO:0046390	GO:0046390	ribose phosphate biosynthetic process	6/170	178/18986	0.0337079	3.76457	3.52235	0.00540174	0.0466487	0.0354142	IMPDH2/NME2/PARP1/NDUFV1/ENO1/CTPS2	6
GO:0045616	GO:0045616	regulation of keratinocyte differentiation	3/170	40/18986	0.075	8.37618	4.43883	0.0054649	0.0468126	0.0355385	EXTL3/PLAAT4/NME2	3
GO:0045981	GO:0045981	positive regulation of nucleotide metabolic process	3/170	40/18986	0.075	8.37618	4.43883	0.0054649	0.0468126	0.0355385	PRKAA1/ENO1/SLC4A4	3
GO:1900544	GO:1900544	positive regulation of purine nucleotide metabolic process	3/170	40/18986	0.075	8.37618	4.43883	0.0054649	0.0468126	0.0355385	PRKAA1/ENO1/SLC4A4	3
GO:0002009	GO:0002009	morphogenesis of an epithelium	11/170	500/18986	0.022	2.45701	3.13829	0.005484	0.0468499	0.0355669	KAT2A/RHOA/CA2/BRSK2/BBS7/PAFAH1B1/RPS7/COL5A1/MSN/MMP2/SPRY2	11
GO:0048511	GO:0048511	rhythmic process	8/170	299/18986	0.0267559	2.98816	3.29369	0.00561336	0.0478264	0.0363082	NCOA1/IMPDH2/PRKAA1/FBXW7/PARP1/MAPK9/MMP2/PRKDC	8
GO:0046777	GO:0046777	protein autophosphorylation	6/170	180/18986	0.0333333	3.72275	3.48868	0.00569843	0.0483474	0.0367038	PTK2B/MAP2K2/IRAK1/TAOK3/KIT/LCK	6
GO:0002534	GO:0002534	cytokine production involved in inflammatory response	4/170	80/18986	0.05	5.58412	3.90541	0.00578651	0.0483474	0.0367038	EXTL3/BAP1/MAPK9/ALOX5	4
GO:1900015	GO:1900015	regulation of cytokine production involved in inflammatory response	4/170	80/18986	0.05	5.58412	3.90541	0.00578651	0.0483474	0.0367038	EXTL3/BAP1/MAPK9/ALOX5	4
GO:0002327	GO:0002327	immature B cell differentiation	2/170	13/18986	0.153846	17.1819	5.54753	0.00582664	0.0483474	0.0367038	KIT/PRKDC	2
GO:0030397	GO:0030397	membrane disassembly	2/170	13/18986	0.153846	17.1819	5.54753	0.00582664	0.0483474	0.0367038	PRKCB/PAFAH1B1	2
GO:0031958	GO:0031958	nuclear receptor-mediated corticosteroid signaling pathway	2/170	13/18986	0.153846	17.1819	5.54753	0.00582664	0.0483474	0.0367038	CALR/PTGES3	2
GO:0061795	GO:0061795	Golgi lumen acidification	2/170	13/18986	0.153846	17.1819	5.54753	0.00582664	0.0483474	0.0367038	ATP6V1D/ATP6AP1	2
GO:1901503	GO:1901503	ether biosynthetic process	2/170	13/18986	0.153846	17.1819	5.54753	0.00582664	0.0483474	0.0367038	CHPT1/ALOX5	2
GO:1905065	GO:1905065	positive regulation of vascular associated smooth muscle cell differentiation	2/170	13/18986	0.153846	17.1819	5.54753	0.00582664	0.0483474	0.0367038	SOD2/KIT	2
GO:1905668	GO:1905668	positive regulation of protein localization to endosome	2/170	13/18986	0.153846	17.1819	5.54753	0.00582664	0.0483474	0.0367038	MSN/DTX3L	2
GO:0040001	GO:0040001	establishment of mitotic spindle localization	3/170	41/18986	0.0731707	8.17188	4.36962	0.00585804	0.0483554	0.0367098	PAFAH1B1/ENKD1/SPRY2	3
GO:1904994	GO:1904994	regulation of leukocyte adhesion to vascular endothelial cell	3/170	41/18986	0.0731707	8.17188	4.36962	0.00585804	0.0483554	0.0367098	RHOA/IRAK1/ALOX5	3
GO:0032088	GO:0032088	negative regulation of NF-kappaB transcription factor activity	4/170	81/18986	0.0493827	5.51518	3.87075	0.00604539	0.0497727	0.0377858	ARRB2/ARRB1/PRMT2/IRAK1	4

## Sheet: NCOA1
ID	ID exposure	ID outcome	Exposure	Outcome	Methods	Nsnp	Beta	SE	P-value	OR
DMR81824975	eqtl-a-ENSG00000084676	DGWAS-19	NCOA1	Chronic lower respiratory diseases	Inverse variance weighted	2	-0.05	0.02	0.035	0.95
DMR83467670	eqtl-a-ENSG00000084676	DGWAS-1932	NCOA1	Other infectious diseases	Inverse variance weighted	2	-0.24	0.12	0.048	0.79
DMR83868925	eqtl-a-ENSG00000084676	DGWAS-1940	NCOA1	Pediculosis, acariasis and other infestations	Inverse variance weighted	2	0.42	0.18	0.018	1.52
DMR84407055	eqtl-a-ENSG00000084676	DGWAS-1951	NCOA1	Sequelae of other and unspecified infectious and parasitic diseases	Inverse variance weighted	2	0.28	0.14	0.046	1.33
DMR85275600	eqtl-a-ENSG00000084676	DGWAS-1969	NCOA1	Viral conjunctivitis	Inverse variance weighted	2	-0.56	0.24	0.02	0.57
DMR86336784	eqtl-a-ENSG00000084676	DGWAS-1097	NCOA1	Other congenital musculoskeletal deformities	Inverse variance weighted	2	1.19	0.58	0.04	3.29
DMR88329963	eqtl-a-ENSG00000084676	DGWAS-203	NCOA1	Cardiomyopathy, other and unspecified	Inverse variance weighted	2	0.25	0.11	0.03	1.28
DMR88553512	eqtl-a-ENSG00000084676	DGWAS-2034	NCOA1	Basal cell carcinoma (controls excluding all cancers)	Inverse variance weighted	2	-0.11	0.05	0.016	0.9
DMR88594491	eqtl-a-ENSG00000084676	DGWAS-2035	NCOA1	Basal cell carcinoma, including avohilmo (controls excluding all cancers)	Inverse variance weighted	2	-0.11	0.05	0.024	0.9
DMR90188988	eqtl-a-ENSG00000084676	DGWAS-2069	NCOA1	Leiomyosarcoma (controls excluding all cancers)	Inverse variance weighted	2	-0.88	0.43	0.044	0.42
DMR90478324	eqtl-a-ENSG00000084676	DGWAS-2075	NCOA1	Mantle cell lymphoma (controls excluding all cancers)	Inverse variance weighted	2	-0.81	0.4	0.045	0.45
DMR90852139	eqtl-a-ENSG00000084676	DGWAS-2081	NCOA1	Multiple myeloma (controls excluding all cancers)	Inverse variance weighted	2	0.67	0.23	0.0036	1.96
DMR91224355	eqtl-a-ENSG00000084676	DGWAS-2089	NCOA1	Other malignant neoplasms of skin (=non-melanoma skin cancer) (controls excluding all cancers)	Inverse variance weighted	2	-0.1	0.05	0.025	0.9
DMR91513626	eqtl-a-ENSG00000084676	DGWAS-2095	NCOA1	Malignant neoplasm of pancreas (controls excluding all cancers)	Inverse variance weighted	2	-0.35	0.15	0.022	0.71
DMR92053227	eqtl-a-ENSG00000084676	DGWAS-2104	NCOA1	Malignant neoplasm of skin (controls excluding all cancers)	Inverse variance weighted	2	-0.1	0.05	0.033	0.9
DMR92300580	eqtl-a-ENSG00000084676	DGWAS-211	NCOA1	Follicular cysts of skin and subcutaneous tissue	Inverse variance weighted	2	0.19	0.07	0.012	1.21
DMR93583968	eqtl-a-ENSG00000084676	DGWAS-2135	NCOA1	Benign neoplasm of brain and other parts of central nervous system	Inverse variance weighted	2	-0.32	0.14	0.019	0.73
DMR93707768	eqtl-a-ENSG00000084676	DGWAS-2138	NCOA1	Benign neoplasm: Brain, supratentorial	Inverse variance weighted	2	-0.55	0.28	0.047	0.58
DMR96276724	eqtl-a-ENSG00000084676	DGWAS-2187	NCOA1	Melanocytic naevi	Inverse variance weighted	2	-0.13	0.06	0.032	0.88
DMR96649768	eqtl-a-ENSG00000084676	DGWAS-2195	NCOA1	Melanocytic naevi of trunk	Inverse variance weighted	2	-0.24	0.1	0.017	0.79
DMR99586718	eqtl-a-ENSG00000084676	DGWAS-1484	NCOA1	Other endophthalmitis	Inverse variance weighted	2	1.55	0.44	0.0004	4.72
DMR100291033	eqtl-a-ENSG00000084676	DGWAS-227	NCOA1	STROKE	Inverse variance weighted	2	0.08	0.03	0.012	1.08
DMR100663625	eqtl-a-ENSG00000084676	DGWAS-2277	NCOA1	Melanoma of uvea (controls excluding all cancers)	Inverse variance weighted	2	-0.89	0.43	0.038	0.41
DMR100870465	eqtl-a-ENSG00000084676	DGWAS-2281	NCOA1	Cirrhosis of liver, NAS	Inverse variance weighted	2	-0.35	0.17	0.036	0.7
DMR101325689	eqtl-a-ENSG00000084676	DGWAS-2290	NCOA1	Cirrhosis, broad definition used in the article https://doi.org/10.1101/594523	Inverse variance weighted	2	-0.22	0.09	0.017	0.8
DMR102017514	eqtl-a-ENSG00000084676	DGWAS-2303	NCOA1	Acquired haemolytic anaemia	Inverse variance weighted	2	-0.55	0.23	0.017	0.58
DMR102576419	eqtl-a-ENSG00000084676	DGWAS-2315	NCOA1	Iron deficiency anaemia	Inverse variance weighted	2	-0.13	0.05	0.0081	0.88
DMR102617646	eqtl-a-ENSG00000084676	DGWAS-2316	NCOA1	Iron deficiency anaemia secondary to blood loss (chronic)	Inverse variance weighted	2	-0.16	0.08	0.049	0.85
DMR106877249	eqtl-a-ENSG00000084676	DGWAS-2401	NCOA1	Dry age-related macular degeneration (includes geographic atrophy)	Inverse variance weighted	2	-0.16	0.08	0.038	0.85
DMR108326188	eqtl-a-ENSG00000084676	DGWAS-2431	NCOA1	Type 2 diabetes with ketoacidosis	Inverse variance weighted	2	0.63	0.22	0.0038	1.89
DMR109572765	eqtl-a-ENSG00000084676	DGWAS-2458	NCOA1	Other and/or unspecified nontoxic goitre	Inverse variance weighted	2	0.24	0.12	0.041	1.27
DMR109697400	eqtl-a-ENSG00000084676	DGWAS-2460	NCOA1	Graves ophthalmopathy, strict	Inverse variance weighted	2	-0.51	0.24	0.033	0.6
DMR110874248	eqtl-a-ENSG00000084676	DGWAS-2485	NCOA1	Lactose intolerance, other/unspecified	Inverse variance weighted	2	0.56	0.22	0.01	1.74
DMR113724139	eqtl-a-ENSG00000084676	DGWAS-2541	NCOA1	Erectile dysfunction	Inverse variance weighted	2	0.33	0.15	0.029	1.39
DMR113972576	eqtl-a-ENSG00000084676	DGWAS-2546	NCOA1	Alcohol dependence	Inverse variance weighted	2	-0.12	0.06	0.048	0.89
DMR114498010	eqtl-a-ENSG00000084676	DGWAS-2557	NCOA1	Mental and behavioural disorders due to cannabinoids	Inverse variance weighted	2	0.4	0.19	0.04	1.49
DMR117652214	eqtl-a-ENSG00000084676	DGWAS-262	NCOA1	Lower back pain or/and sciatica	Inverse variance weighted	2	0.06	0.03	0.028	1.06
DMR118339887	eqtl-a-ENSG00000084676	DGWAS-2635	NCOA1	Cardiomyopathy (excluding other)	Inverse variance weighted	2	0.21	0.09	0.021	1.23
DMR119435743	eqtl-a-ENSG00000084676	DGWAS-2657	NCOA1	Cerebral cysts	Inverse variance weighted	2	0.3	0.14	0.038	1.35
DMR120539444	eqtl-a-ENSG00000084676	DGWAS-268	NCOA1	Nonischemic cardiomyopathy	Inverse variance weighted	2	0.41	0.14	0.0027	1.5
DMR122027826	eqtl-a-ENSG00000084676	DGWAS-2709	NCOA1	Mitochondrial myopathy	Inverse variance weighted	2	-1.23	0.58	0.034	0.29
DMR122069169	eqtl-a-ENSG00000084676	DGWAS-271	NCOA1	Disorder of lipoprotein metabolism, unspecified	Inverse variance weighted	2	0.18	0.09	0.036	1.2
DMR123227762	eqtl-a-ENSG00000084676	DGWAS-2733	NCOA1	Other disorders of peripheral nervous system	Inverse variance weighted	2	-1.05	0.47	0.027	0.35
DMR124033138	eqtl-a-ENSG00000084676	DGWAS-275	NCOA1	Alcohol use disorder, Swedish definition	Inverse variance weighted	2	-0.08	0.04	0.032	0.92
DMR124777505	eqtl-a-ENSG00000084676	DGWAS-2764	NCOA1	Graves ophthalmopathy	Inverse variance weighted	2	-0.51	0.23	0.024	0.6
DMR124807056	eqtl-a-ENSG00000084676	DGWAS-2765	NCOA1	Allergic conjunctivitis	Inverse variance weighted	2	-0.09	0.04	0.031	0.92
DMR126657450	eqtl-a-ENSG00000084676	DGWAS-2800	NCOA1	Keratoconus	Inverse variance weighted	2	0.5	0.23	0.028	1.65
DMR128192595	eqtl-a-ENSG00000084676	DGWAS-2833	NCOA1	Glaucoma, exfoliation	Inverse variance weighted	2	0.25	0.1	0.015	1.29
DMR128275959	eqtl-a-ENSG00000084676	DGWAS-2834	NCOA1	Glaucoma secondary to eye inflammation	Inverse variance weighted	2	-0.92	0.39	0.019	0.4
DMR128896069	eqtl-a-ENSG00000084676	DGWAS-2847	NCOA1	Chronic iridocyclitis	Inverse variance weighted	2	-0.31	0.15	0.042	0.73
DMR129257961	eqtl-a-ENSG00000084676	DGWAS-2854	NCOA1	Keratitis and keratoconjunctivitis in other diseases classified elsewhere	Inverse variance weighted	2	-0.51	0.18	0.0048	0.6
DMR129640282	eqtl-a-ENSG00000084676	DGWAS-2862	NCOA1	Disorders of eyelid, lacrimal system and orbit	Inverse variance weighted	2	-0.07	0.03	0.047	0.93
DMR130235101	eqtl-a-ENSG00000084676	DGWAS-2875	NCOA1	Optic neuritis	Inverse variance weighted	2	0.35	0.16	0.035	1.42
DMR130525360	eqtl-a-ENSG00000084676	DGWAS-2880	NCOA1	Other endophthalmitis	Inverse variance weighted	2	1.55	0.45	0.00062	4.7
DMR131433471	eqtl-a-ENSG00000084676	DGWAS-2898	NCOA1	Retinal breaks without detachment	Inverse variance weighted	2	-0.24	0.09	0.0046	0.78
DMR131798875	eqtl-a-ENSG00000084676	DGWAS-2905	NCOA1	Separation of retinal layers (serosa)	Inverse variance weighted	2	-0.5	0.21	0.018	0.61
DMR132566283	eqtl-a-ENSG00000084676	DGWAS-2920	NCOA1	Stenosis and insufficiency of lacrimal passages	Inverse variance weighted	2	-0.23	0.11	0.043	0.8
DMR132690080	eqtl-a-ENSG00000084676	DGWAS-2923	NCOA1	Hyphaema and other vascular disorders of iris and ciliary body	Inverse variance weighted	2	-0.53	0.26	0.042	0.59
DMR133021123	eqtl-a-ENSG00000084676	DGWAS-293	NCOA1	Melanocytic naevi	Inverse variance weighted	2	-0.16	0.06	0.012	0.85
DMR133063134	eqtl-a-ENSG00000084676	DGWAS-2930	NCOA1	Disorders of vitreous body	Inverse variance weighted	2	-0.11	0.05	0.024	0.9
DMR133229011	eqtl-a-ENSG00000084676	DGWAS-2933	NCOA1	Other and unspecified disorders of vitreous body	Inverse variance weighted	2	-0.14	0.05	0.0075	0.87
DMR134178069	eqtl-a-ENSG00000084676	DGWAS-2952	NCOA1	Acute otitis externa, noninfective	Inverse variance weighted	2	-0.77	0.27	0.0037	0.46
DMR134960463	eqtl-a-ENSG00000084676	DGWAS-2969	NCOA1	Adhesive middle ear disease	Inverse variance weighted	2	0.64	0.27	0.018	1.89
DMR135127062	eqtl-a-ENSG00000084676	DGWAS-2971	NCOA1	Acute myringitis	Inverse variance weighted	2	-0.98	0.42	0.019	0.38
DMR135415763	eqtl-a-ENSG00000084676	DGWAS-2978	NCOA1	Otitis media, unspecified	Inverse variance weighted	2	0.25	0.12	0.041	1.29
DMR136735372	eqtl-a-ENSG00000084676	DGWAS-3001	NCOA1	Atrial fibrillation and flutter with reimbursement	Inverse variance weighted	2	0.1	0.05	0.045	1.11
DMR137475731	eqtl-a-ENSG00000084676	DGWAS-3016	NCOA1	Cardiomyopathy	Inverse variance weighted	2	0.22	0.08	0.004	1.24
DMR137640850	eqtl-a-ENSG00000084676	DGWAS-302	NCOA1	Sacroiliitis, not elsewhere classified	Inverse variance weighted	2	-0.32	0.14	0.027	0.73
DMR137682533	eqtl-a-ENSG00000084676	DGWAS-3020	NCOA1	Cardiomyopathy, other and unspecified	Inverse variance weighted	2	0.25	0.12	0.035	1.28
DMR137847241	eqtl-a-ENSG00000084676	DGWAS-3023	NCOA1	Cerebral atherosclerosis	Inverse variance weighted	2	-0.73	0.31	0.017	0.48
DMR138206478	eqtl-a-ENSG00000084676	DGWAS-1200	NCOA1	Female infertility, associated with anovulation	Inverse variance weighted	2	0.28	0.11	0.012	1.32
DMR139688264	eqtl-a-ENSG00000084676	DGWAS-3060	NCOA1	Nonischemic cardiomyopathy	Inverse variance weighted	2	0.43	0.14	0.0021	1.54
DMR140630420	eqtl-a-ENSG00000084676	DGWAS-3079	NCOA1	Rheumatic fever incl heart disease	Inverse variance weighted	2	-0.39	0.18	0.032	0.68
DMR141003475	eqtl-a-ENSG00000084676	DGWAS-3086	NCOA1	Sequelae of cerebrovascular disease	Inverse variance weighted	2	0.15	0.06	0.0076	1.16
DMR141086006	eqtl-a-ENSG00000084676	DGWAS-3088	NCOA1	Stroke, excluding SAH	Inverse variance weighted	2	0.09	0.04	0.023	1.1
DMR143343934	eqtl-a-ENSG00000084676	DGWAS-3132	NCOA1	Chronic diseases of tonsils and adenoids	Inverse variance weighted	2	0.08	0.04	0.046	1.09
DMR144577146	eqtl-a-ENSG00000084676	DGWAS-1019	NCOA1	Melanoma of uvea (controls excluding all cancers)	Inverse variance weighted	2	-0.8	0.34	0.018	0.45
DMR146604514	eqtl-a-ENSG00000084676	DGWAS-3199	NCOA1	Cholangitis (primary sclerosing, PSC)	Inverse variance weighted	2	0.32	0.14	0.019	1.38
DMR146729682	eqtl-a-ENSG00000084676	DGWAS-3200	NCOA1	Cholangitis (primary sclerosing, PSC), with reimbursement 202	Inverse variance weighted	2	0.53	0.26	0.043	1.7
DMR149903144	eqtl-a-ENSG00000084676	DGWAS-3266	NCOA1	Maxillary prognathism	Inverse variance weighted	2	-1.14	0.55	0.039	0.32
DMR150804803	eqtl-a-ENSG00000084676	DGWAS-3284	NCOA1	Cysts of oral region, not elsewhere classified	Inverse variance weighted	2	-0.45	0.16	0.0049	0.63
DMR150887337	eqtl-a-ENSG00000084676	DGWAS-3286	NCOA1	Oral leukoplakia, including avohilmo	Inverse variance weighted	2	-0.46	0.22	0.035	0.63
DMR151011135	eqtl-a-ENSG00000084676	DGWAS-3289	NCOA1	Oral lichen ruber planus, hypothyreosis or thyroxin	Inverse variance weighted	2	-0.64	0.32	0.041	0.52
DMR151259481	eqtl-a-ENSG00000084676	DGWAS-3293	NCOA1	Oral lichen ruber planus wide, hypothyreosis or thyroxin	Inverse variance weighted	2	-0.36	0.16	0.026	0.7
DMR151714987	eqtl-a-ENSG00000084676	DGWAS-3301	NCOA1	Other noninfective gastroenteritis and colitis	Inverse variance weighted	2	-0.15	0.06	0.019	0.86
DMR152558491	eqtl-a-ENSG00000084676	DGWAS-123	NCOA1	Calcific aortic valvular stenosis, operated	Inverse variance weighted	2	-0.2	0.09	0.027	0.82
DMR152579701	eqtl-a-ENSG00000084676	DGWAS-332	NCOA1	Retinal detachments and breaks	Inverse variance weighted	2	-0.12	0.05	0.022	0.89
DMR154955849	eqtl-a-ENSG00000084676	DGWAS-3374	NCOA1	Other and unspecified acne	Inverse variance weighted	2	-0.63	0.31	0.042	0.53
DMR156612287	eqtl-a-ENSG00000084676	DGWAS-3408	NCOA1	Follicular cysts of skin and subcutaneous tissue	Inverse variance weighted	2	0.2	0.08	0.011	1.22
DMR156820279	eqtl-a-ENSG00000084676	DGWAS-3411	NCOA1	Foreign body granuloma of skin and subcutaneous tissue	Inverse variance weighted	2	-1.55	0.61	0.011	0.21
DMR158439876	eqtl-a-ENSG00000084676	DGWAS-3444	NCOA1	Onycholysis	Inverse variance weighted	2	1.04	0.46	0.024	2.83
DMR158726401	eqtl-a-ENSG00000084676	DGWAS-345	NCOA1	Congenital retinoschisis	Inverse variance weighted	2	1.67	0.66	0.012	5.32
DMR159208588	eqtl-a-ENSG00000084676	DGWAS-346	NCOA1	Congenital malformations of posterior segment of eye	Inverse variance weighted	2	1.29	0.44	0.0036	3.63
DMR161961192	eqtl-a-ENSG00000084676	DGWAS-3515	NCOA1	Gonarthrosis, primary, with knee surgery	Inverse variance weighted	2	-0.1	0.05	0.048	0.9
DMR162853368	eqtl-a-ENSG00000084676	DGWAS-3532	NCOA1	Other bursitis of hip	Inverse variance weighted	2	0.5	0.26	0.05	1.65
DMR163017683	eqtl-a-ENSG00000084676	DGWAS-1251	NCOA1	Other infective (teno)synovitis	Inverse variance weighted	2	1.12	0.52	0.032	3.07
DMR164082327	eqtl-a-ENSG00000084676	DGWAS-3557	NCOA1	Dermatopolymyositis, unspecified	Inverse variance weighted	2	-1	0.47	0.033	0.37
DMR165609794	eqtl-a-ENSG00000084676	DGWAS-3588	NCOA1	Hallux rigidus	Inverse variance weighted	2	-0.2	0.09	0.023	0.82
DMR166065228	eqtl-a-ENSG00000084676	DGWAS-3597	NCOA1	Other infective (teno)synovitis	Inverse variance weighted	2	1.28	0.51	0.011	3.6
DMR166770355	eqtl-a-ENSG00000084676	DGWAS-3609	NCOA1	Lower back pain or/and sciatica	Inverse variance weighted	2	0.07	0.03	0.016	1.07
DMR166811682	eqtl-a-ENSG00000084676	DGWAS-361	NCOA1	Alcoholic liver disease	Inverse variance weighted	2	-0.22	0.11	0.041	0.8
DMR170353199	eqtl-a-ENSG00000084676	DGWAS-3682	NCOA1	Spinal enthesopathy	Inverse variance weighted	2	-0.38	0.17	0.025	0.68
DMR170957482	eqtl-a-ENSG00000084676	DGWAS-3695	NCOA1	Systemic disorders of connective tissue in diseases classified elsewhere	Inverse variance weighted	2	-1.49	0.64	0.02	0.23
DMR172363927	eqtl-a-ENSG00000084676	DGWAS-372	NCOA1	Iron deficiency anaemia secondary to blood loss (chronic)	Inverse variance weighted	2	-0.16	0.08	0.044	0.85
DMR172860300	eqtl-a-ENSG00000084676	DGWAS-373	NCOA1	Cirrhosis, broad definition used in the article https://doi.org/10.1101/594523	Inverse variance weighted	2	-0.22	0.1	0.022	0.8
DMR173440203	eqtl-a-ENSG00000084676	DGWAS-3741	NCOA1	HSIL lesion of the cervix uteri	Inverse variance weighted	2	0.21	0.08	0.008	1.23
DMR174763982	eqtl-a-ENSG00000084676	DGWAS-3768	NCOA1	HSIL lesion of the cervix uteri, vagina or vulva	Inverse variance weighted	2	0.19	0.07	0.011	1.21
DMR175095383	eqtl-a-ENSG00000084676	DGWAS-3774	NCOA1	Female infertility, associated with anovulation	Inverse variance weighted	2	0.34	0.12	0.0041	1.4
DMR175260420	eqtl-a-ENSG00000084676	DGWAS-3778	NCOA1	Galactorrhea	Inverse variance weighted	2	1.02	0.46	0.026	2.78
DMR176337605	eqtl-a-ENSG00000084676	DGWAS-3798	NCOA1	Diseases of male genital organs	Inverse variance weighted	2	-0.07	0.03	0.022	0.93
DMR176420200	eqtl-a-ENSG00000084676	DGWAS-38	NCOA1	Hyperplasia of prostate	Inverse variance weighted	2	-0.12	0.04	0.0015	0.88
DMR176751550	eqtl-a-ENSG00000084676	DGWAS-1279	NCOA1	Contact urticaria	Inverse variance weighted	2	1.27	0.65	0.049	3.57
DMR178159974	eqtl-a-ENSG00000084676	DGWAS-3833	NCOA1	Hyperplasia of prostate	Inverse variance weighted	2	-0.12	0.04	0.003	0.89
DMR178283675	eqtl-a-ENSG00000084676	DGWAS-3836	NCOA1	Unspecified renal colic	Inverse variance weighted	2	0.94	0.46	0.041	2.57
DMR179442316	eqtl-a-ENSG00000084676	DGWAS-386	NCOA1	HSIL lesion of the cervix uteri	Inverse variance weighted	2	0.16	0.07	0.03	1.17
DMR180519711	eqtl-a-ENSG00000084676	DGWAS-388	NCOA1	Hallux rigidus	Inverse variance weighted	2	-0.19	0.08	0.021	0.82
DMR181885899	eqtl-a-ENSG00000084676	DGWAS-3906	NCOA1	Other complications of labour and delivery, not elsewhere classified	Inverse variance weighted	2	-0.21	0.1	0.037	0.81
DMR182257832	eqtl-a-ENSG00000084676	DGWAS-129	NCOA1	Diseases of male genital organs	Inverse variance weighted	2	-0.08	0.03	0.0088	0.92
DMR183168704	eqtl-a-ENSG00000084676	DGWAS-1291	NCOA1	Perioral dermatitis	Inverse variance weighted	2	-0.58	0.24	0.017	0.56
DMR183748413	eqtl-a-ENSG00000084676	DGWAS-3943	NCOA1	Venous complications and haemorrhoids in pregnancy	Inverse variance weighted	2	0.53	0.26	0.042	1.7
DMR185819537	eqtl-a-ENSG00000084676	DGWAS-3983	NCOA1	Pneumococcal septicemia	Inverse variance weighted	2	-0.46	0.23	0.05	0.63
DMR186729356	eqtl-a-ENSG00000084676	DGWAS-400	NCOA1	Stroke, excluding SAH	Inverse variance weighted	2	0.1	0.04	0.0057	1.11
DMR187848132	eqtl-a-ENSG00000084676	DGWAS-4021	NCOA1	Congenital malformations of posterior segment of eye	Inverse variance weighted	2	1.28	0.46	0.0052	3.59
DMR188758600	eqtl-a-ENSG00000084676	DGWAS-404	NCOA1	Disorders of vitreous body	Inverse variance weighted	2	-0.13	0.05	0.0053	0.88
DMR188924405	eqtl-a-ENSG00000084676	DGWAS-4043	NCOA1	Other congenital malformations of ear	Inverse variance weighted	2	0.79	0.3	0.0088	2.19
DMR189255443	eqtl-a-ENSG00000084676	DGWAS-405	NCOA1	Chronic iridocyclitis	Inverse variance weighted	2	-0.3	0.14	0.038	0.74
DMR189788438	eqtl-a-ENSG00000084676	DGWAS-4059	NCOA1	Other congenital musculoskeletal deformities	Inverse variance weighted	2	1.31	0.62	0.034	3.7
DMR191272446	eqtl-a-ENSG00000084676	DGWAS-4089	NCOA1	Use of hypnotics and sedatives	Inverse variance weighted	2	-0.07	0.03	0.0059	0.93
DMR191478318	eqtl-a-ENSG00000084676	DGWAS-4093	NCOA1	Other secondary coxarthrosis	Inverse variance weighted	2	-0.41	0.19	0.036	0.66
DMR191850466	eqtl-a-ENSG00000084676	DGWAS-410	NCOA1	Alcohol dependence	Inverse variance weighted	2	-0.13	0.06	0.025	0.88
DMR192346132	eqtl-a-ENSG00000084676	DGWAS-411	NCOA1	Lactose intolerance, other/unspecified	Inverse variance weighted	2	0.46	0.2	0.023	1.58
DMR193583842	eqtl-a-ENSG00000084676	DGWAS-4134	NCOA1	Covid-19 suspected case	Inverse variance weighted	2	0.2	0.09	0.028	1.22
DMR194559460	eqtl-a-ENSG00000084676	DGWAS-4152	NCOA1	Intentional self-harm by hanging, strangulation and suffocation	Inverse variance weighted	2	-0.94	0.45	0.039	0.39
DMR195328674	eqtl-a-ENSG00000084676	DGWAS-4172	NCOA1	Non-cancer illness code, self-reported: heart failure/pulmonary odema	Inverse variance weighted	2	0	0	0.022	1
DMR195584222	eqtl-a-ENSG00000084676	DGWAS-419	NCOA1	Melanocytic naevi of trunk	Inverse variance weighted	2	-0.24	0.09	0.012	0.79
DMR198964925	eqtl-a-ENSG00000084676	DGWAS-4312	NCOA1	Illnesses of siblings: High blood pressure	Inverse variance weighted	2	0.01	0.01	0.03	1.01
DMR201140819	eqtl-a-ENSG00000084676	DGWAS-4384	NCOA1	Illnesses of mother: Breast cancer	Inverse variance weighted	2	-0.01	0	0.038	0.99
DMR201397269	eqtl-a-ENSG00000084676	DGWAS-4391	NCOA1	Diagnoses - main ICD10: E23 Hypofunction and other disorders of pituitary gland	Inverse variance weighted	2	0	0	0.037	1
DMR202251207	eqtl-a-ENSG00000084676	DGWAS-441	NCOA1	HSIL lesion of the cervix uteri, vagina or vulva	Inverse variance weighted	2	0.14	0.07	0.042	1.16
DMR202678022	eqtl-a-ENSG00000084676	DGWAS-4418	NCOA1	Non-cancer illness code, self-reported: scleroderma/systemic sclerosis	Inverse variance weighted	2	0	0	0.014	1
DMR204257136	eqtl-a-ENSG00000084676	DGWAS-4448	NCOA1	Illnesses of siblings: Breast cancer	Inverse variance weighted	2	-0.01	0	0.0046	0.99
DMR204300005	eqtl-a-ENSG00000084676	DGWAS-4449	NCOA1	Diagnoses - main ICD10: H92 Otalgia and effusion of ear	Inverse variance weighted	2	0	0	0.02	1
DMR204769944	eqtl-a-ENSG00000084676	DGWAS-4459	NCOA1	Diagnoses - main ICD10: K10 Other diseases of jaws	Inverse variance weighted	2	0	0	0.044	1
DMR206648694	eqtl-a-ENSG00000084676	DGWAS-450	NCOA1	Other noninfective gastroenteritis and colitis	Inverse variance weighted	2	-0.13	0.06	0.037	0.88
DMR206861299	eqtl-a-ENSG00000084676	DGWAS-4503	NCOA1	Non-cancer illness code, self-reported: pericardial problem	Inverse variance weighted	2	0	0	0.044	1
DMR207160610	eqtl-a-ENSG00000084676	DGWAS-4510	NCOA1	Non-cancer illness code, self-reported: scleroderma/systemic sclerosis	Inverse variance weighted	2	0	0	0.021	1
DMR208697459	eqtl-a-ENSG00000084676	DGWAS-454	NCOA1	Sequelae of cerebrovascular disease	Inverse variance weighted	2	0.16	0.05	0.0031	1.17
DMR208953160	eqtl-a-ENSG00000084676	DGWAS-4544	NCOA1	Other and unspecified diseases of blood and blood-forming organs	Inverse variance weighted	2	0	0	0.0022	1
DMR209210303	eqtl-a-ENSG00000084676	DGWAS-455	NCOA1	Dronedarone medication	Inverse variance weighted	2	-0.5	0.19	0.01	0.61
DMR209637403	eqtl-a-ENSG00000084676	DGWAS-4558	NCOA1	Illnesses of father: Lung cancer	Inverse variance weighted	2	0.01	0	0.044	1.01
DMR210662726	eqtl-a-ENSG00000084676	DGWAS-1344	NCOA1	Other and unspecified acne	Inverse variance weighted	2	-0.65	0.29	0.024	0.52
DMR212456320	eqtl-a-ENSG00000084676	DGWAS-4617	NCOA1	Oher diseases of blood and blood-forming organs	Inverse variance weighted	2	0	0	0.011	1
DMR213778253	eqtl-a-ENSG00000084676	DGWAS-4642	NCOA1	Non-cancer illness code, self-reported: cranial nerve problem/palsy	Inverse variance weighted	2	0	0	0.049	1
DMR213821122	eqtl-a-ENSG00000084676	DGWAS-4643	NCOA1	Diagnoses - main ICD10: K05 Gingivitis and periodontal diseases	Inverse variance weighted	2	0	0	0.0027	1
DMR214162489	eqtl-a-ENSG00000084676	DGWAS-4650	NCOA1	Diagnoses - main ICD10: H71 Cholesteatoma of middle ear	Inverse variance weighted	2	0	0	0.021	1
DMR214205355	eqtl-a-ENSG00000084676	DGWAS-4651	NCOA1	Diagnoses - main ICD10: D75 Other diseases of blood and blood-forming organs	Inverse variance weighted	2	0	0	0.013	1
DMR216596962	eqtl-a-ENSG00000084676	DGWAS-4701	NCOA1	AV-block	Inverse variance weighted	2	0	0	0.0016	1
DMR218132393	eqtl-a-ENSG00000084676	DGWAS-473	NCOA1	Enterocolitis due to Clostridium difficile	Inverse variance weighted	2	0.19	0.1	0.048	1.21
DMR220482110	eqtl-a-ENSG00000084676	DGWAS-4778	NCOA1	Non-cancer illness code, self-reported: bone disorder	Inverse variance weighted	2	0	0	0.00024	1
DMR222743720	eqtl-a-ENSG00000084676	DGWAS-1367	NCOA1	Cysts of oral region, not elsewhere classified	Inverse variance weighted	2	-0.45	0.15	0.0035	0.64
DMR222785889	eqtl-a-ENSG00000084676	DGWAS-4825	NCOA1	Cardiomyopathy, other and unspecified	Inverse variance weighted	2	0	0	0.011	1
DMR224451232	eqtl-a-ENSG00000084676	DGWAS-4860	NCOA1	Non-cancer illness code, self-reported: clotting disorder/excessive bleeding	Inverse variance weighted	2	0	0	0.038	1
DMR224750544	eqtl-a-ENSG00000084676	DGWAS-4866	NCOA1	Diagnoses - main ICD10: I44 Atrioventricular and left bundle-branch block	Inverse variance weighted	2	0	0	0.023	1
DMR225220539	eqtl-a-ENSG00000084676	DGWAS-4876	NCOA1	Type 2 diabetes without complications	Inverse variance weighted	2	0	0	0.017	1
DMR227644336	eqtl-a-ENSG00000084676	DGWAS-4928	NCOA1	Diagnoses - main ICD10: I64 Stroke, not specified as haemorrhage or infarction	Inverse variance weighted	2	0	0	0.031	1
DMR227943588	eqtl-a-ENSG00000084676	DGWAS-1377	NCOA1	Maxillary prognathism	Inverse variance weighted	2	-1.15	0.49	0.02	0.32
DMR229438169	eqtl-a-ENSG00000084676	DGWAS-4963	NCOA1	Diagnoses - main ICD10: C83 Diffuse non-Hodgkin's lymphoma	Inverse variance weighted	2	0	0	0.012	1
DMR229950888	eqtl-a-ENSG00000084676	DGWAS-4975	NCOA1	Diagnoses - main ICD10: D41 Neoplasm of uncertain or unknown behaviour of urinary organs	Inverse variance weighted	2	0	0	0.0069	1
DMR230335177	eqtl-a-ENSG00000084676	DGWAS-4982	NCOA1	Diagnoses - main ICD10: D36 Benign neoplasm of other and unspecified sites	Inverse variance weighted	2	0	0	0.011	1
DMR232042080	eqtl-a-ENSG00000084676	DGWAS-5014	NCOA1	Non-cancer illness code, self-reported: svt / supraventricular tachycardia	Inverse variance weighted	2	0	0	0.026	1
DMR235153436	eqtl-a-ENSG00000084676	DGWAS-5077	NCOA1	Diseases of peritoneum	Inverse variance weighted	2	0	0	0.042	1
DMR238227723	eqtl-a-ENSG00000084676	DGWAS-5137	NCOA1	Diagnoses - main ICD10: F20 Schizophrenia	Inverse variance weighted	2	0	0	0.013	1
DMR239039060	eqtl-a-ENSG00000084676	DGWAS-5152	NCOA1	Illnesses of siblings: Stroke	Inverse variance weighted	2	0	0	0.02	1
DMR240662818	eqtl-a-ENSG00000084676	DGWAS-5185	NCOA1	Non-cancer illness code, self-reported: uterine polyps	Inverse variance weighted	2	0	0	0.00037	1
DMR240790663	eqtl-a-ENSG00000084676	DGWAS-5187	NCOA1	Diagnoses - main ICD10: K04 Diseases of pulp and periapical tissues	Inverse variance weighted	2	0	0	0.015	1
DMR242753399	eqtl-a-ENSG00000084676	DGWAS-5227	NCOA1	Diagnoses - main ICD10: H92 Otalgia and effusion of ear	Inverse variance weighted	2	0	0	0.003	1
DMR243522677	eqtl-a-ENSG00000084676	DGWAS-5244	NCOA1	Diagnoses - main ICD10: I45 Other conduction disorders	Inverse variance weighted	2	0	0	0.037	1
DMR243906940	eqtl-a-ENSG00000084676	DGWAS-5251	NCOA1	Non-cancer illness code, self-reported: clotting disorder/excessive bleeding	Inverse variance weighted	2	0	0	0.02	1
DMR244590499	eqtl-a-ENSG00000084676	DGWAS-5264	NCOA1	Diagnoses - main ICD10: D32 Benign neoplasm of meninges	Inverse variance weighted	2	0	0	0.011	1
DMR244761965	eqtl-a-ENSG00000084676	DGWAS-5268	NCOA1	Diagnoses - main ICD10: D75 Other diseases of blood and blood-forming organs	Inverse variance weighted	2	0	0	0.0059	1
DMR247494524	eqtl-a-ENSG00000084676	DGWAS-532	NCOA1	Optic neuritis	Inverse variance weighted	2	0.38	0.16	0.017	1.46
DMR249758408	eqtl-a-ENSG00000084676	DGWAS-5366	NCOA1	Diagnoses - main ICD10: D36 Benign neoplasm of other and unspecified sites	Inverse variance weighted	2	0	0	0.015	1
DMR251121974	eqtl-a-ENSG00000084676	DGWAS-104	NCOA1	Mood [affective] disorders	Inverse variance weighted	2	-0.06	0.03	0.041	0.95
DMR251541232	eqtl-a-ENSG00000084676	DGWAS-540	NCOA1	Graves ophthalmopathy	Inverse variance weighted	2	-0.47	0.22	0.031	0.63
DMR255451644	eqtl-a-ENSG00000084676	DGWAS-5481	NCOA1	Type 2 diabetes	Inverse variance weighted	2	0.13	0.07	0.049	1.14
DMR255596053	eqtl-a-ENSG00000084676	DGWAS-5483	NCOA1	Uterine fibroids	Inverse variance weighted	2	-0.18	0.08	0.02	0.83
DMR255821755	eqtl-a-ENSG00000084676	DGWAS-549	NCOA1	Erectile dysfunction	Inverse variance weighted	2	0.32	0.12	0.0059	1.38
DMR256504662	eqtl-a-ENSG00000084676	DGWAS-1433	NCOA1	Rheumatic fever incl heart disease	Inverse variance weighted	2	-0.36	0.18	0.04	0.7
DMR256895204	eqtl-a-ENSG00000084676	DGWAS-5537	NCOA1	Neuroticism	Inverse variance weighted	2	0.02	0.01	0.047	1.02
DMR258655742	eqtl-a-ENSG00000084676	DGWAS-1440	NCOA1	Hypertension, portal	Inverse variance weighted	2	-1.33	0.67	0.048	0.27
DMR258697863	eqtl-a-ENSG00000084676	DGWAS-5591	NCOA1	Asthma (adult onset)	Inverse variance weighted	2	4.39	0.9	1e-06	80.31
DMR258740042	eqtl-a-ENSG00000084676	DGWAS-5592	NCOA1	Asthma (childhood onset)	Inverse variance weighted	2	4.35	1.02	2.2e-05	77.55
DMR259906319	eqtl-a-ENSG00000084676	DGWAS-5618	NCOA1	Neuroticism	Inverse variance weighted	2	0.04	0.02	0.036	1.04
DMR260237330	eqtl-a-ENSG00000084676	DGWAS-5634	NCOA1	Type 2 diabetes	Inverse variance weighted	2	-0.32	0.16	0.04	0.72
DMR261072536	eqtl-a-ENSG00000084676	DGWAS-1447	NCOA1	Hypotension due to drugs	Inverse variance weighted	2	0.64	0.3	0.031	1.89
DMR262390574	eqtl-a-ENSG00000084676	DGWAS-1451	NCOA1	Other/unspecified postprocedural disorders of ear and mastoid process	Inverse variance weighted	2	1.5	0.69	0.028	4.5
DMR263282892	eqtl-a-ENSG00000084676	DGWAS-1456	NCOA1	Otitis media, unspecified	Inverse variance weighted	2	0.27	0.09	0.0031	1.31
DMR264021688	eqtl-a-ENSG00000084676	DGWAS-577	NCOA1	Pediculosis, acariasis and other infestations	Inverse variance weighted	2	0.34	0.14	0.013	1.41
DMR265332606	eqtl-a-ENSG00000084676	DGWAS-1461	NCOA1	Other specified/unspecified disorders of middle ear and mastoid	Inverse variance weighted	2	1.5	0.7	0.032	4.46
DMR265384759	eqtl-a-ENSG00000084676	DGWAS-5802	NCOA1	Appendicitis	Wald ratio	1	0.66	0.29	0.023	1.93
DMR265623112	eqtl-a-ENSG00000084676	DGWAS-5808	NCOA1	Osteomyelitis	Wald ratio	1	0.69	0.29	0.016	1.99
DMR265829955	eqtl-a-ENSG00000084676	DGWAS-5812	NCOA1	Pneumonia (death)	Wald ratio	1	0.79	0.35	0.025	2.19
DMR266229028	eqtl-a-ENSG00000084676	DGWAS-5820	NCOA1	Sepsis (28 day death)	Wald ratio	1	1.02	0.45	0.024	2.78
DMR270068303	eqtl-a-ENSG00000084676	DGWAS-1472	NCOA1	Other and unspecified disorders of vitreous body	Inverse variance weighted	2	-0.16	0.05	0.0017	0.85
DMR270182836	eqtl-a-ENSG00000084676	DGWAS-596	NCOA1	Gestational [pregnancy-induced] oedema and proteinuria without hypertension	Inverse variance weighted	2	-0.25	0.11	0.024	0.78
DMR271324998	eqtl-a-ENSG00000084676	DGWAS-5988	NCOA1	Basal cell carcinoma	Inverse variance weighted	2	-0.1	0.04	0.019	0.9
DMR272127020	eqtl-a-ENSG00000084676	DGWAS-6006	NCOA1	Eczema	Inverse variance weighted	2	-0.01	0	0.0069	0.99
DMR272924718	eqtl-a-ENSG00000084676	DGWAS-6022	NCOA1	Burns (PheCode 1000)	Inverse variance weighted	2	0.58	0.26	0.025	1.78
DMR274746618	eqtl-a-ENSG00000084676	DGWAS-6059	NCOA1	Malignant neoplasm of uterus (PheCode 182)	Inverse variance weighted	2	-0.37	0.15	0.014	0.69
DMR275380115	eqtl-a-ENSG00000084676	DGWAS-6072	NCOA1	Malignant and unknown neoplasms of brain and nervous system (PheCode 191)	Inverse variance weighted	2	-0.9	0.43	0.035	0.41
DMR275422348	eqtl-a-ENSG00000084676	DGWAS-1046	NCOA1	Multiple myeloma (controls excluding all cancers)	Inverse variance weighted	2	0.68	0.23	0.0027	1.98
DMR275802382	eqtl-a-ENSG00000084676	DGWAS-6080	NCOA1	Secondary malignancy of brain/spine (PheCode 198.5)	Inverse variance weighted	2	0.55	0.26	0.038	1.73
DMR276309265	eqtl-a-ENSG00000084676	DGWAS-6091	NCOA1	Cancer code, self-reported: tongue cancer (UKB data field 20001_1011)	Inverse variance weighted	2	-1.27	0.47	0.0074	0.28
DMR276942539	eqtl-a-ENSG00000084676	DGWAS-6104	NCOA1	Cancer code, self-reported: uterine/endometrial cancer (UKB data field 20001_1040)	Inverse variance weighted	2	-0.45	0.17	0.0067	0.63
DMR277764266	eqtl-a-ENSG00000084676	DGWAS-6121	NCOA1	Cancer code, self-reported: sarcoma/fibrosarcoma (UKB data field 20001_1068)	Inverse variance weighted	2	0.74	0.37	0.045	2.09
DMR278345369	eqtl-a-ENSG00000084676	DGWAS-6133	NCOA1	Illnesses of father: Lung cancer (UKB data field 20107_3)	Inverse variance weighted	2	0.06	0.03	0.046	1.06
DMR282144003	eqtl-a-ENSG00000084676	DGWAS-6207	NCOA1	Uterine leiomyoma (PheCode 218.1)	Inverse variance weighted	2	-0.15	0.07	0.023	0.86
DMR282397375	eqtl-a-ENSG00000084676	DGWAS-6212	NCOA1	Benign neoplasm of kidney and other urinary organs (PheCode 223)	Inverse variance weighted	2	1.07	0.44	0.014	2.91
DMR282861848	eqtl-a-ENSG00000084676	DGWAS-6221	NCOA1	Wheeze or whistling in the chest in last year (UKB data field 2316)	Inverse variance weighted	2	-0.04	0.02	0.033	0.96
DMR283072304	eqtl-a-ENSG00000084676	DGWAS-15	NCOA1	Other malignant neoplasms of skin (=non-melanoma skin cancer) (controls excluding all cancers)	Inverse variance weighted	2	-0.11	0.05	0.021	0.9
DMR283619464	eqtl-a-ENSG00000084676	DGWAS-6236	NCOA1	Type 2 diabetes with ketoacidosis (PheCode 250.21)	Inverse variance weighted	2	1.4	0.72	0.05	4.07
DMR284083698	eqtl-a-ENSG00000084676	DGWAS-6245	NCOA1	Proteinuria (PheCode 269)	Inverse variance weighted	2	-1.31	0.53	0.013	0.27
DMR285265724	eqtl-a-ENSG00000084676	DGWAS-6268	NCOA1	Other diseases of blood and blood-forming organs (PheCode 289)	Inverse variance weighted	2	0.67	0.31	0.032	1.96
DMR286025752	eqtl-a-ENSG00000084676	DGWAS-6283	NCOA1	Agorophobia, social phobia, and panic disorder (PheCode 300.12)	Inverse variance weighted	2	1.05	0.45	0.02	2.87
DMR286237039	eqtl-a-ENSG00000084676	DGWAS-6288	NCOA1	Sexual and gender identity disorders (PheCode 302)	Inverse variance weighted	2	-1	0.4	0.013	0.37
DMR289023261	eqtl-a-ENSG00000084676	DGWAS-6341	NCOA1	Glaucoma (PheCode 365)	Inverse variance weighted	2	-0.33	0.16	0.044	0.72
DMR290839195	eqtl-a-ENSG00000084676	DGWAS-6377	NCOA1	Tympanosclerosis and middle ear disease related to otitis media (PheCode 385.5)	Inverse variance weighted	2	1.09	0.53	0.038	2.98
DMR291725903	eqtl-a-ENSG00000084676	DGWAS-6394	NCOA1	ICD10 C15.9: Malignant neoplasm of esophagus, unspecified	Inverse variance weighted	2	-0.96	0.38	0.013	0.38
DMR293499351	eqtl-a-ENSG00000084676	DGWAS-6429	NCOA1	ICD10 C44.9: Malignant neoplasm of skin, unspecified	Inverse variance weighted	2	-0.27	0.12	0.022	0.76
DMR295103559	eqtl-a-ENSG00000084676	DGWAS-646	NCOA1	Any mental disorder, or suicide (or attempt), or psychic disorders complicating pregnancy, partum or puerperium or nerve system disorders (more control exclusions)	Inverse variance weighted	2	-0.12	0.06	0.038	0.89
DMR295694563	eqtl-a-ENSG00000084676	DGWAS-6470	NCOA1	ICD10 D04.5: Carcinoma in situ of skin of trunk	Inverse variance weighted	2	1.37	0.42	0.0012	3.93
DMR300368343	eqtl-a-ENSG00000084676	DGWAS-6562	NCOA1	Arteritis, not otherwise specified (PheCode 446.9)	Inverse variance weighted	2	1.24	0.53	0.02	3.46
DMR300748455	eqtl-a-ENSG00000084676	DGWAS-657	NCOA1	Dental caries 3 and operation codes, only avohilmo	Inverse variance weighted	2	0.06	0.03	0.017	1.06
DMR301466228	eqtl-a-ENSG00000084676	DGWAS-6585	NCOA1	Diseases of the larynx and vocal cords (PheCode 473)	Inverse variance weighted	2	-0.37	0.15	0.011	0.69
DMR301846195	eqtl-a-ENSG00000084676	DGWAS-6592	NCOA1	Other upper respiratory disease (PheCode 479)	Inverse variance weighted	2	-0.24	0.11	0.029	0.79
DMR302226282	eqtl-a-ENSG00000084676	DGWAS-66	NCOA1	Other/unspecified seropositive rheumatoid arthritis	Inverse variance weighted	2	-0.12	0.06	0.045	0.89
DMR302774260	eqtl-a-ENSG00000084676	DGWAS-661	NCOA1	Non-ischemic cardiomyopathy	Inverse variance weighted	2	0.13	0.06	0.026	1.14
DMR304336435	eqtl-a-ENSG00000084676	DGWAS-6638	NCOA1	Stomatitis and mucositis (ulcerative) (PheCode 528.11)	Inverse variance weighted	2	-1.25	0.44	0.0046	0.29
DMR306110075	eqtl-a-ENSG00000084676	DGWAS-6673	NCOA1	Inguinal hernia (PheCode 550.1)	Inverse variance weighted	2	-0.11	0.05	0.021	0.9
DMR306700461	eqtl-a-ENSG00000084676	DGWAS-6685	NCOA1	Intestinal malabsorption (non-celiac) (PheCode 557)	Inverse variance weighted	2	-0.93	0.46	0.045	0.4
DMR307207127	eqtl-a-ENSG00000084676	DGWAS-1546	NCOA1	Mitochondrial myopathy	Inverse variance weighted	2	-1.42	0.56	0.011	0.24
DMR308051251	eqtl-a-ENSG00000084676	DGWAS-671	NCOA1	Acute otitis externa, noninfective	Inverse variance weighted	2	-0.71	0.26	0.0061	0.49
DMR311039158	eqtl-a-ENSG00000084676	DGWAS-6768	NCOA1	Other inflammatory disorders of male genital organs (PheCode 601.8)	Inverse variance weighted	2	0.79	0.36	0.028	2.2
DMR311841546	eqtl-a-ENSG00000084676	DGWAS-6784	NCOA1	Inflammatory disease of breast (PheCode 613.1)	Inverse variance weighted	2	-0.57	0.23	0.014	0.56
DMR312052687	eqtl-a-ENSG00000084676	DGWAS-6788	NCOA1	Pelvic peritoneal adhesions, female (postoperative) (postinfection) (PheCode 614.1)	Inverse variance weighted	2	0.48	0.24	0.04	1.62
DMR312137179	eqtl-a-ENSG00000084676	DGWAS-679	NCOA1	Stenosis and insufficiency of lacrimal passages	Inverse variance weighted	2	-0.25	0.11	0.02	0.78
DMR313064881	eqtl-a-ENSG00000084676	DGWAS-6806	NCOA1	Mouth/teeth dental problems: Loose teeth (UKB data field 6149_4)	Inverse variance weighted	2	-0.09	0.04	0.026	0.91
DMR313610520	eqtl-a-ENSG00000084676	DGWAS-6817	NCOA1	Blood clot, DVT, bronchitis, emphysema, asthma, rhinitis, eczema, allergy diagnosed by doctor: Hayfever, allergic rhinitis or eczema (UKB data field 6152_9)	Inverse variance weighted	2	-0.05	0.02	0.015	0.95
DMR313820232	eqtl-a-ENSG00000084676	DGWAS-6820	NCOA1	Prolapse of vaginal walls (PheCode 618.1)	Inverse variance weighted	2	-0.17	0.08	0.029	0.85
DMR314073784	eqtl-a-ENSG00000084676	DGWAS-6826	NCOA1	Disorders of uterus, NEC (PheCode 619.2)	Inverse variance weighted	2	-0.39	0.18	0.034	0.68
DMR314411531	eqtl-a-ENSG00000084676	DGWAS-6832	NCOA1	Mucous polyp of cervix (PheCode 622.2)	Inverse variance weighted	2	0.25	0.11	0.029	1.28
DMR317243891	eqtl-a-ENSG00000084676	DGWAS-6888	NCOA1	Psoriatic arthropathy (PheCode 696.42)	Inverse variance weighted	2	0.65	0.32	0.042	1.92
DMR317918557	eqtl-a-ENSG00000084676	DGWAS-6900	NCOA1	Diseases of hair and hair follicles (PheCode 704)	Inverse variance weighted	2	0.15	0.08	0.049	1.17
DMR318087429	eqtl-a-ENSG00000084676	DGWAS-6903	NCOA1	Sebaceous cyst (PheCode 706.2)	Inverse variance weighted	2	0.14	0.06	0.027	1.15
DMR318214189	eqtl-a-ENSG00000084676	DGWAS-6906	NCOA1	Systemic sclerosis (PheCode 709.3)	Inverse variance weighted	2	1.79	0.56	0.0014	5.96
DMR318298695	eqtl-a-ENSG00000084676	DGWAS-6908	NCOA1	Chronic osteomyelitis (PheCode 710.12)	Inverse variance weighted	2	1.05	0.51	0.039	2.87
DMR318551824	eqtl-a-ENSG00000084676	DGWAS-6913	NCOA1	Ankylosing spondylitis (PheCode 715.2)	Inverse variance weighted	2	1.12	0.42	0.0071	3.06
DMR325317075	eqtl-a-ENSG00000084676	DGWAS-7050	NCOA1	Familial combined hyperlipidemia defined by Dutch criteria	Inverse variance weighted	2	-0.16	0.05	0.00065	0.85
DMR325360045	eqtl-a-ENSG00000084676	DGWAS-7051	NCOA1	Familial combined hyperlipidemia defined by Consensus criteria	Inverse variance weighted	2	-0.1	0.03	0.0017	0.91
DMR325402860	eqtl-a-ENSG00000084676	DGWAS-7052	NCOA1	Familial combined hyperlipidemia defined by Mexico criteria	Inverse variance weighted	2	-0.18	0.08	0.023	0.83
DMR325816048	eqtl-a-ENSG00000084676	DGWAS-1056	NCOA1	Viral conjunctivitis	Inverse variance weighted	2	-0.48	0.23	0.038	0.62
DMR328109916	eqtl-a-ENSG00000084676	DGWAS-7110	NCOA1	Sleep apnea (MTAG) (adjusted for BMI)	Inverse variance weighted	2	-0.03	0.01	0.043	0.97
DMR329150098	eqtl-a-ENSG00000084676	DGWAS-1591	NCOA1	Physiological and behavioural disorders associated with sexual development and orientation	Inverse variance weighted	2	-1.72	0.82	0.035	0.18
DMR330286565	eqtl-a-ENSG00000084676	DGWAS-16	NCOA1	Malignant neoplasm of skin (controls excluding all cancers)	Inverse variance weighted	2	-0.11	0.05	0.022	0.9
DMR337637250	eqtl-a-ENSG00000084676	DGWAS-758	NCOA1	Other congenital malformations of ear	Inverse variance weighted	2	0.65	0.29	0.024	1.92
DMR339806331	eqtl-a-ENSG00000084676	DGWAS-80	NCOA1	Age-related macular degeneration (whether dry or wet)	Inverse variance weighted	2	-0.12	0.06	0.049	0.89
DMR340058845	eqtl-a-ENSG00000084676	DGWAS-1626	NCOA1	Diseases of thymus	Inverse variance weighted	2	-1.56	0.65	0.017	0.21
DMR340311446	eqtl-a-ENSG00000084676	DGWAS-81	NCOA1	Use of hypnotics and sedatives	Inverse variance weighted	2	-0.07	0.02	0.0033	0.93
DMR340816486	eqtl-a-ENSG00000084676	DGWAS-82	NCOA1	Mucosal proctocolitis	Inverse variance weighted	2	-0.22	0.11	0.049	0.8
DMR342205153	eqtl-a-ENSG00000084676	DGWAS-844	NCOA1	Other and unspecified bullous disorders	Inverse variance weighted	2	-0.78	0.35	0.026	0.46
DMR342415615	eqtl-a-ENSG00000084676	DGWAS-849	NCOA1	Foreign body granuloma of skin and subcutaneous tissue	Inverse variance weighted	2	-1.37	0.58	0.018	0.25
DMR343341214	eqtl-a-ENSG00000084676	DGWAS-867	NCOA1	Overjet	Inverse variance weighted	2	-0.55	0.24	0.019	0.58
DMR344309295	eqtl-a-ENSG00000084676	DGWAS-886	NCOA1	Dental caries 1 and operation codes, only avohilmo	Inverse variance weighted	2	0.07	0.03	0.0088	1.07
DMR344646134	eqtl-a-ENSG00000084676	DGWAS-892	NCOA1	Achalasia of cardia	Inverse variance weighted	2	-0.5	0.24	0.043	0.61
DMR345025043	eqtl-a-ENSG00000084676	DGWAS-9	NCOA1	Basal cell carcinoma (controls excluding all cancers)	Inverse variance weighted	2	-0.1	0.05	0.027	0.9
DMR345866013	eqtl-a-ENSG00000084676	DGWAS-914	NCOA1	Cerebral atherosclerosis	Inverse variance weighted	2	-0.69	0.31	0.024	0.5
DMR346076548	eqtl-a-ENSG00000084676	DGWAS-919	NCOA1	Acute myringitis	Inverse variance weighted	2	-0.87	0.42	0.038	0.42
DMR346834295	eqtl-a-ENSG00000084676	DGWAS-933	NCOA1	Separation of retinal layers (serosa)	Inverse variance weighted	2	-0.51	0.16	0.002	0.6
DMR346876398	eqtl-a-ENSG00000084676	DGWAS-934	NCOA1	Retinal breaks without detachment	Inverse variance weighted	2	-0.25	0.08	0.0022	0.78
DMR348096828	eqtl-a-ENSG00000084676	DGWAS-1641	NCOA1	Magnesium deficiency	Inverse variance weighted	2	1.61	0.58	0.0059	4.98
DMR349864467	eqtl-a-ENSG00000084676	DGWAS-993	NCOA1	Metabolic disorder, other/unspecified	Inverse variance weighted	2	1.31	0.67	0.05	3.71
DMR349990779	eqtl-a-ENSG00000084676	DGWAS-995	NCOA1	Congenital lactase deficiency	Inverse variance weighted	2	1.67	0.63	0.0077	5.3
DMR350874330	eqtl-a-ENSG00000084676	DGWAS-1659	NCOA1	Disorders of puberty	Inverse variance weighted	2	0.53	0.27	0.048	1.7
DMR352642505	eqtl-a-ENSG00000084676	DGWAS-1693	NCOA1	Immunodeficiency associated with other major defects	Inverse variance weighted	2	-1.91	0.85	0.024	0.15
DMR353989045	eqtl-a-ENSG00000084676	DGWAS-107	NCOA1	Dry age-related macular degeneration (includes geographic atrophy)	Inverse variance weighted	2	-0.15	0.07	0.037	0.86
DMR354073168	eqtl-a-ENSG00000084676	DGWAS-1719	NCOA1	Multiple myeloma and malignant plasma cell neoplasms (controls excluding all cancers)	Inverse variance weighted	2	0.31	0.16	0.05	1.36
DMR354601038	eqtl-a-ENSG00000084676	DGWAS-173	NCOA1	Allergic conjunctivitis	Inverse variance weighted	2	-0.09	0.04	0.018	0.91
DMR355316487	eqtl-a-ENSG00000084676	DGWAS-1744	NCOA1	Benign neoplasm: Pineal gland	Inverse variance weighted	2	1.48	0.72	0.041	4.39
DMR356452717	eqtl-a-ENSG00000084676	DGWAS-1766	NCOA1	Benign lipomatous neoplasm of of intra-abdominal organs	Inverse variance weighted	2	1.44	0.66	0.028	4.21
DMR359560233	eqtl-a-ENSG00000084676	DGWAS-1825	NCOA1	Leiomyosarcoma (controls excluding all cancers)	Inverse variance weighted	2	-0.91	0.42	0.033	0.4
DMR359686554	eqtl-a-ENSG00000084676	DGWAS-1827	NCOA1	Chromophobe cell carcinoma of kidney (controls excluding all cancers)	Inverse variance weighted	2	1.12	0.56	0.045	3.06
DMR360739031	eqtl-a-ENSG00000084676	DGWAS-1848	NCOA1	Other viral infections characterized by skin and mucous membrane lesions, not elsewhere classified	Inverse variance weighted	2	-0.36	0.17	0.033	0.7
DMR362759781	eqtl-a-ENSG00000084676	DGWAS-1888	NCOA1	Enterobiasis	Inverse variance weighted	2	1.11	0.54	0.039	3.03

## Sheet: SDHB
ID	ID exposure	ID outcome	Exposure	Outcome	Methods	Nsnp	Beta	SE	P-value	OR
DMR82245969	eqtl-a-ENSG00000117118	DGWAS-1907	SDHB	Dermatophytosis	Wald ratio	1	0.57	0.29	0.045	1.77
DMR83185213	eqtl-a-ENSG00000117118	DGWAS-1926	SDHB	Mycoses	Wald ratio	1	0.42	0.19	0.026	1.52
DMR84620758	eqtl-a-ENSG00000117118	DGWAS-1955	SDHB	Infections with a predominantly sexual mode of transmission	Wald ratio	1	-0.33	0.16	0.039	0.72
DMR85654662	eqtl-a-ENSG00000117118	DGWAS-1976	SDHB	Other viral diseases, not elsewhere classified	Wald ratio	1	-0.45	0.22	0.041	0.64
DMR86379891	eqtl-a-ENSG00000117118	DGWAS-1989	SDHB	Alzheimer's disease (Atypical or mixed) (more control exclusions)	Wald ratio	1	-0.94	0.41	0.023	0.39
DMR87075977	eqtl-a-ENSG00000117118	DGWAS-2004	SDHB	Depression medications	Wald ratio	1	0.21	0.08	0.015	1.23
DMR87200360	eqtl-a-ENSG00000117118	DGWAS-2006	SDHB	Acute appendicitis, no complications	Wald ratio	1	0.23	0.12	0.046	1.26
DMR88989878	eqtl-a-ENSG00000117118	DGWAS-2043	SDHB	Malignant neoplasm of bronchus and lung (controls excluding all cancers)	Wald ratio	1	-0.47	0.23	0.043	0.63
DMR89864614	eqtl-a-ENSG00000117118	DGWAS-2062	SDHB	Malignant neoplasm of head and neck (controls excluding all cancers)	Wald ratio	1	-0.79	0.38	0.038	0.46
DMR90402358	eqtl-a-ENSG00000117118	DGWAS-2073	SDHB	Non-small cell lung cancer (controls excluding all cancers)	Wald ratio	1	-0.61	0.25	0.014	0.54
DMR91355123	eqtl-a-ENSG00000117118	DGWAS-2091	SDHB	Malignant neoplasm of ovary (controls excluding all cancers)	Wald ratio	1	-1.09	0.44	0.012	0.34
DMR91437657	eqtl-a-ENSG00000117118	DGWAS-2093	SDHB	Serous carcinoma of ovary (controls excluding all cancers)	Wald ratio	1	-1.13	0.58	0.049	0.32
DMR93011547	eqtl-a-ENSG00000117118	DGWAS-2123	SDHB	Benign neoplasm: Anus and anal canal	Wald ratio	1	-1.39	0.62	0.024	0.25
DMR93176612	eqtl-a-ENSG00000117118	DGWAS-2127	SDHB	Benign neoplasm of bone and articular cartilage	Wald ratio	1	0.76	0.35	0.028	2.14
DMR93259146	eqtl-a-ENSG00000117118	DGWAS-2129	SDHB	Benign neoplasm: Long bones of lower limb	Wald ratio	1	1.46	0.57	0.011	4.29
DMR94336013	eqtl-a-ENSG00000117118	DGWAS-215	SDHB	Thyrotoxicosis with toxic multinodular goitre	Wald ratio	1	0.96	0.41	0.018	2.62
DMR95289307	eqtl-a-ENSG00000117118	DGWAS-1114	SDHB	Congenital malformations of the respiratory system	Wald ratio	1	-1.85	0.74	0.012	0.16
DMR96366011	eqtl-a-ENSG00000117118	DGWAS-219	SDHB	Malignant neoplasm of thyroid gland (controls excluding all cancers)	Wald ratio	1	-0.77	0.38	0.042	0.47
DMR97484839	eqtl-a-ENSG00000117118	DGWAS-1119	SDHB	Congenital malformations of genital organs	Wald ratio	1	1.11	0.35	0.0014	3.05
DMR98064552	eqtl-a-ENSG00000117118	DGWAS-2225	SDHB	Benign neoplasm of major salivary glands	Wald ratio	1	0.83	0.32	0.011	2.29
DMR98105819	eqtl-a-ENSG00000117118	DGWAS-2226	SDHB	Benign neoplasm: salivary glands, exclude unknown (D119)	Wald ratio	1	0.81	0.35	0.021	2.24
DMR98883863	eqtl-a-ENSG00000117118	DGWAS-2241	SDHB	Benign neoplasm: Uterine tubes and ligaments	Wald ratio	1	-2.12	0.87	0.015	0.12
DMR99884077	eqtl-a-ENSG00000117118	DGWAS-2261	SDHB	Carcinoma in situ of rectum (controls excluding all cancers)	Wald ratio	1	-4.19	1.8	0.02	0.02
DMR100131830	eqtl-a-ENSG00000117118	DGWAS-1124	SDHB	Congenital malformation of biliary tract	Wald ratio	1	-4.2	2.07	0.043	0.02
DMR102418381	eqtl-a-ENSG00000117118	DGWAS-2311	SDHB	Anaemia in chronic diseases classified elsewhere	Wald ratio	1	-1.58	0.69	0.022	0.21
DMR102706725	eqtl-a-ENSG00000117118	DGWAS-2318	SDHB	Other and unspecified diseases of blood and blood-forming organs	Wald ratio	1	1.44	0.67	0.031	4.22
DMR102997210	eqtl-a-ENSG00000117118	DGWAS-2323	SDHB	Other coagulation defects	Wald ratio	1	0.78	0.39	0.044	2.18
DMR103038469	eqtl-a-ENSG00000117118	DGWAS-2324	SDHB	Combined immunodeficiencies	Wald ratio	1	-2	0.97	0.039	0.14
DMR103968524	eqtl-a-ENSG00000117118	DGWAS-2344	SDHB	Certain disorders involving the immune mechanism	Wald ratio	1	0.43	0.21	0.046	1.53
DMR104217554	eqtl-a-ENSG00000117118	DGWAS-1132	SDHB	Phlebitis and thrombophlebitis of other deep vessels of lower extremities, drug-induced	Wald ratio	1	-2.67	0.96	0.0053	0.07
DMR104259458	eqtl-a-ENSG00000117118	DGWAS-2348	SDHB	Nezelof syndrome	Wald ratio	1	-3.42	1.51	0.023	0.03
DMR104424783	eqtl-a-ENSG00000117118	DGWAS-2351	SDHB	Other specified diseases with participation of lymphoreticular and reticulohistiocytic tissue	Wald ratio	1	-3.69	1.72	0.033	0.03
DMR104736752	eqtl-a-ENSG00000117118	DGWAS-2358	SDHB	Qualitative platelet defects	Wald ratio	1	-3.94	1.58	0.012	0.02
DMR104768339	eqtl-a-ENSG00000117118	DGWAS-2359	SDHB	Sarcoidosis	Wald ratio	1	0.59	0.26	0.024	1.8
DMR104809260	eqtl-a-ENSG00000117118	DGWAS-236	SDHB	Idiopathic pulmonary fibrosis	Wald ratio	1	-0.81	0.36	0.025	0.44
DMR105220262	eqtl-a-ENSG00000117118	DGWAS-2368	SDHB	Von Willebrand disease	Wald ratio	1	2.08	0.91	0.022	8.01
DMR105458889	eqtl-a-ENSG00000117118	DGWAS-2373	SDHB	Dermatopolymyositis (FG)	Wald ratio	1	-1.69	0.84	0.044	0.18
DMR106883810	eqtl-a-ENSG00000117118	DGWAS-2401	SDHB	Dry age-related macular degeneration (includes geographic atrophy)	Wald ratio	1	0.44	0.22	0.046	1.56
DMR109496828	eqtl-a-ENSG00000117118	DGWAS-2456	SDHB	Nontoxic diffuse goitre	Wald ratio	1	-1.25	0.59	0.034	0.29
DMR109872132	eqtl-a-ENSG00000117118	DGWAS-1144	SDHB	Alcohol related diseases, tilastokeskus definition, death only	Wald ratio	1	0.8	0.35	0.023	2.23
DMR110639554	eqtl-a-ENSG00000117118	DGWAS-2480	SDHB	Postinfectious hypothyroidism	Wald ratio	1	-2.09	0.87	0.016	0.12
DMR112157941	eqtl-a-ENSG00000117118	DGWAS-2510	SDHB	Disorders of pituitary gland, other and/or unspecified	Wald ratio	1	-3.04	1.33	0.022	0.05
DMR112724542	eqtl-a-ENSG00000117118	DGWAS-2522	SDHB	Testicular hypofunction	Wald ratio	1	-1.35	0.65	0.039	0.26
DMR113055702	eqtl-a-ENSG00000117118	DGWAS-1150	SDHB	Hydatidiform mole	Wald ratio	1	-1.71	0.81	0.035	0.18
DMR113332526	eqtl-a-ENSG00000117118	DGWAS-2533	SDHB	Thyrotoxicosis with toxic multinodular goitre	Wald ratio	1	1.42	0.51	0.0056	4.14
DMR113415056	eqtl-a-ENSG00000117118	DGWAS-2535	SDHB	Vitamin A deficiency	Wald ratio	1	-2.97	1.45	0.04	0.05
DMR113606063	eqtl-a-ENSG00000117118	DGWAS-2539	SDHB	Epileptic seizures related to drugs	Wald ratio	1	-4.82	1.89	0.011	0.01
DMR120791973	eqtl-a-ENSG00000117118	DGWAS-2684	SDHB	Obstructive hydrocephalus	Wald ratio	1	2.09	0.89	0.019	8.07
DMR120957034	eqtl-a-ENSG00000117118	DGWAS-2688	SDHB	Hereditary ataxia	Wald ratio	1	-1.74	0.89	0.05	0.17
DMR121747169	eqtl-a-ENSG00000117118	DGWAS-2704	SDHB	Migraine without aura, drug-induced	Wald ratio	1	-1.67	0.68	0.014	0.19
DMR121867675	eqtl-a-ENSG00000117118	DGWAS-2707	SDHB	Migraine with aura, drug-induced	Wald ratio	1	-1.96	0.91	0.032	0.14
DMR123874557	eqtl-a-ENSG00000117118	DGWAS-2746	SDHB	Other diseases of spinal cord	Wald ratio	1	1.14	0.57	0.044	3.14
DMR125186415	eqtl-a-ENSG00000117118	DGWAS-2772	SDHB	Background retinopathy and retinal vascular changes	Wald ratio	1	1.6	0.71	0.024	4.93
DMR125351482	eqtl-a-ENSG00000117118	DGWAS-2776	SDHB	Blepharochalasis	Wald ratio	1	0.38	0.18	0.041	1.46
DMR126234613	eqtl-a-ENSG00000117118	DGWAS-2795	SDHB	Atopic conjunctivitis	Wald ratio	1	1.66	0.6	0.0059	5.25
DMR126861580	eqtl-a-ENSG00000117118	DGWAS-2806	SDHB	Corneal pigmentations and deposits	Wald ratio	1	-4.09	1.6	0.01	0.02
DMR128488818	eqtl-a-ENSG00000117118	DGWAS-2839	SDHB	Hereditary retinal dystrophy	Wald ratio	1	-1.91	0.88	0.029	0.15
DMR128654722	eqtl-a-ENSG00000117118	DGWAS-2842	SDHB	Hordeolum and other deep inflammation of eyelid	Wald ratio	1	0.93	0.47	0.046	2.54
DMR129470847	eqtl-a-ENSG00000117118	DGWAS-2859	SDHB	Inflammation of lacrimal passages (chronic)	Wald ratio	1	-1.68	0.8	0.037	0.19
DMR130858983	eqtl-a-ENSG00000117118	DGWAS-2888	SDHB	Paralytic strabismus	Wald ratio	1	0.79	0.39	0.04	2.21
DMR131232863	eqtl-a-ENSG00000117118	DGWAS-2894	SDHB	Ptosis of eyelid	Wald ratio	1	0.68	0.32	0.032	1.98
DMR131846910	eqtl-a-ENSG00000117118	DGWAS-1189	SDHB	Orchitis and epididymitis	Wald ratio	1	0.79	0.31	0.011	2.2
DMR132903814	eqtl-a-ENSG00000117118	DGWAS-2927	SDHB	Blindness or visual impairment, binocular	Wald ratio	1	-3.79	1.56	0.015	0.02
DMR136044489	eqtl-a-ENSG00000117118	DGWAS-2989	SDHB	Suppurative otitis media, unspecified	Wald ratio	1	-1.33	0.59	0.025	0.26
DMR137154977	eqtl-a-ENSG00000117118	DGWAS-301	SDHB	Shoulder lesions	Wald ratio	1	0.19	0.09	0.041	1.21
DMR138867984	eqtl-a-ENSG00000117118	DGWAS-3044	SDHB	Secondary hypertension	Wald ratio	1	0.79	0.34	0.019	2.2
DMR140926666	eqtl-a-ENSG00000117118	DGWAS-3085	SDHB	Secondary right heart disease	Wald ratio	1	-1.15	0.51	0.024	0.32
DMR141175307	eqtl-a-ENSG00000117118	DGWAS-309	SDHB	Blepharochalasis	Wald ratio	1	0.39	0.18	0.029	1.47
DMR142454926	eqtl-a-ENSG00000117118	DGWAS-3114	SDHB	Idiopathic pulmonary fibrosis	Wald ratio	1	-0.85	0.38	0.025	0.43
DMR143060397	eqtl-a-ENSG00000117118	DGWAS-3127	SDHB	Unspecified chronic bronchitis	Wald ratio	1	1.03	0.5	0.039	2.79
DMR143142931	eqtl-a-ENSG00000117118	DGWAS-3129	SDHB	Chronic laryngitis and laryngotracheitis	Wald ratio	1	-0.65	0.25	0.011	0.52
DMR143963293	eqtl-a-ENSG00000117118	DGWAS-3145	SDHB	Nasal polyp	Wald ratio	1	-0.53	0.2	0.0081	0.59
DMR145824616	eqtl-a-ENSG00000117118	DGWAS-3183	SDHB	Alcoholic gastritis	Wald ratio	1	-1.73	0.81	0.033	0.18
DMR146073046	eqtl-a-ENSG00000117118	DGWAS-3188	SDHB	Acute appendicitis	Wald ratio	1	0.26	0.1	0.011	1.3
DMR146114272	eqtl-a-ENSG00000117118	DGWAS-3189	SDHB	Appendectomy	Wald ratio	1	0.23	0.11	0.031	1.26
DMR146404785	eqtl-a-ENSG00000117118	DGWAS-3194	SDHB	Other diseases of biliary tract	Wald ratio	1	0.72	0.35	0.04	2.06
DMR146487317	eqtl-a-ENSG00000117118	DGWAS-3196	SDHB	Dental caries 2	Wald ratio	1	-0.24	0.11	0.028	0.78
DMR148798648	eqtl-a-ENSG00000117118	DGWAS-3245	SDHB	Hypoplasia of dental enamel , including avohilmo	Wald ratio	1	1.48	0.68	0.029	4.4
DMR150033508	eqtl-a-ENSG00000117118	DGWAS-3269	SDHB	Molar incisor enamel hypoplasia , including avohilmo	Wald ratio	1	1.36	0.65	0.036	3.88
DMR150281940	eqtl-a-ENSG00000117118	DGWAS-3274	SDHB	Mandibular retrognathia	Wald ratio	1	0.87	0.39	0.024	2.39
DMR150323408	eqtl-a-ENSG00000117118	DGWAS-1225	SDHB	Bursitis of shoulder	Wald ratio	1	-1.45	0.61	0.017	0.23
DMR150365312	eqtl-a-ENSG00000117118	DGWAS-3275	SDHB	Mandibular retrognathia AND surgery (BSSRO)	Wald ratio	1	1.35	0.62	0.03	3.84
DMR152319365	eqtl-a-ENSG00000117118	DGWAS-3314	SDHB	Perforation of oesophagus	Wald ratio	1	-3.18	1.48	0.031	0.04
DMR155561964	eqtl-a-ENSG00000117118	DGWAS-3387	SDHB	Chloasma	Wald ratio	1	-3.5	1.7	0.039	0.03
DMR156453799	eqtl-a-ENSG00000117118	DGWAS-3404	SDHB	Erythema intertrigo	Wald ratio	1	1.58	0.72	0.029	4.84
DMR156577585	eqtl-a-ENSG00000117118	DGWAS-3407	SDHB	Other follicular disorders	Wald ratio	1	-0.89	0.38	0.02	0.41
DMR156660115	eqtl-a-ENSG00000117118	DGWAS-3409	SDHB	Other and unspecified follicular disorders	Wald ratio	1	-1.1	0.44	0.013	0.33
DMR156868106	eqtl-a-ENSG00000117118	DGWAS-3412	SDHB	Granuloma annulare	Wald ratio	1	-1.62	0.65	0.013	0.2
DMR158010153	eqtl-a-ENSG00000117118	DGWAS-3435	SDHB	Other and unspecified localized connective tissue disorders	Wald ratio	1	-2.56	1.14	0.025	0.08
DMR158363907	eqtl-a-ENSG00000117118	DGWAS-3442	SDHB	Nail dystrophy	Wald ratio	1	-2.42	0.79	0.0022	0.09
DMR160281656	eqtl-a-ENSG00000117118	DGWAS-1246	SDHB	Unequal limb length (acquired)	Wald ratio	1	2.11	1.03	0.042	8.22
DMR160447335	eqtl-a-ENSG00000117118	DGWAS-3485	SDHB	Scar conditions and fibrosis of skin	Wald ratio	1	-1.12	0.53	0.033	0.33
DMR160571128	eqtl-a-ENSG00000117118	DGWAS-3488	SDHB	Other and unspecified disorders of skin and subcutaneous tissue	Wald ratio	1	-0.77	0.38	0.041	0.46
DMR161637527	eqtl-a-ENSG00000117118	DGWAS-1249	SDHB	Mucocutaneous lymph node syndrome [Kawasaki]	Wald ratio	1	-2.81	1.05	0.0077	0.06
DMR163426317	eqtl-a-ENSG00000117118	DGWAS-3544	SDHB	Chondromalacia	Wald ratio	1	1.21	0.6	0.043	3.37
DMR164088892	eqtl-a-ENSG00000117118	DGWAS-3557	SDHB	Dermatopolymyositis, unspecified	Wald ratio	1	-2.8	1.42	0.049	0.06
DMR164751126	eqtl-a-ENSG00000117118	DGWAS-3570	SDHB	Enthesopathies of lower limb, excluding foot	Wald ratio	1	0.41	0.2	0.037	1.51
DMR164999559	eqtl-a-ENSG00000117118	DGWAS-3575	SDHB	Hypertrophy of (infrapatellar) fat pad	Wald ratio	1	-1.6	0.68	0.019	0.2
DMR167591862	eqtl-a-ENSG00000117118	DGWAS-1260	SDHB	Dermatopolymyositis, unspecified	Wald ratio	1	-2.88	1.43	0.044	0.06
DMR169541939	eqtl-a-ENSG00000117118	DGWAS-3666	SDHB	Rotator cuff syndrome	Wald ratio	1	0.26	0.11	0.021	1.3
DMR170881549	eqtl-a-ENSG00000117118	DGWAS-3693	SDHB	Disorders of synovium and tendon	Wald ratio	1	0.29	0.12	0.014	1.34
DMR173694825	eqtl-a-ENSG00000117118	DGWAS-3746	SDHB	Cystitis	Wald ratio	1	-0.26	0.13	0.044	0.77
DMR174647036	eqtl-a-ENSG00000117118	DGWAS-3765	SDHB	Female infertility	Wald ratio	1	0.35	0.15	0.023	1.42
DMR175556935	eqtl-a-ENSG00000117118	DGWAS-3783	SDHB	Habitual aborter	Wald ratio	1	1.43	0.68	0.036	4.17
DMR175763255	eqtl-a-ENSG00000117118	DGWAS-3788	SDHB	Hypertrophy of breast in women and men	Wald ratio	1	0.43	0.21	0.046	1.53
DMR177007254	eqtl-a-ENSG00000117118	DGWAS-3810	SDHB	Orchitis and epididymitis	Wald ratio	1	0.81	0.33	0.013	2.24
DMR177711042	eqtl-a-ENSG00000117118	DGWAS-3824	SDHB	Ovarian hyperstimulation (induction)	Wald ratio	1	1.81	0.78	0.02	6.09
DMR177958733	eqtl-a-ENSG00000117118	DGWAS-383	SDHB	Female infertility	Wald ratio	1	0.3	0.15	0.036	1.36
DMR178248973	eqtl-a-ENSG00000117118	DGWAS-3835	SDHB	Recurrent and persistent haematuria	Wald ratio	1	-1.87	0.8	0.02	0.15
DMR179283896	eqtl-a-ENSG00000117118	DGWAS-3856	SDHB	Vaginitis/vulvovaginitis/vulvitis/abscess of vulva	Wald ratio	1	-0.53	0.24	0.03	0.59
DMR180194388	eqtl-a-ENSG00000117118	DGWAS-3874	SDHB	Antepartum haemorrhage, not elsewhere classified	Wald ratio	1	1.23	0.39	0.0018	3.43
DMR180940507	eqtl-a-ENSG00000117118	DGWAS-3888	SDHB	Excessive vomiting in pregnancy	Wald ratio	1	0.81	0.34	0.018	2.25
DMR181644026	eqtl-a-ENSG00000117118	DGWAS-3901	SDHB	Labour and delivery complicated by fetal stress [distress]	Wald ratio	1	0.42	0.19	0.025	1.53
DMR183961272	eqtl-a-ENSG00000117118	DGWAS-3948	SDHB	Other puerperal infections	Wald ratio	1	0.74	0.35	0.035	2.1
DMR184251704	eqtl-a-ENSG00000117118	DGWAS-3953	SDHB	Alcohol related diseases, tilastokeskus definition, death only	Wald ratio	1	0.89	0.38	0.02	2.44
DMR184540535	eqtl-a-ENSG00000117118	DGWAS-1294	SDHB	Other and unspecified pemphigus	Wald ratio	1	-4.08	1.78	0.022	0.02
DMR185038232	eqtl-a-ENSG00000117118	DGWAS-1027	SDHB	Benign neoplasm of major salivary glands	Wald ratio	1	0.74	0.31	0.017	2.1
DMR185743568	eqtl-a-ENSG00000117118	DGWAS-3981	SDHB	Phlebitis and thrombophlebitis of other deep vessels of lower extremities, drug-induced	Wald ratio	1	-2.68	1.04	0.01	0.07
DMR187522902	eqtl-a-ENSG00000117118	DGWAS-4015	SDHB	Congenital malformations of genital organs	Wald ratio	1	1.08	0.36	0.0027	2.95
DMR187771335	eqtl-a-ENSG00000117118	DGWAS-4020	SDHB	Congenital malformations of ovaries, fallopian tubes and broad ligaments	Wald ratio	1	0.86	0.41	0.036	2.37
DMR187812798	eqtl-a-ENSG00000117118	DGWAS-130	SDHB	Hypertrophy of breast in women and men	Wald ratio	1	0.42	0.2	0.037	1.53
DMR187937231	eqtl-a-ENSG00000117118	DGWAS-4023	SDHB	Congenital malformations of the respiratory system	Wald ratio	1	-1.5	0.58	0.01	0.22
DMR188019765	eqtl-a-ENSG00000117118	DGWAS-4025	SDHB	Congenital malformations of trachea and bronchus	Wald ratio	1	-1.75	0.71	0.014	0.17
DMR189919643	eqtl-a-ENSG00000117118	DGWAS-4061	SDHB	Other specified congenital malformation syndromes affecting multiple systems	Wald ratio	1	4.37	1.43	0.0022	79.38
DMR191073440	eqtl-a-ENSG00000117118	DGWAS-1306	SDHB	Nail dystrophy	Wald ratio	1	-2.31	0.78	0.0033	0.1
DMR191484883	eqtl-a-ENSG00000117118	DGWAS-4093	SDHB	Other secondary coxarthrosis	Wald ratio	1	-1.18	0.57	0.038	0.31
DMR191815331	eqtl-a-ENSG00000117118	DGWAS-41	SDHB	Depression medications	Wald ratio	1	0.19	0.08	0.021	1.21
DMR193300427	eqtl-a-ENSG00000117118	DGWAS-4129	SDHB	Thyrotoxicosis	Wald ratio	1	0.62	0.21	0.0024	1.87
DMR193341549	eqtl-a-ENSG00000117118	DGWAS-1310	SDHB	Other and unspecified localized connective tissue disorders	Wald ratio	1	-4.35	1.82	0.017	0.01
DMR193631670	eqtl-a-ENSG00000117118	DGWAS-4135	SDHB	Ulcerative enterocolitis	Wald ratio	1	1.24	0.54	0.022	3.45
DMR194004289	eqtl-a-ENSG00000117118	DGWAS-4142	SDHB	Vascular dementia (multiple infarctions)	Wald ratio	1	-1.66	0.79	0.036	0.19
DMR194289508	eqtl-a-ENSG00000117118	DGWAS-1029	SDHB	Benign neoplasm: Parotid gland	Wald ratio	1	0.88	0.36	0.014	2.4
DMR194441702	eqtl-a-ENSG00000117118	DGWAS-415	SDHB	Dermatopolymyositis (FG)	Wald ratio	1	-1.86	0.82	0.024	0.16
DMR195021570	eqtl-a-ENSG00000117118	DGWAS-4161	SDHB	Previous suicide attempt	Wald ratio	1	-1.73	0.74	0.019	0.18
DMR196883650	eqtl-a-ENSG00000117118	DGWAS-426	SDHB	Alzheimer's disease (Atypical or mixed) (more control exclusions)	Wald ratio	1	-0.8	0.39	0.037	0.45
DMR198079747	eqtl-a-ENSG00000117118	DGWAS-429	SDHB	Infections with a predominantly sexual mode of transmission	Wald ratio	1	-0.33	0.15	0.032	0.72
DMR199142861	eqtl-a-ENSG00000117118	DGWAS-432	SDHB	Ulcerative enterocolitis	Wald ratio	1	1.17	0.52	0.025	3.22
DMR200166362	eqtl-a-ENSG00000117118	DGWAS-1324	SDHB	Other and unspecified follicular disorders	Wald ratio	1	-1.03	0.51	0.042	0.36
DMR200464979	eqtl-a-ENSG00000117118	DGWAS-4363	SDHB	Illnesses of siblings: Severe depression	Wald ratio	1	-0.02	0.01	0.018	0.98
DMR202001608	eqtl-a-ENSG00000117118	DGWAS-4403	SDHB	Other and unspecified vascular occlusions	Wald ratio	1	0	0	0.0098	1
DMR204691029	eqtl-a-ENSG00000117118	DGWAS-4457	SDHB	Diabetic ketoacidosis	Wald ratio	1	0	0	0.012	1
DMR206314294	eqtl-a-ENSG00000117118	DGWAS-4494	SDHB	Diagnoses - main ICD10: D09 Carcinoma in situ of other and unspecified sites	Wald ratio	1	0	0	0.046	1
DMR206783091	eqtl-a-ENSG00000117118	DGWAS-4502	SDHB	Diagnoses - main ICD10: D14 Benign neoplasm of middle ear and respiratory system	Wald ratio	1	0	0	0.024	1
DMR207637328	eqtl-a-ENSG00000117118	DGWAS-4520	SDHB	Retinal vascular disorders	Wald ratio	1	0	0	0.05	1
DMR208874189	eqtl-a-ENSG00000117118	DGWAS-4542	SDHB	Non-cancer illness code, self-reported: jaundice (unknown cause)	Wald ratio	1	0	0	0.037	1
DMR209515672	eqtl-a-ENSG00000117118	DGWAS-4555	SDHB	Non-cancer illness code, self-reported: type 1 diabetes	Wald ratio	1	0	0	0.017	1
DMR210070997	eqtl-a-ENSG00000117118	DGWAS-4568	SDHB	Diagnoses - main ICD10: D21 Other benign neoplasms of connective and other soft tissue	Wald ratio	1	0	0	0.0035	1
DMR210369481	eqtl-a-ENSG00000117118	DGWAS-4573	SDHB	Diagnoses - main ICD10: D33 Benign neoplasm of brain and other parts of central nervous system	Wald ratio	1	0	0	0.0047	1
DMR210626686	eqtl-a-ENSG00000117118	DGWAS-4579	SDHB	Diagnoses - main ICD10: I24 Other acute ischaemic heart diseases	Wald ratio	1	0	0	0.005	1
DMR211438107	eqtl-a-ENSG00000117118	DGWAS-4594	SDHB	Diagnoses - main ICD10: D75 Other diseases of blood and blood-forming organs	Wald ratio	1	0	0	0.019	1
DMR212377349	eqtl-a-ENSG00000117118	DGWAS-4614	SDHB	Diagnoses - main ICD10: H80 Otosclerosis	Wald ratio	1	0	0	0.029	1
DMR212675902	eqtl-a-ENSG00000117118	DGWAS-4621	SDHB	Non-cancer illness code, self-reported: jaundice (unknown cause)	Wald ratio	1	0	0	0.029	1
DMR213018480	eqtl-a-ENSG00000117118	DGWAS-2213	SDHB	Benign neoplasm: Parotid gland	Wald ratio	1	1.22	0.44	0.006	3.38
DMR214254991	eqtl-a-ENSG00000117118	DGWAS-4652	SDHB	Non-cancer illness code, self-reported: eye trauma	Wald ratio	1	0	0	0.042	1
DMR215750718	eqtl-a-ENSG00000117118	DGWAS-4681	SDHB	Non-cancer illness code, self-reported: dupuytren's contracture	Wald ratio	1	0	0	0.032	1
DMR217031468	eqtl-a-ENSG00000117118	DGWAS-471	SDHB	Von Willebrand disease	Wald ratio	1	2.09	0.89	0.018	8.08
DMR218736795	eqtl-a-ENSG00000117118	DGWAS-4741	SDHB	Thyrotoxicosis, other and/or unspecified	Wald ratio	1	0	0	0.049	1
DMR219121729	eqtl-a-ENSG00000117118	DGWAS-4749	SDHB	Purpura and other haemorrhagic conditions	Wald ratio	1	0	0	0.04	1
DMR220189563	eqtl-a-ENSG00000117118	DGWAS-4771	SDHB	Diagnoses - main ICD10: D69 Purpura and other haemorrhagic conditions	Wald ratio	1	0	0	0.014	1
DMR220788019	eqtl-a-ENSG00000117118	DGWAS-1363	SDHB	Perforation of oesophagus	Wald ratio	1	-2.93	1.44	0.042	0.05
DMR223647561	eqtl-a-ENSG00000117118	DGWAS-4843	SDHB	Diagnoses - main ICD10: I77 Other disorders of arteries and arterioles	Wald ratio	1	0	0	0.0017	1
DMR223775396	eqtl-a-ENSG00000117118	DGWAS-4845	SDHB	Diagnoses - main ICD10: C44 Other malignant neoplasms of skin	Wald ratio	1	0.01	0.01	0.05	1.01
DMR224074650	eqtl-a-ENSG00000117118	DGWAS-4852	SDHB	Diagnoses - main ICD10: D09 Carcinoma in situ of other and unspecified sites	Wald ratio	1	0	0	0.049	1
DMR226508098	eqtl-a-ENSG00000117118	DGWAS-1374	SDHB	Mandibular retrognathia	Wald ratio	1	0.88	0.36	0.015	2.4
DMR227020145	eqtl-a-ENSG00000117118	DGWAS-4915	SDHB	Diagnoses - main ICD10: I83 Varicose veins of lower extremities	Wald ratio	1	0.01	0.01	0.029	1.01
DMR229103531	eqtl-a-ENSG00000117118	DGWAS-4957	SDHB	Keratitis	Wald ratio	1	0	0	0.047	1
DMR229146400	eqtl-a-ENSG00000117118	DGWAS-4958	SDHB	Illnesses of siblings: Prostate cancer	Wald ratio	1	-0.01	0	0.01	0.99
DMR230726713	eqtl-a-ENSG00000117118	DGWAS-4990	SDHB	Diagnoses - main ICD10: I22 Subsequent myocardial infarction	Wald ratio	1	0	0	0.037	1
DMR232682863	eqtl-a-ENSG00000117118	DGWAS-1386	SDHB	Impacted teeth	Wald ratio	1	0.46	0.22	0.034	1.59
DMR233237791	eqtl-a-ENSG00000117118	DGWAS-5036	SDHB	Other or unspecified ileus, impaction or obstruction	Wald ratio	1	0	0	0.03	1
DMR234818680	eqtl-a-ENSG00000117118	DGWAS-507	SDHB	Granuloma annulare	Wald ratio	1	-1.68	0.63	0.0077	0.19
DMR236014280	eqtl-a-ENSG00000117118	DGWAS-5095	SDHB	Diagnoses - main ICD10: D06 Carcinoma in situ of cervix uteri	Wald ratio	1	0	0	0.024	1
DMR237295513	eqtl-a-ENSG00000117118	DGWAS-5119	SDHB	Diagnoses - main ICD10: I47 Paroxysmal tachycardia	Wald ratio	1	0.01	0	0.023	1.01
DMR237636618	eqtl-a-ENSG00000117118	DGWAS-5125	SDHB	Diagnoses - main ICD10: D14 Benign neoplasm of middle ear and respiratory system	Wald ratio	1	0	0	0.048	1
DMR239644423	eqtl-a-ENSG00000117118	DGWAS-5164	SDHB	Diabetic ketoacidosis	Wald ratio	1	0	0	0.0061	1
DMR240626716	eqtl-a-ENSG00000117118	DGWAS-5184	SDHB	Non-cancer illness code, self-reported: urinary tract infection/kidney infection	Wald ratio	1	0.01	0	0.0073	1.01
DMR241053009	eqtl-a-ENSG00000117118	DGWAS-5194	SDHB	Non-cancer illness code, self-reported: pituitary adenoma/tumour	Wald ratio	1	0	0	0.037	1
DMR241607552	eqtl-a-ENSG00000117118	DGWAS-5204	SDHB	Thyrotoxicosis, other and/or unspecified	Wald ratio	1	0	0	0.044	1
DMR242333221	eqtl-a-ENSG00000117118	DGWAS-5219	SDHB	Diagnoses - main ICD10: D33 Benign neoplasm of brain and other parts of central nervous system	Wald ratio	1	0	0	0.048	1
DMR244127279	eqtl-a-ENSG00000117118	DGWAS-5255	SDHB	Non-cancer illness code, self-reported: hereditary/genetic haematological disorder	Wald ratio	1	0	0	0.05	1
DMR244213007	eqtl-a-ENSG00000117118	DGWAS-5257	SDHB	Illnesses of siblings: Prostate cancer	Wald ratio	1	-0.01	0	0.014	0.99
DMR245067200	eqtl-a-ENSG00000117118	DGWAS-5273	SDHB	Non-cancer illness code, self-reported: type 1 diabetes	Wald ratio	1	0	0	0.0076	1
DMR246475783	eqtl-a-ENSG00000117118	DGWAS-530	SDHB	Ptosis of eyelid	Wald ratio	1	0.63	0.3	0.039	1.88
DMR248611762	eqtl-a-ENSG00000117118	DGWAS-5341	SDHB	Diagnoses - main ICD10: D06 Carcinoma in situ of cervix uteri	Wald ratio	1	0	0	0.025	1
DMR253843844	eqtl-a-ENSG00000117118	DGWAS-5444	SDHB	Other or unspecified ileus, impaction or obstruction	Wald ratio	1	0	0	0.0064	1
DMR254228136	eqtl-a-ENSG00000117118	DGWAS-5451	SDHB	Diagnoses - main ICD10: K08 Other disorders of teeth and supporting structures	Wald ratio	1	0	0	0.026	1
DMR254313874	eqtl-a-ENSG00000117118	DGWAS-5453	SDHB	Non-cancer illness code, self-reported: urinary tract infection/kidney infection	Wald ratio	1	0	0	0.012	1
DMR255936606	eqtl-a-ENSG00000117118	DGWAS-1430	SDHB	Secondary right heart disease	Wald ratio	1	-1.14	0.49	0.019	0.32
DMR256695096	eqtl-a-ENSG00000117118	DGWAS-553	SDHB	Nontoxic diffuse goitre	Wald ratio	1	-1.43	0.56	0.011	0.24
DMR258704580	eqtl-a-ENSG00000117118	DGWAS-5591	SDHB	Asthma (adult onset)	Wald ratio	1	1.9	0.08	0	6.72
DMR258746631	eqtl-a-ENSG00000117118	DGWAS-5592	SDHB	Asthma (childhood onset)	Wald ratio	1	2.02	0.12	0	7.52
DMR259280163	eqtl-a-ENSG00000117118	DGWAS-5603	SDHB	COVID-19 (RELEASE 4)	Wald ratio	1	-0.35	0.14	0.016	0.71
DMR259322652	eqtl-a-ENSG00000117118	DGWAS-5604	SDHB	COVID-19 (hospitalized vs population) RELEASE 4	Wald ratio	1	-0.49	0.17	0.0035	0.62
DMR259365472	eqtl-a-ENSG00000117118	DGWAS-5605	SDHB	COVID-19 (covid vs lab/self reported negative) RELEASE 4	Wald ratio	1	-0.49	0.17	0.0035	0.62
DMR259408255	eqtl-a-ENSG00000117118	DGWAS-5606	SDHB	COVID-19 (hospitalized vs population) RELEASE 4	Wald ratio	1	-0.63	0.21	0.0032	0.53
DMR259450839	eqtl-a-ENSG00000117118	DGWAS-5607	SDHB	COVID-19 (RELEASE 4)	Wald ratio	1	-0.41	0.13	0.0023	0.67
DMR259663159	eqtl-a-ENSG00000117118	DGWAS-5610	SDHB	COVID-19 (very severe respiratory confirmed vs population) RELEASE 4	Wald ratio	1	-0.62	0.26	0.019	0.54
DMR259785525	eqtl-a-ENSG00000117118	DGWAS-5613	SDHB	Appendicular lean mass	Wald ratio	1	-0.05	0.03	0.048	0.95
DMR260243580	eqtl-a-ENSG00000117118	DGWAS-5634	SDHB	Type 2 diabetes	Wald ratio	1	2.17	0.83	0.0087	8.73
DMR261419328	eqtl-a-ENSG00000117118	DGWAS-1026	SDHB	Benign neoplasm: salivary glands, exclude unknown (D119)	Wald ratio	1	0.75	0.34	0.026	2.11
DMR262270586	eqtl-a-ENSG00000117118	DGWAS-1450	SDHB	Suppurative otitis media, unspecified	Wald ratio	1	-1.35	0.45	0.0029	0.26
DMR264767572	eqtl-a-ENSG00000117118	DGWAS-579	SDHB	Mycoses	Wald ratio	1	0.53	0.19	0.0066	1.69
DMR266193798	eqtl-a-ENSG00000117118	DGWAS-582	SDHB	Vocal cord dysfunction	Wald ratio	1	-0.56	0.23	0.016	0.57
DMR267277821	eqtl-a-ENSG00000117118	DGWAS-1044	SDHB	Malignant neoplasm of ovary (controls excluding all cancers)	Wald ratio	1	-1.08	0.44	0.014	0.34
DMR271024141	eqtl-a-ENSG00000117118	DGWAS-598	SDHB	Excessive vomiting in pregnancy	Wald ratio	1	0.71	0.33	0.029	2.03
DMR271135031	eqtl-a-ENSG00000117118	DGWAS-1475	SDHB	Blindness or visual impairment, binocular	Wald ratio	1	-3.31	1.49	0.027	0.04
DMR272342313	eqtl-a-ENSG00000117118	DGWAS-601	SDHB	Antepartum haemorrhage, not elsewhere classified	Wald ratio	1	0.77	0.32	0.015	2.15
DMR272509265	eqtl-a-ENSG00000117118	DGWAS-6013	SDHB	Type 2 diabetes	Wald ratio	1	0.01	0	0.03	1.01
DMR274109130	eqtl-a-ENSG00000117118	DGWAS-1481	SDHB	Paralytic strabismus	Wald ratio	1	0.78	0.37	0.036	2.17
DMR274584261	eqtl-a-ENSG00000117118	DGWAS-6055	SDHB	Breast cancer [female] (PheCode 174.1)	Wald ratio	1	0.66	0.33	0.048	1.93
DMR275682444	eqtl-a-ENSG00000117118	DGWAS-6078	SDHB	Secondary malignant neoplasm of digestive systems (PheCode 198.3)	Wald ratio	1	-1.3	0.59	0.027	0.27
DMR276484970	eqtl-a-ENSG00000117118	DGWAS-6095	SDHB	Cancer code, self-reported: large bowel cancer/colorectal cancer (UKB data field 20001_1020)	Wald ratio	1	-1.51	0.57	0.0083	0.22
DMR277644377	eqtl-a-ENSG00000117118	DGWAS-6119	SDHB	Cancer code, self-reported: primary bone cancer (UKB data field 20001_1063)	Wald ratio	1	-3.24	1.3	0.013	0.04
DMR278478697	eqtl-a-ENSG00000117118	DGWAS-1490	SDHB	Inflammation of lacrimal passages (chronic)	Wald ratio	1	-1.97	0.8	0.014	0.14
DMR279196025	eqtl-a-ENSG00000117118	DGWAS-615	SDHB	Rotator cuff syndrome	Wald ratio	1	0.34	0.11	0.0031	1.4
DMR279364895	eqtl-a-ENSG00000117118	DGWAS-6153	SDHB	Illnesses of siblings: Prostate cancer (UKB data field 20111_13)	Wald ratio	1	-0.44	0.19	0.022	0.64
DMR279997599	eqtl-a-ENSG00000117118	DGWAS-6164	SDHB	Bipolar and major depression status: Probable Recurrent major depression (moderate) (UKB data field 20126_4)	Wald ratio	1	-0.27	0.13	0.04	0.76
DMR280799769	eqtl-a-ENSG00000117118	DGWAS-6180	SDHB	Leukemia (PheCode 204)	Wald ratio	1	-3.26	1.24	0.0088	0.04
DMR282868468	eqtl-a-ENSG00000117118	DGWAS-6221	SDHB	Wheeze or whistling in the chest in last year (UKB data field 2316)	Wald ratio	1	-0.12	0.05	0.026	0.89
DMR283120661	eqtl-a-ENSG00000117118	DGWAS-6226	SDHB	Nontoxic multinodular goiter (PheCode 241.2)	Wald ratio	1	-1.25	0.58	0.033	0.29
DMR283205100	eqtl-a-ENSG00000117118	DGWAS-6228	SDHB	Thyrotoxicosis with or without goiter (PheCode 242)	Wald ratio	1	-1.58	0.8	0.047	0.21
DMR284850210	eqtl-a-ENSG00000117118	DGWAS-626	SDHB	Chondromalacia	Wald ratio	1	1.25	0.59	0.034	3.5
DMR287721364	eqtl-a-ENSG00000117118	DGWAS-1508	SDHB	Corneal pigmentations and deposits	Wald ratio	1	-4.11	1.6	0.01	0.02
DMR287847999	eqtl-a-ENSG00000117118	DGWAS-6318	SDHB	Convulsions (PheCode 345.3)	Wald ratio	1	1.07	0.37	0.0037	2.91
DMR288016855	eqtl-a-ENSG00000117118	DGWAS-6321	SDHB	Other and unspecified disorders of the nervous system (PheCode 349)	Wald ratio	1	-2.43	1.07	0.022	0.09
DMR291014732	eqtl-a-ENSG00000117118	DGWAS-638	SDHB	Granulomatous disorders of skin and subcutaneous tissue	Wald ratio	1	-1.27	0.62	0.041	0.28
DMR294054671	eqtl-a-ENSG00000117118	DGWAS-6439	SDHB	ICD10 C51.9: Malignant neoplasm of vulva, unspecified	Wald ratio	1	-4.46	1.56	0.0043	0.01
DMR295574772	eqtl-a-ENSG00000117118	DGWAS-6469	SDHB	ICD10 D04.3: Carcinoma in situ of skin of other and unspecified parts of face	Wald ratio	1	-1.93	0.86	0.025	0.15
DMR296039308	eqtl-a-ENSG00000117118	DGWAS-6478	SDHB	ICD10 D06.1: Carcinoma in situ of exocervix	Wald ratio	1	-1.81	0.74	0.014	0.16
DMR297250809	eqtl-a-ENSG00000117118	DGWAS-6501	SDHB	Myocardial infarction (PheCode 411.2)	Wald ratio	1	0.39	0.16	0.015	1.47
DMR297672732	eqtl-a-ENSG00000117118	DGWAS-651	SDHB	Molar incisor enamel hypoplasia	Wald ratio	1	1.27	0.62	0.042	3.56
DMR298517000	eqtl-a-ENSG00000117118	DGWAS-6525	SDHB	Cardiac arrest (PheCode 427.42)	Wald ratio	1	-2.03	0.91	0.026	0.13
DMR299192942	eqtl-a-ENSG00000117118	DGWAS-654	SDHB	Hypoplasia of dental enamel , including avohilmo	Wald ratio	1	1.56	0.66	0.017	4.77
DMR300121999	eqtl-a-ENSG00000117118	DGWAS-6558	SDHB	Arterial embolism and thrombosis of lower extremity artery (PheCode 444.1)	Wald ratio	1	-1.53	0.68	0.025	0.22
DMR302148524	eqtl-a-ENSG00000117118	DGWAS-6598	SDHB	Acute bronchitis and bronchiolitis (PheCode 483)	Wald ratio	1	-2.48	1.08	0.021	0.08
DMR302991934	eqtl-a-ENSG00000117118	DGWAS-1002	SDHB	Endocrine disorders, other/unspecified	Wald ratio	1	-1.43	0.64	0.024	0.24
DMR304258603	eqtl-a-ENSG00000117118	DGWAS-6636	SDHB	Sialoadenitis (PheCode 527.2)	Wald ratio	1	-2.17	0.79	0.0058	0.11
DMR304427603	eqtl-a-ENSG00000117118	DGWAS-664	SDHB	Secondary hypertension	Wald ratio	1	0.72	0.33	0.028	2.05
DMR306918234	eqtl-a-ENSG00000117118	DGWAS-6689	SDHB	Flatulence (PheCode 561.2)	Wald ratio	1	-2.04	0.71	0.004	0.13
DMR307424964	eqtl-a-ENSG00000117118	DGWAS-6699	SDHB	Peritoneal adhesions (postoperative) (postinfection) (PheCode 568.1)	Wald ratio	1	-1.69	0.62	0.0062	0.18
DMR307467164	eqtl-a-ENSG00000117118	DGWAS-67	SDHB	Nasal polyp	Wald ratio	1	-0.51	0.21	0.014	0.6
DMR307635685	eqtl-a-ENSG00000117118	DGWAS-6702	SDHB	Other disorders of intestine (PheCode 569)	Wald ratio	1	0.68	0.32	0.033	1.97
DMR308262505	eqtl-a-ENSG00000117118	DGWAS-6713	SDHB	Cholelithiasis (PheCode 574.1)	Wald ratio	1	-0.42	0.17	0.013	0.66
DMR308641870	eqtl-a-ENSG00000117118	DGWAS-1549	SDHB	Migraine without aura, drug-induced	Wald ratio	1	-2.17	0.86	0.011	0.11
DMR309610407	eqtl-a-ENSG00000117118	DGWAS-674	SDHB	Eustachian salpingitis and obstruction	Wald ratio	1	0.64	0.32	0.044	1.9
DMR309821266	eqtl-a-ENSG00000117118	DGWAS-6744	SDHB	Calculus of kidney (PheCode 594.1)	Wald ratio	1	0.56	0.27	0.04	1.75
DMR309905771	eqtl-a-ENSG00000117118	DGWAS-6746	SDHB	Calculus of ureter (PheCode 594.3)	Wald ratio	1	0.69	0.29	0.016	2
DMR310328033	eqtl-a-ENSG00000117118	DGWAS-6754	SDHB	Other disorders of urethra and urinary tract (PheCode 597)	Wald ratio	1	1.3	0.64	0.041	3.66
DMR310708039	eqtl-a-ENSG00000117118	DGWAS-6761	SDHB	Other abnormality of urination (PheCode 599.9)	Wald ratio	1	0.95	0.44	0.033	2.58
DMR312775997	eqtl-a-ENSG00000117118	DGWAS-6800	SDHB	Eye problems/disorders: PHESANT recoding (UKB data field 6148_100)	Wald ratio	1	-0.21	0.09	0.025	0.81
DMR312944836	eqtl-a-ENSG00000117118	DGWAS-6803	SDHB	Eye problems/disorders: Macular degeneration (UKB data field 6148_5)	Wald ratio	1	0.49	0.25	0.047	1.63
DMR313995944	eqtl-a-ENSG00000117118	DGWAS-6824	SDHB	Genital prolapse (PheCode 618)	Wald ratio	1	-2.57	1.22	0.035	0.08
DMR314249490	eqtl-a-ENSG00000117118	DGWAS-156	SDHB	Acute appendicitis	Wald ratio	1	0.23	0.1	0.017	1.26
DMR315262944	eqtl-a-ENSG00000117118	DGWAS-6849	SDHB	Premenopausal menorrhagia (PheCode 627.4)	Wald ratio	1	-1.97	0.9	0.03	0.14
DMR316870674	eqtl-a-ENSG00000117118	DGWAS-6881	SDHB	Disorder of skin and subcutaneous tissue, not otherwise specified (PheCode 689)	Wald ratio	1	-0.45	0.21	0.03	0.64
DMR318558501	eqtl-a-ENSG00000117118	DGWAS-6913	SDHB	Ankylosing spondylitis (PheCode 715.2)	Wald ratio	1	2.08	1.05	0.047	8.01
DMR318980825	eqtl-a-ENSG00000117118	DGWAS-6922	SDHB	Spondylosis and allied disorders (PheCode 721)	Wald ratio	1	-1.06	0.5	0.033	0.35
DMR319276618	eqtl-a-ENSG00000117118	DGWAS-6929	SDHB	Bursitis (PheCode 726.3)	Wald ratio	1	1.15	0.49	0.019	3.17
DMR320079163	eqtl-a-ENSG00000117118	DGWAS-6946	SDHB	Hammer toe (acquired) (PheCode 735.21)	Wald ratio	1	-1.1	0.43	0.012	0.33
DMR320121420	eqtl-a-ENSG00000117118	DGWAS-6947	SDHB	Hallux rigidus (PheCode 735.23)	Wald ratio	1	0.87	0.38	0.021	2.38
DMR321304067	eqtl-a-ENSG00000117118	DGWAS-6972	SDHB	Congenital anomalies of male genital organs (PheCode 751.12)	Wald ratio	1	-3.27	1.48	0.028	0.04
DMR323414019	eqtl-a-ENSG00000117118	DGWAS-7011	SDHB	Complication of colostomy or enterostomy (PheCode 853)	Wald ratio	1	-1.69	0.72	0.019	0.18
DMR326510104	eqtl-a-ENSG00000117118	DGWAS-7076	SDHB	Hip arthrosis	Wald ratio	1	0.23	0.11	0.041	1.26
DMR326834059	eqtl-a-ENSG00000117118	DGWAS-7082	SDHB	Rheumatoid arthritis	Wald ratio	1	0.36	0.15	0.019	1.44
DMR327553870	eqtl-a-ENSG00000117118	DGWAS-1587	SDHB	Somatoform disorder	Wald ratio	1	-0.43	0.22	0.049	0.65
DMR328941748	eqtl-a-ENSG00000117118	DGWAS-719	SDHB	Benign neoplasm: Heart	Wald ratio	1	-3.97	1.77	0.025	0.02
DMR329703789	eqtl-a-ENSG00000117118	DGWAS-1593	SDHB	Sexual dysfunction	Wald ratio	1	1.74	0.87	0.046	5.71
DMR329745896	eqtl-a-ENSG00000117118	DGWAS-723	SDHB	Benign neoplasm of bone and articular cartilage	Wald ratio	1	0.67	0.32	0.038	1.96
DMR331605094	eqtl-a-ENSG00000117118	DGWAS-7397	SDHB	Immunological or systemic disorder	Wald ratio	1	0.01	0.01	0.042	1.01
DMR331732526	eqtl-a-ENSG00000117118	DGWAS-74	SDHB	Thyrotoxicosis	Wald ratio	1	0.44	0.18	0.015	1.55
DMR334209140	eqtl-a-ENSG00000117118	DGWAS-1614	SDHB	Psychotic depression	Wald ratio	1	0.76	0.38	0.046	2.15
DMR337314758	eqtl-a-ENSG00000117118	DGWAS-1620	SDHB	Epileptic seizures related to drugs	Wald ratio	1	-4	1.79	0.025	0.02
DMR339013715	eqtl-a-ENSG00000117118	DGWAS-785	SDHB	Labour and delivery complicated by fetal stress [distress]	Wald ratio	1	0.37	0.18	0.037	1.45
DMR339350386	eqtl-a-ENSG00000117118	DGWAS-791	SDHB	Ovarian hyperstimulation (induction)	Wald ratio	1	1.6	0.73	0.028	4.94
DMR340107642	eqtl-a-ENSG00000117118	DGWAS-805	SDHB	Other abnormal uterine and caginal bleeding	Wald ratio	1	0.35	0.17	0.043	1.41
DMR340696962	eqtl-a-ENSG00000117118	DGWAS-817	SDHB	Soft tissue disorders related to use, overuse and pressure	Wald ratio	1	0.35	0.18	0.048	1.42
DMR342590460	eqtl-a-ENSG00000117118	DGWAS-851	SDHB	Erythema intertrigo	Wald ratio	1	1.38	0.69	0.047	3.98
DMR342800889	eqtl-a-ENSG00000117118	DGWAS-856	SDHB	Emotional disorders starting during childhood or adolescence (more control exclusions)	Wald ratio	1	-1.08	0.46	0.019	0.34
DMR343684673	eqtl-a-ENSG00000117118	DGWAS-873	SDHB	Mandibular retrognathia AND surgery (BSSRO)	Wald ratio	1	1.29	0.58	0.026	3.62
DMR344568613	eqtl-a-ENSG00000117118	DGWAS-890	SDHB	Alcoholic gastritis	Wald ratio	1	-1.76	0.78	0.025	0.17
DMR348523831	eqtl-a-ENSG00000117118	DGWAS-967	SDHB	Obstructive hydrocephalus	Wald ratio	1	4.3	1.44	0.0029	73.55
DMR350249958	eqtl-a-ENSG00000117118	DGWAS-1646	SDHB	Postinfectious hypothyroidism	Wald ratio	1	-3.15	1.24	0.011	0.04
DMR351933605	eqtl-a-ENSG00000117118	DGWAS-168	SDHB	Phlebitis and thrombophlebitis (not including DVT)	Wald ratio	1	0.41	0.2	0.034	1.51
DMR352144093	eqtl-a-ENSG00000117118	DGWAS-1683	SDHB	Qualitative platelet defects	Wald ratio	1	-3.5	1.52	0.021	0.03
DMR352354625	eqtl-a-ENSG00000117118	DGWAS-1688	SDHB	Other specified diseases with participation of lymphoreticular and reticulohistiocytic tissue	Wald ratio	1	-3.72	1.73	0.031	0.02
DMR352564981	eqtl-a-ENSG00000117118	DGWAS-1691	SDHB	Nezelof syndrome	Wald ratio	1	-2.86	1.43	0.045	0.06
DMR352859730	eqtl-a-ENSG00000117118	DGWAS-1698	SDHB	Hereditary factor VIII deficiency	Wald ratio	1	-4.16	1.8	0.02	0.02
DMR353448380	eqtl-a-ENSG00000117118	DGWAS-1069	SDHB	Previous suicide attempt	Wald ratio	1	-2.01	0.7	0.0041	0.13
DMR353490487	eqtl-a-ENSG00000117118	DGWAS-1709	SDHB	Anaemia in chronic diseases classified elsewhere	Wald ratio	1	-1.49	0.66	0.023	0.22
DMR353995728	eqtl-a-ENSG00000117118	DGWAS-107	SDHB	Dry age-related macular degeneration (includes geographic atrophy)	Wald ratio	1	0.5	0.21	0.02	1.65
DMR354775814	eqtl-a-ENSG00000117118	DGWAS-1733	SDHB	Benign neoplasm: Uterine tubes and ligaments	Wald ratio	1	-2.11	0.82	0.011	0.12
DMR355617798	eqtl-a-ENSG00000117118	DGWAS-175	SDHB	Sarcoidosis	Wald ratio	1	0.55	0.25	0.026	1.74
DMR356290979	eqtl-a-ENSG00000117118	DGWAS-1074	SDHB	Tracheo-bronchomalasia	Wald ratio	1	-3.31	1.5	0.027	0.04
DMR358100782	eqtl-a-ENSG00000117118	DGWAS-1799	SDHB	Benign neoplasm: Long bones of lower limb	Wald ratio	1	2.04	0.71	0.0041	7.72
DMR358268555	eqtl-a-ENSG00000117118	DGWAS-1800	SDHB	Benign neoplasm: Anus and anal canal	Wald ratio	1	-1.29	0.59	0.029	0.28
DMR359104308	eqtl-a-ENSG00000117118	DGWAS-1816	SDHB	Osteosarcoma (controls excluding all cancers)	Wald ratio	1	-3.03	1.06	0.0041	0.05
DMR360198352	eqtl-a-ENSG00000117118	DGWAS-1837	SDHB	Malignant neoplasm of bone and articular cartilage (controls excluding all cancers)	Wald ratio	1	-2.78	1.12	0.013	0.06
DMR360535200	eqtl-a-ENSG00000117118	DGWAS-1082	SDHB	Fracture of femur	Wald ratio	1	0.36	0.18	0.046	1.43
DMR362429615	eqtl-a-ENSG00000117118	DGWAS-1880	SDHB	Other parasitologically confirmed or unspecified malaria	Wald ratio	1	-4.29	2.1	0.041	0.01

## Sheet: DAD1
ID	ID exposure	ID outcome	Exposure	Outcome	Methods	Nsnp	Beta	SE	P-value	OR
DMR82620823	eqtl-a-ENSG00000129562	DGWAS-1915	DAD1	Acute hepatitis A	Wald ratio	1	0.6	0.28	0.034	1.83
DMR83229383	eqtl-a-ENSG00000129562	DGWAS-1927	DAD1	Other bacterial diseases	Wald ratio	1	-0.04	0.02	0.027	0.97
DMR83518428	eqtl-a-ENSG00000129562	DGWAS-1933	DAD1	Infection due to other mycobacteria	Wald ratio	1	-0.46	0.17	0.0058	0.63
DMR83559971	eqtl-a-ENSG00000129562	DGWAS-1091	DAD1	Right ventricular outflow tract obstruction	Wald ratio	1	0.45	0.2	0.026	1.56
DMR84458089	eqtl-a-ENSG00000129562	DGWAS-1093	DAD1	Reduction defects of upper limb	Wald ratio	1	-0.72	0.37	0.049	0.49
DMR84747016	eqtl-a-ENSG00000129562	DGWAS-1958	DAD1	Streptococcal septicaemia	Wald ratio	1	-0.13	0.06	0.042	0.88
DMR84829810	eqtl-a-ENSG00000129562	DGWAS-196	DAD1	Episodal and paroxysmal disorders	Wald ratio	1	-0.03	0.01	0.0092	0.97
DMR86658804	eqtl-a-ENSG00000129562	DGWAS-1996	DAD1	Alcohol-induced chronic pancreatitis	Wald ratio	1	-0.15	0.07	0.046	0.86
DMR87367989	eqtl-a-ENSG00000129562	DGWAS-201	DAD1	Gestational [pregnancy-induced] hypertension	Wald ratio	1	-0.08	0.03	0.015	0.92
DMR87656154	eqtl-a-ENSG00000129562	DGWAS-2015	DAD1	Asthma, unspecified (mode)	Wald ratio	1	-0.06	0.02	0.012	0.95
DMR87692349	eqtl-a-ENSG00000129562	DGWAS-2016	DAD1	Obesity related asthma	Wald ratio	1	-0.07	0.03	0.022	0.93
DMR90487815	eqtl-a-ENSG00000129562	DGWAS-2075	DAD1	Mantle cell lymphoma (controls excluding all cancers)	Wald ratio	1	0.5	0.22	0.021	1.65
DMR90529082	eqtl-a-ENSG00000129562	DGWAS-2076	DAD1	Marginal zone B-cell lymphoma (controls excluding all cancers)	Wald ratio	1	0.47	0.19	0.014	1.61
DMR91399316	eqtl-a-ENSG00000129562	DGWAS-2092	DAD1	Mucinous and mucinous cystic tumor (controls excluding all cancers)	Wald ratio	1	0.55	0.24	0.019	1.74
DMR92683034	eqtl-a-ENSG00000129562	DGWAS-2117	DAD1	Malignant cancer of tonsil and base of tongue	Wald ratio	1	0.3	0.15	0.041	1.35
DMR92890144	eqtl-a-ENSG00000129562	DGWAS-2121	DAD1	Cardiac arrhythmias	Wald ratio	1	-0.03	0.02	0.044	0.97
DMR94214101	eqtl-a-ENSG00000129562	DGWAS-2148	DAD1	Benign neoplasm: Conjunctiva	Wald ratio	1	-0.27	0.11	0.013	0.77
DMR94255368	eqtl-a-ENSG00000129562	DGWAS-2149	DAD1	Other benign neoplasms of connective and other soft tissue	Wald ratio	1	-0.24	0.06	7.7e-05	0.79
DMR94463372	eqtl-a-ENSG00000129562	DGWAS-2152	DAD1	Benign neoplasm: Connective and other soft tissue of upper limb, including shoulder	Wald ratio	1	-0.34	0.1	0.00042	0.71
DMR95042751	eqtl-a-ENSG00000129562	DGWAS-2164	DAD1	Benign neoplasm of eye and adnexa	Wald ratio	1	-0.17	0.06	0.0081	0.85
DMR97073497	eqtl-a-ENSG00000129562	DGWAS-1118	DAD1	Congenital malformations of larynx	Wald ratio	1	-0.67	0.34	0.047	0.51
DMR97694737	eqtl-a-ENSG00000129562	DGWAS-2218	DAD1	Benign neoplasm: Prostate	Wald ratio	1	0.5	0.24	0.038	1.65
DMR97860596	eqtl-a-ENSG00000129562	DGWAS-112	DAD1	Other arrhythmias	Wald ratio	1	-0.04	0.02	0.031	0.96
DMR98358020	eqtl-a-ENSG00000129562	DGWAS-2230	DAD1	Other benign neoplasms of skin	Wald ratio	1	-0.06	0.03	0.032	0.94
DMR98886789	eqtl-a-ENSG00000129562	DGWAS-2241	DAD1	Benign neoplasm: Uterine tubes and ligaments	Wald ratio	1	-0.7	0.26	0.0066	0.5
DMR99272255	eqtl-a-ENSG00000129562	DGWAS-2250	DAD1	Hodgkin lymphoma (controls excluding all cancers)	Wald ratio	1	0.24	0.11	0.031	1.27
DMR108917737	eqtl-a-ENSG00000129562	DGWAS-2443	DAD1	Unspecified diabetes with ophthalmic complications	Wald ratio	1	0.79	0.33	0.016	2.21
DMR109747901	eqtl-a-ENSG00000129562	DGWAS-2461	DAD1	Graves disease, strict definition	Wald ratio	1	0.12	0.06	0.038	1.13
DMR110037664	eqtl-a-ENSG00000129562	DGWAS-2468	DAD1	Hyperosmolality and hypernatraemia	Wald ratio	1	-0.34	0.17	0.043	0.71
DMR110117232	eqtl-a-ENSG00000129562	DGWAS-247	DAD1	Sciatica+with lumbago	Wald ratio	1	-0.05	0.02	0.028	0.95
DMR110200303	eqtl-a-ENSG00000129562	DGWAS-2471	DAD1	Hyperprolactinaemia	Wald ratio	1	-0.23	0.1	0.017	0.79
DMR110324380	eqtl-a-ENSG00000129562	DGWAS-1145	DAD1	Twin gestation	Wald ratio	1	0.12	0.06	0.042	1.12
DMR111354610	eqtl-a-ENSG00000129562	DGWAS-2495	DAD1	Obesity	Wald ratio	1	-0.07	0.02	0.002	0.93
DMR111395770	eqtl-a-ENSG00000129562	DGWAS-2496	DAD1	Obesity due to excess calories	Wald ratio	1	-0.07	0.03	0.01	0.94
DMR111476275	eqtl-a-ENSG00000129562	DGWAS-2498	DAD1	Obesity, other/unspecified	Wald ratio	1	-0.09	0.03	0.0022	0.91
DMR111870414	eqtl-a-ENSG00000129562	DGWAS-2505	DAD1	Disorders of parathyroid gland	Wald ratio	1	-0.08	0.04	0.041	0.92
DMR112076944	eqtl-a-ENSG00000129562	DGWAS-1149	DAD1	Complications of anaesthesia during the puerperium	Wald ratio	1	0.72	0.3	0.018	2.05
DMR112119046	eqtl-a-ENSG00000129562	DGWAS-251	DAD1	Acute pancreatitis	Wald ratio	1	-0.08	0.04	0.034	0.92
DMR113526461	eqtl-a-ENSG00000129562	DGWAS-2537	DAD1	Vitamin D deficiency	Wald ratio	1	0.38	0.13	0.0042	1.47
DMR113650532	eqtl-a-ENSG00000129562	DGWAS-254	DAD1	Other and unspecified myopathies	Wald ratio	1	-0.15	0.06	0.018	0.86
DMR117157884	eqtl-a-ENSG00000129562	DGWAS-2610	DAD1	Other and unspecified nonorganic psychotic disorders	Wald ratio	1	-0.09	0.05	0.047	0.91
DMR117661898	eqtl-a-ENSG00000129562	DGWAS-262	DAD1	Lower back pain or/and sciatica	Wald ratio	1	-0.05	0.02	0.002	0.95
DMR117808580	eqtl-a-ENSG00000129562	DGWAS-2623	DAD1	Somatoform disorder	Wald ratio	1	-0.13	0.04	0.0043	0.88
DMR120052622	eqtl-a-ENSG00000129562	DGWAS-267	DAD1	Acute sinusitis	Wald ratio	1	-0.04	0.02	0.034	0.96
DMR120094162	eqtl-a-ENSG00000129562	DGWAS-2670	DAD1	Drug-induced polyneuropathy	Wald ratio	1	0.47	0.19	0.012	1.59
DMR120301302	eqtl-a-ENSG00000129562	DGWAS-2674	DAD1	Episodal and paroxysmal disorders	Wald ratio	1	-0.03	0.01	0.024	0.97
DMR122533744	eqtl-a-ENSG00000129562	DGWAS-2719	DAD1	Diseases of the myoneural junction and muscle	Wald ratio	1	-0.15	0.05	0.0065	0.86
DMR122658285	eqtl-a-ENSG00000129562	DGWAS-2721	DAD1	Other and unspecified myopathies	Wald ratio	1	-0.15	0.06	0.021	0.86
DMR123679955	eqtl-a-ENSG00000129562	DGWAS-2742	DAD1	Sleep apnoea	Wald ratio	1	-0.03	0.02	0.048	0.97
DMR123718196	eqtl-a-ENSG00000129562	DGWAS-2743	DAD1	Sleep apnoea, including avohilmo	Wald ratio	1	-0.03	0.02	0.049	0.97
DMR126864506	eqtl-a-ENSG00000129562	DGWAS-2806	DAD1	Corneal pigmentations and deposits	Wald ratio	1	0.73	0.3	0.016	2.08
DMR127154691	eqtl-a-ENSG00000129562	DGWAS-2811	DAD1	Diplopia	Wald ratio	1	-0.14	0.05	0.0074	0.87
DMR127559176	eqtl-a-ENSG00000129562	DGWAS-282	DAD1	Low back pain	Wald ratio	1	-0.05	0.02	0.008	0.95
DMR127995244	eqtl-a-ENSG00000129562	DGWAS-2829	DAD1	Use of antiglaucoma preparations and miotics	Wald ratio	1	-0.14	0.06	0.036	0.87
DMR129349986	eqtl-a-ENSG00000129562	DGWAS-2856	DAD1	Hereditary corneal dystrophies	Wald ratio	1	-0.33	0.12	0.0063	0.72
DMR129617298	eqtl-a-ENSG00000129562	DGWAS-2861	DAD1	Dislocation of lens	Wald ratio	1	0.3	0.15	0.046	1.35
DMR129996553	eqtl-a-ENSG00000129562	DGWAS-1185	DAD1	Other noninflammatory disorders of cervix uteri	Wald ratio	1	0.17	0.08	0.032	1.19
DMR130903452	eqtl-a-ENSG00000129562	DGWAS-1016	DAD1	Continuous positive airway pressure	Wald ratio	1	-0.08	0.04	0.035	0.92
DMR131808366	eqtl-a-ENSG00000129562	DGWAS-2905	DAD1	Separation of retinal layers (serosa)	Wald ratio	1	-0.2	0.09	0.031	0.82
DMR131974075	eqtl-a-ENSG00000129562	DGWAS-2908	DAD1	Diabetic retinopathy	Wald ratio	1	-0.08	0.04	0.049	0.93
DMR132495669	eqtl-a-ENSG00000129562	DGWAS-2919	DAD1	Severe visual impairment, monocular	Wald ratio	1	0.49	0.23	0.036	1.62
DMR132741114	eqtl-a-ENSG00000129562	DGWAS-1190	DAD1	Neuromuscular dysfunction of bladder	Wald ratio	1	-0.14	0.06	0.016	0.87
DMR133072622	eqtl-a-ENSG00000129562	DGWAS-2930	DAD1	Disorders of vitreous body	Wald ratio	1	-0.05	0.03	0.049	0.95
DMR134804971	eqtl-a-ENSG00000129562	DGWAS-2965	DAD1	Chronic mastoiditis	Wald ratio	1	0.24	0.12	0.042	1.27
DMR135260337	eqtl-a-ENSG00000129562	DGWAS-2974	DAD1	Nonsuppurative otitis media	Wald ratio	1	-0.07	0.04	0.036	0.93
DMR137774799	eqtl-a-ENSG00000129562	DGWAS-120	DAD1	Sleep disorders (combined)	Wald ratio	1	-0.04	0.01	0.012	0.96
DMR137927577	eqtl-a-ENSG00000129562	DGWAS-3025	DAD1	Major coronary heart disease event	Wald ratio	1	0.04	0.02	0.042	1.04
DMR139283716	eqtl-a-ENSG00000129562	DGWAS-3052	DAD1	Death due to cardiac causes	Wald ratio	1	0.06	0.02	0.016	1.06
DMR139489939	eqtl-a-ENSG00000129562	DGWAS-3057	DAD1	Myocardial infarction, strict	Wald ratio	1	0.05	0.02	0.035	1.05
DMR139818184	eqtl-a-ENSG00000129562	DGWAS-3063	DAD1	Other arrhythmias	Wald ratio	1	-0.04	0.02	0.029	0.96
DMR141674254	eqtl-a-ENSG00000129562	DGWAS-31	DAD1	Asthma (more control exclusions)	Wald ratio	1	-0.03	0.02	0.029	0.97
DMR141881753	eqtl-a-ENSG00000129562	DGWAS-1208	DAD1	Atypical mycobacterium lung infection	Wald ratio	1	-0.54	0.19	0.0049	0.58
DMR142829636	eqtl-a-ENSG00000129562	DGWAS-3121	DAD1	Asthma (more control exclusions)	Wald ratio	1	-0.03	0.02	0.037	0.97
DMR142870283	eqtl-a-ENSG00000129562	DGWAS-3122	DAD1	Asthma (only as main-diagnosis) (more control exclusions)	Wald ratio	1	-0.04	0.02	0.027	0.96
DMR143808418	eqtl-a-ENSG00000129562	DGWAS-3141	DAD1	Pneumoconiosis due to other inorganic dusts	Wald ratio	1	-0.57	0.29	0.046	0.56
DMR144989008	eqtl-a-ENSG00000129562	DGWAS-3165	DAD1	Deviated nasal septum	Wald ratio	1	-0.07	0.03	0.018	0.93
DMR145293843	eqtl-a-ENSG00000129562	DGWAS-3171	DAD1	Other diseases of upper respiratory tract	Wald ratio	1	-0.03	0.01	0.017	0.97
DMR145703762	eqtl-a-ENSG00000129562	DGWAS-3180	DAD1	Acute gastritis	Wald ratio	1	-0.19	0.07	0.0039	0.83
DMR145827542	eqtl-a-ENSG00000129562	DGWAS-3183	DAD1	Alcoholic gastritis	Wald ratio	1	-0.31	0.15	0.038	0.73
DMR146324337	eqtl-a-ENSG00000129562	DGWAS-3193	DAD1	Barrett oesophagus	Wald ratio	1	0.22	0.09	0.019	1.24
DMR147606251	eqtl-a-ENSG00000129562	DGWAS-3218	DAD1	Other disorders of teeth and supporting structures	Wald ratio	1	-0.09	0.04	0.022	0.92
DMR148509370	eqtl-a-ENSG00000129562	DGWAS-1221	DAD1	Spinal instabilities	Wald ratio	1	0.21	0.1	0.036	1.24
DMR149085133	eqtl-a-ENSG00000129562	DGWAS-325	DAD1	Mixed connective tissue disease	Wald ratio	1	-0.15	0.07	0.035	0.86
DMR149705462	eqtl-a-ENSG00000129562	DGWAS-3262	DAD1	Mandibular hypoplasia	Wald ratio	1	0.52	0.24	0.028	1.68
DMR149746729	eqtl-a-ENSG00000129562	DGWAS-3263	DAD1	Impacted maxillary canine	Wald ratio	1	0.53	0.19	0.0065	1.7
DMR150202332	eqtl-a-ENSG00000129562	DGWAS-3272	DAD1	Mandibular prognathia AND surgery (LeFortI or BSSO or LeFortI AND BSSO) , including avohilmo	Wald ratio	1	-0.44	0.21	0.038	0.64
DMR151848005	eqtl-a-ENSG00000129562	DGWAS-3304	DAD1	Other or unspecified ileus, impaction or obstruction	Wald ratio	1	-0.1	0.04	0.018	0.91
DMR152054307	eqtl-a-ENSG00000129562	DGWAS-3309	DAD1	Other diseases of pancreas	Wald ratio	1	-0.19	0.07	0.01	0.83
DMR152322291	eqtl-a-ENSG00000129562	DGWAS-3314	DAD1	Perforation of oesophagus	Wald ratio	1	0.74	0.29	0.012	2.09
DMR152404825	eqtl-a-ENSG00000129562	DGWAS-3316	DAD1	Chronic periodontitis	Wald ratio	1	-0.11	0.05	0.019	0.9
DMR152446092	eqtl-a-ENSG00000129562	DGWAS-3317	DAD1	Chronic periodontitis, complicated	Wald ratio	1	-0.14	0.06	0.03	0.87
DMR152754757	eqtl-a-ENSG00000129562	DGWAS-3323	DAD1	Dental pulpitis 1, only avohilmo	Wald ratio	1	-0.03	0.01	0.038	0.97
DMR153208644	eqtl-a-ENSG00000129562	DGWAS-3333	DAD1	Supernumerary teeth EXCLUDE clefts and syndromes	Wald ratio	1	0.76	0.3	0.012	2.15
DMR154157874	eqtl-a-ENSG00000129562	DGWAS-3355	DAD1	Mixed disorders of conduct and emotions (more control exclusions)	Wald ratio	1	-0.3	0.13	0.021	0.74
DMR154593626	eqtl-a-ENSG00000129562	DGWAS-3365	DAD1	Nonorganic sleeping disorders (more control exclusions)	Wald ratio	1	-0.09	0.05	0.041	0.91
DMR160656846	eqtl-a-ENSG00000129562	DGWAS-349	DAD1	Other maternal disorders predominantly related to pregnancy	Wald ratio	1	-0.04	0.02	0.024	0.96
DMR162130571	eqtl-a-ENSG00000129562	DGWAS-125	DAD1	Obesity due to excess calories	Wald ratio	1	-0.06	0.02	0.018	0.94
DMR162738591	eqtl-a-ENSG00000129562	DGWAS-353	DAD1	Chronic kidney disease	Wald ratio	1	-0.07	0.03	0.04	0.94
DMR162780328	eqtl-a-ENSG00000129562	DGWAS-3530	DAD1	Other bursal cyst	Wald ratio	1	-0.46	0.17	0.0057	0.63
DMR162986660	eqtl-a-ENSG00000129562	DGWAS-3535	DAD1	Other bursopathies	Wald ratio	1	-0.11	0.05	0.032	0.9
DMR163677646	eqtl-a-ENSG00000129562	DGWAS-3549	DAD1	Other specified/unspecified systemic involvement of connective tissue	Wald ratio	1	-0.16	0.08	0.03	0.85
DMR164050576	eqtl-a-ENSG00000129562	DGWAS-3556	DAD1	Other dermatomyositis	Wald ratio	1	0.54	0.21	0.012	1.71
DMR164340178	eqtl-a-ENSG00000129562	DGWAS-3562	DAD1	Dorsalgia	Wald ratio	1	-0.04	0.01	0.002	0.96
DMR164423482	eqtl-a-ENSG00000129562	DGWAS-3563	DAD1	Other/unspecified dorsalgia	Wald ratio	1	-0.07	0.03	0.014	0.94
DMR164464673	eqtl-a-ENSG00000129562	DGWAS-3564	DAD1	Dorsopathies	Wald ratio	1	-0.03	0.01	0.013	0.97
DMR164547034	eqtl-a-ENSG00000129562	DGWAS-3566	DAD1	Other dorsopathies, not elsewhere classified	Wald ratio	1	-0.04	0.01	0.003	0.96
DMR166282465	eqtl-a-ENSG00000129562	DGWAS-360	DAD1	Other appendicitis	Wald ratio	1	0.12	0.06	0.049	1.12
DMR166738601	eqtl-a-ENSG00000129562	DGWAS-3608	DAD1	Low back pain	Wald ratio	1	-0.05	0.02	0.018	0.96
DMR166779843	eqtl-a-ENSG00000129562	DGWAS-3609	DAD1	Lower back pain or/and sciatica	Wald ratio	1	-0.05	0.02	0.0021	0.95
DMR166863153	eqtl-a-ENSG00000129562	DGWAS-3610	DAD1	Mixed connective tissue disease	Wald ratio	1	-0.15	0.07	0.037	0.86
DMR167512129	eqtl-a-ENSG00000129562	DGWAS-3624	DAD1	Myositis	Wald ratio	1	-0.37	0.12	0.0032	0.69
DMR169140531	eqtl-a-ENSG00000129562	DGWAS-3658	DAD1	Psoas tendinitis	Wald ratio	1	0.67	0.24	0.0057	1.95
DMR169748470	eqtl-a-ENSG00000129562	DGWAS-3670	DAD1	Sciatica+with lumbago	Wald ratio	1	-0.06	0.02	0.011	0.94
DMR170442300	eqtl-a-ENSG00000129562	DGWAS-3684	DAD1	Spinal stenosis	Wald ratio	1	-0.06	0.02	0.011	0.94
DMR170603815	eqtl-a-ENSG00000129562	DGWAS-3688	DAD1	Spondylopathies	Wald ratio	1	-0.03	0.02	0.045	0.97
DMR172663601	eqtl-a-ENSG00000129562	DGWAS-3725	DAD1	Atypical mycobacterium lung infection	Wald ratio	1	-0.44	0.18	0.015	0.64
DMR172787179	eqtl-a-ENSG00000129562	DGWAS-3728	DAD1	Acute nephritic syndrome	Wald ratio	1	-0.31	0.13	0.014	0.73
DMR172953078	eqtl-a-ENSG00000129562	DGWAS-3731	DAD1	Abscess of Bartholin gland	Wald ratio	1	0.27	0.12	0.02	1.31
DMR173035612	eqtl-a-ENSG00000129562	DGWAS-3733	DAD1	Other and unspecified disease of Bartholin gland	Wald ratio	1	0.24	0.11	0.03	1.27
DMR173077155	eqtl-a-ENSG00000129562	DGWAS-1271	DAD1	Other bursal cyst	Wald ratio	1	-0.43	0.16	0.0071	0.65
DMR173160250	eqtl-a-ENSG00000129562	DGWAS-3735	DAD1	Disorders of breast	Wald ratio	1	-0.06	0.02	0.026	0.95
DMR176181191	eqtl-a-ENSG00000129562	DGWAS-3795	DAD1	Isolated proteinuria with specified morphological lesion	Wald ratio	1	0.53	0.16	0.00064	1.7
DMR176844272	eqtl-a-ENSG00000129562	DGWAS-3807	DAD1	Neuromuscular dysfunction of bladder	Wald ratio	1	-0.18	0.06	0.004	0.83
DMR179741763	eqtl-a-ENSG00000129562	DGWAS-3865	DAD1	Non-invasive ventilation	Wald ratio	1	-0.09	0.04	0.037	0.91
DMR180238578	eqtl-a-ENSG00000129562	DGWAS-3875	DAD1	Infections of breast associated with childbirth	Wald ratio	1	-0.2	0.1	0.048	0.82
DMR180860059	eqtl-a-ENSG00000129562	DGWAS-3887	DAD1	Eclampsia	Wald ratio	1	0.32	0.14	0.029	1.37
DMR181067842	eqtl-a-ENSG00000129562	DGWAS-3890	DAD1	Failed induction of labour	Wald ratio	1	-0.16	0.08	0.045	0.85
DMR181109108	eqtl-a-ENSG00000129562	DGWAS-3891	DAD1	False labour	Wald ratio	1	0.06	0.03	0.029	1.06
DMR181150285	eqtl-a-ENSG00000129562	DGWAS-3892	DAD1	Gestational [pregnancy-induced] hypertension	Wald ratio	1	-0.1	0.03	0.0048	0.91
DMR181273775	eqtl-a-ENSG00000129562	DGWAS-3895	DAD1	Pregnancy hypertension	Wald ratio	1	-0.05	0.03	0.041	0.95
DMR181480591	eqtl-a-ENSG00000129562	DGWAS-3899	DAD1	Abnormalities of forces of labour	Wald ratio	1	-0.13	0.05	0.015	0.88
DMR181522068	eqtl-a-ENSG00000129562	DGWAS-39	DAD1	Obesity	Wald ratio	1	-0.06	0.02	0.0054	0.94
DMR182019191	eqtl-a-ENSG00000129562	DGWAS-3909	DAD1	Maternal care related to the fetus and amniotic cavity and possible delivery problems	Wald ratio	1	0.04	0.02	0.033	1.04
DMR182433084	eqtl-a-ENSG00000129562	DGWAS-3917	DAD1	Maternal care for known or suspected malpresentation of fetus	Wald ratio	1	0.11	0.04	0.0058	1.12
DMR182557155	eqtl-a-ENSG00000129562	DGWAS-392	DAD1	Dental pulpitis 1, only avohilmo	Wald ratio	1	-0.03	0.01	0.018	0.97
DMR183302745	eqtl-a-ENSG00000129562	DGWAS-3934	DAD1	Pre-eclampsia superimposed on chronic hypertension	Wald ratio	1	-0.5	0.24	0.041	0.61
DMR183675451	eqtl-a-ENSG00000129562	DGWAS-3941	DAD1	Other maternal disorders predominantly related to pregnancy	Wald ratio	1	-0.04	0.02	0.05	0.96
DMR183881664	eqtl-a-ENSG00000129562	DGWAS-3946	DAD1	Complications of anaesthesia during the puerperium	Wald ratio	1	0.72	0.32	0.025	2.05
DMR184585632	eqtl-a-ENSG00000129562	DGWAS-396	DAD1	Deviated nasal septum	Wald ratio	1	-0.08	0.03	0.0057	0.92
DMR185497339	eqtl-a-ENSG00000129562	DGWAS-3977	DAD1	Pain (limb, back, neck, head abdominally)	Wald ratio	1	-0.03	0.01	0.0014	0.97
DMR186697156	eqtl-a-ENSG00000129562	DGWAS-40	DAD1	Myocardial infarction, strict	Wald ratio	1	0.04	0.02	0.044	1.05
DMR187898890	eqtl-a-ENSG00000129562	DGWAS-4022	DAD1	Congenital malformations of pulmonary and tricuspid valves	Wald ratio	1	0.45	0.21	0.033	1.57
DMR190046370	eqtl-a-ENSG00000129562	DGWAS-4064	DAD1	Right ventricular outflow tract obstruction	Wald ratio	1	0.41	0.21	0.048	1.5
DMR191118104	eqtl-a-ENSG00000129562	DGWAS-4085	DAD1	First line medication for Crohn's disease	Wald ratio	1	-0.03	0.01	0.039	0.97
DMR191653681	eqtl-a-ENSG00000129562	DGWAS-4096	DAD1	Sleep disorders (combined)	Wald ratio	1	-0.04	0.02	0.019	0.96
DMR192149234	eqtl-a-ENSG00000129562	DGWAS-4105	DAD1	Fracture of forearm	Wald ratio	1	0.05	0.02	0.029	1.05
DMR192728300	eqtl-a-ENSG00000129562	DGWAS-4117	DAD1	Type1 diabetes, definitions combined	Wald ratio	1	-0.11	0.05	0.019	0.89
DMR192892732	eqtl-a-ENSG00000129562	DGWAS-131	DAD1	Hypertrophy of breast	Wald ratio	1	-0.09	0.04	0.029	0.91
DMR192934308	eqtl-a-ENSG00000129562	DGWAS-4120	DAD1	Type 1 diabetes, wide definition	Wald ratio	1	-0.07	0.03	0.032	0.93
DMR194486417	eqtl-a-ENSG00000129562	DGWAS-4150	DAD1	Vitamin deficiency	Wald ratio	1	0.19	0.08	0.024	1.21
DMR194651485	eqtl-a-ENSG00000129562	DGWAS-4154	DAD1	Intentional self-harm by sharp object	Wald ratio	1	0.31	0.12	0.011	1.36
DMR198593434	eqtl-a-ENSG00000129562	DGWAS-4301	DAD1	Illnesses of father: Heart disease	Wald ratio	1	0.01	0	0.035	1.01
DMR199615073	eqtl-a-ENSG00000129562	DGWAS-4336	DAD1	Illnesses of mother: Stroke	Wald ratio	1	-0.01	0	0.016	0.99
DMR200468014	eqtl-a-ENSG00000129562	DGWAS-4363	DAD1	Illnesses of siblings: Severe depression	Wald ratio	1	-0.01	0	0.0024	0.99
DMR200510883	eqtl-a-ENSG00000129562	DGWAS-4364	DAD1	Illnesses of mother: Breast cancer	Wald ratio	1	0	0	0.047	1
DMR201407073	eqtl-a-ENSG00000129562	DGWAS-4391	DAD1	Diagnoses - main ICD10: E23 Hypofunction and other disorders of pituitary gland	Wald ratio	1	0	0	0.0091	1
DMR204779748	eqtl-a-ENSG00000129562	DGWAS-4459	DAD1	Diagnoses - main ICD10: K10 Other diseases of jaws	Wald ratio	1	0	0	0.014	1
DMR204822402	eqtl-a-ENSG00000129562	DGWAS-446	DAD1	Other specified/unspecified systemic involvement of connective tissue	Wald ratio	1	-0.16	0.07	0.03	0.85
DMR205462306	eqtl-a-ENSG00000129562	DGWAS-4474	DAD1	Non-cancer illness code, self-reported: nephritis	Wald ratio	1	0	0	0.037	1
DMR206188728	eqtl-a-ENSG00000129562	DGWAS-4491	DAD1	Non-cancer illness code, self-reported: diabetic neuropathy/ulcers	Wald ratio	1	0	0	0.024	1
DMR210286782	eqtl-a-ENSG00000129562	DGWAS-4571	DAD1	Non-cancer illness code, self-reported: ureteric obstruction/hydronephrosis	Wald ratio	1	0	0	0.021	1
DMR211056882	eqtl-a-ENSG00000129562	DGWAS-4587	DAD1	Diagnoses - main ICD10: J06 Acute upper respiratory infections of multiple and unspecified sites	Wald ratio	1	0	0	0.024	1
DMR211996110	eqtl-a-ENSG00000129562	DGWAS-4605	DAD1	Other disorders of conjunctiva	Wald ratio	1	0	0	0.0063	1
DMR212721804	eqtl-a-ENSG00000129562	DGWAS-4622	DAD1	Otalgia	Wald ratio	1	0	0	0.046	1
DMR213702319	eqtl-a-ENSG00000129562	DGWAS-4640	DAD1	Diagnoses - main ICD10: I62 Other nontraumatic intracranial haemorrhage	Wald ratio	1	0	0	0.012	1
DMR214130009	eqtl-a-ENSG00000129562	DGWAS-465	DAD1	Circumscribed brain atrophy	Wald ratio	1	-0.27	0.14	0.047	0.76
DMR214856650	eqtl-a-ENSG00000129562	DGWAS-4664	DAD1	Non-cancer illness code, self-reported: gastrointestinal bleeding	Wald ratio	1	0	0	0.0064	1
DMR214942386	eqtl-a-ENSG00000129562	DGWAS-4666	DAD1	Illnesses of siblings: Severe depression	Wald ratio	1	0	0	0.033	1
DMR215027362	eqtl-a-ENSG00000129562	DGWAS-4667	DAD1	Diagnoses - main ICD10: F41 Other anxiety disorders	Wald ratio	1	0	0	0.042	1
DMR215753755	eqtl-a-ENSG00000129562	DGWAS-4681	DAD1	Non-cancer illness code, self-reported: dupuytren's contracture	Wald ratio	1	0	0	0.034	1
DMR216394586	eqtl-a-ENSG00000129562	DGWAS-1355	DAD1	Supernumerary teeth EXCLUDE clefts and syndromes	Wald ratio	1	0.7	0.29	0.016	2
DMR219124766	eqtl-a-ENSG00000129562	DGWAS-4749	DAD1	Purpura and other haemorrhagic conditions	Wald ratio	1	0	0	0.02	1
DMR219381015	eqtl-a-ENSG00000129562	DGWAS-1360	DAD1	Dental pulpitis 3	Wald ratio	1	-0.1	0.05	0.041	0.91
DMR219423290	eqtl-a-ENSG00000129562	DGWAS-4754	DAD1	Diagnoses - main ICD10: C82 Follicular [nodular] non-Hodgkin's lymphoma	Wald ratio	1	0	0	0.047	1
DMR220107450	eqtl-a-ENSG00000129562	DGWAS-477	DAD1	Benign neoplasm of other and unspecified endocrine glands	Wald ratio	1	-0.1	0.05	0.036	0.9
DMR220192600	eqtl-a-ENSG00000129562	DGWAS-4771	DAD1	Diagnoses - main ICD10: D69 Purpura and other haemorrhagic conditions	Wald ratio	1	0	0	0.032	1
DMR220791018	eqtl-a-ENSG00000129562	DGWAS-1363	DAD1	Perforation of oesophagus	Wald ratio	1	0.6	0.28	0.032	1.82
DMR222627346	eqtl-a-ENSG00000129562	DGWAS-4823	DAD1	Mental health problems ever diagnosed by a professional: Agoraphobia	Wald ratio	1	0	0	0.045	1
DMR222838557	eqtl-a-ENSG00000129562	DGWAS-4826	DAD1	Acute gastritis	Wald ratio	1	0	0	0.028	1
DMR224034818	eqtl-a-ENSG00000129562	DGWAS-4851	DAD1	Arterial embolism and thrombosis of lower extremity artery	Wald ratio	1	0	0	0.022	1
DMR224461034	eqtl-a-ENSG00000129562	DGWAS-4860	DAD1	Non-cancer illness code, self-reported: clotting disorder/excessive bleeding	Wald ratio	1	0	0	0.011	1
DMR226212761	eqtl-a-ENSG00000129562	DGWAS-4899	DAD1	Primary open-angle glaucoma	Wald ratio	1	0	0	0.029	1
DMR226468413	eqtl-a-ENSG00000129562	DGWAS-4903	DAD1	Diseases of the blood and blood-forming organs and certain disorders involving the immune mechanism	Wald ratio	1	0	0	0.034	1
DMR227568402	eqtl-a-ENSG00000129562	DGWAS-4926	DAD1	Diagnoses - main ICD10: I42 Cardiomyopathy	Wald ratio	1	0	0	0.013	1
DMR227611271	eqtl-a-ENSG00000129562	DGWAS-4927	DAD1	Non-cancer illness code, self-reported: cholecystitis	Wald ratio	1	0	0	0.039	1
DMR227995561	eqtl-a-ENSG00000129562	DGWAS-4934	DAD1	Diagnoses - main ICD10: I65 Occlusion and stenosis of precerebral arteries, not resulting in cerebral infarction	Wald ratio	1	0	0	0.0044	1
DMR228294815	eqtl-a-ENSG00000129562	DGWAS-4940	DAD1	Diseases of the blood and blood-forming organs and certain disorders involving the immune mechanism	Wald ratio	1	0	0	0.024	1
DMR228679703	eqtl-a-ENSG00000129562	DGWAS-4948	DAD1	Diagnoses - main ICD10: E23 Hypofunction and other disorders of pituitary gland	Wald ratio	1	0	0	0.034	1
DMR228978187	eqtl-a-ENSG00000129562	DGWAS-4954	DAD1	Chirrosis of liver, NAS	Wald ratio	1	0	0	0.049	1
DMR229149437	eqtl-a-ENSG00000129562	DGWAS-4958	DAD1	Illnesses of siblings: Prostate cancer	Wald ratio	1	0	0	0.027	1
DMR229490842	eqtl-a-ENSG00000129562	DGWAS-4965	DAD1	Arterial embolism and thrombosis	Wald ratio	1	0	0	0.0041	1
DMR229533711	eqtl-a-ENSG00000129562	DGWAS-4966	DAD1	Non-cancer illness code, self-reported: blistering/desquamating skin disorder	Wald ratio	1	0	0	0.0055	1
DMR229576580	eqtl-a-ENSG00000129562	DGWAS-4967	DAD1	Diagnoses - main ICD10: I74 Arterial embolism and thrombosis	Wald ratio	1	0	0	0.0056	1
DMR229832672	eqtl-a-ENSG00000129562	DGWAS-1380	DAD1	Impacted maxillary canine	Wald ratio	1	0.45	0.21	0.033	1.56
DMR230302697	eqtl-a-ENSG00000129562	DGWAS-1381	DAD1	Mandibular hypoplasia	Wald ratio	1	0.45	0.23	0.046	1.57
DMR230900452	eqtl-a-ENSG00000129562	DGWAS-4993	DAD1	Retinal breaks without detachment	Wald ratio	1	0	0	0.035	1
DMR231114792	eqtl-a-ENSG00000129562	DGWAS-4998	DAD1	Non-cancer illness code, self-reported: diabetic eye disease	Wald ratio	1	0	0	0.042	1
DMR231410563	eqtl-a-ENSG00000129562	DGWAS-5001	DAD1	Diagnoses - main ICD10: I44 Atrioventricular and left bundle-branch block	Wald ratio	1	0	0	0.037	1
DMR232094751	eqtl-a-ENSG00000129562	DGWAS-5015	DAD1	Diagnoses - main ICD10: I73 Other peripheral vascular diseases	Wald ratio	1	0	0	0.024	1
DMR232428828	eqtl-a-ENSG00000129562	DGWAS-5020	DAD1	Non-cancer illness code, self-reported: labyrinthitis	Wald ratio	1	0	0	0.036	1
DMR232899318	eqtl-a-ENSG00000129562	DGWAS-503	DAD1	Myositis	Wald ratio	1	-0.32	0.12	0.0067	0.73
DMR233326566	eqtl-a-ENSG00000129562	DGWAS-5039	DAD1	Diagnoses - main ICD10: J46 Status asthmaticus	Wald ratio	1	0	0	0.034	1
DMR233838967	eqtl-a-ENSG00000129562	DGWAS-505	DAD1	Other/unspecified dorsalgia	Wald ratio	1	-0.05	0.03	0.032	0.95
DMR235120373	eqtl-a-ENSG00000129562	DGWAS-5075	DAD1	Conduction disorders	Wald ratio	1	0	0	0.034	1
DMR235932396	eqtl-a-ENSG00000129562	DGWAS-5094	DAD1	Diagnoses - main ICD10: J33 Nasal polyp	Wald ratio	1	0	0	0.032	1
DMR236486355	eqtl-a-ENSG00000129562	DGWAS-5103	DAD1	Non-cancer illness code, self-reported: allergy/hypersensitivity/anaphylaxis	Wald ratio	1	0	0	0.029	1
DMR236914093	eqtl-a-ENSG00000129562	DGWAS-1037	DAD1	Benign neoplasm of eye and adnexa	Wald ratio	1	-0.14	0.06	0.019	0.87
DMR237212816	eqtl-a-ENSG00000129562	DGWAS-5117	DAD1	Heart failure, not strict	Wald ratio	1	0	0	0.046	1
DMR237255683	eqtl-a-ENSG00000129562	DGWAS-5118	DAD1	Heart failure,strict	Wald ratio	1	0	0	0.046	1
DMR238280396	eqtl-a-ENSG00000129562	DGWAS-5138	DAD1	Degeneration of macula and posterior pole	Wald ratio	1	0	0	0.024	1
DMR238365951	eqtl-a-ENSG00000129562	DGWAS-1397	DAD1	Other disorders of teeth and supporting structures	Wald ratio	1	-0.09	0.04	0.012	0.91
DMR238408058	eqtl-a-ENSG00000129562	DGWAS-514	DAD1	Barrett oesophagus	Wald ratio	1	0.22	0.09	0.013	1.25
DMR238578885	eqtl-a-ENSG00000129562	DGWAS-5143	DAD1	Diagnoses - main ICD10: J32 Chronic sinusitis	Wald ratio	1	0	0	0.0035	1
DMR239775702	eqtl-a-ENSG00000129562	DGWAS-14	DAD1	Cardiac arrhythmias	Wald ratio	1	-0.03	0.02	0.037	0.97
DMR241908344	eqtl-a-ENSG00000129562	DGWAS-5210	DAD1	Diagnoses - main ICD10: I62 Other nontraumatic intracranial haemorrhage	Wald ratio	1	0	0	0.006	1
DMR243532481	eqtl-a-ENSG00000129562	DGWAS-5244	DAD1	Diagnoses - main ICD10: I45 Other conduction disorders	Wald ratio	1	0	0	0.032	1
DMR245112909	eqtl-a-ENSG00000129562	DGWAS-5274	DAD1	Non-cancer illness code, self-reported: cholecystitis	Wald ratio	1	0	0	0.01	1
DMR246864005	eqtl-a-ENSG00000129562	DGWAS-5308	DAD1	Non-cancer illness code, self-reported: fracture finger	Wald ratio	1	0	0	0.046	1
DMR247974283	eqtl-a-ENSG00000129562	DGWAS-5329	DAD1	Purpura and other haemorrhagic conditions	Wald ratio	1	0	0	0.032	1
DMR248144855	eqtl-a-ENSG00000129562	DGWAS-5332	DAD1	Diagnoses - main ICD10: D69 Purpura and other haemorrhagic conditions	Wald ratio	1	0	0	0.036	1
DMR248316148	eqtl-a-ENSG00000129562	DGWAS-1415	DAD1	Pneumoconiosis due to other inorganic dusts	Wald ratio	1	-0.61	0.28	0.029	0.54
DMR251509282	eqtl-a-ENSG00000129562	DGWAS-54	DAD1	First line medication for Crohn's disease	Wald ratio	1	-0.03	0.01	0.0091	0.97
DMR252395002	eqtl-a-ENSG00000129562	DGWAS-5416	DAD1	Diagnoses - main ICD10: I35 Nonrheumatic aortic valve disorders	Wald ratio	1	0	0	0.046	1
DMR252949885	eqtl-a-ENSG00000129562	DGWAS-5427	DAD1	Non-cancer illness code, self-reported: trapped nerve/compressed nerve	Wald ratio	1	0	0	0.031	1
DMR253291303	eqtl-a-ENSG00000129562	DGWAS-5433	DAD1	Degeneration of macula and posterior pole	Wald ratio	1	0	0	0.025	1
DMR253462761	eqtl-a-ENSG00000129562	DGWAS-5437	DAD1	Diagnoses - main ICD10: J32 Chronic sinusitis	Wald ratio	1	0	0	0.024	1
DMR253547711	eqtl-a-ENSG00000129562	DGWAS-5438	DAD1	Diagnoses - main ICD10: J33 Nasal polyp	Wald ratio	1	0	0	0.0059	1
DMR255458546	eqtl-a-ENSG00000129562	DGWAS-5481	DAD1	Type 2 diabetes	Wald ratio	1	0.03	0.02	0.045	1.03
DMR255564593	eqtl-a-ENSG00000129562	DGWAS-143	DAD1	Hereditary corneal dystrophies	Wald ratio	1	-0.3	0.11	0.0078	0.74
DMR256903761	eqtl-a-ENSG00000129562	DGWAS-5537	DAD1	Neuroticism	Wald ratio	1	0.01	0	0.046	1.01
DMR257688328	eqtl-a-ENSG00000129562	DGWAS-5561	DAD1	Major depressive disorder (ICD-10 coded)	Wald ratio	1	0	0	0.026	1
DMR258707593	eqtl-a-ENSG00000129562	DGWAS-5591	DAD1	Asthma (adult onset)	Wald ratio	1	-1.32	0.02	0	0.27
DMR258749599	eqtl-a-ENSG00000129562	DGWAS-5592	DAD1	Asthma (childhood onset)	Wald ratio	1	-1.29	0.03	0	0.28
DMR260111018	eqtl-a-ENSG00000129562	DGWAS-1444	DAD1	Cerebral arteritis	Wald ratio	1	0.8	0.36	0.028	2.22
DMR260154484	eqtl-a-ENSG00000129562	DGWAS-563	DAD1	Benign neoplasm: Rectosigmoid junction	Wald ratio	1	0.23	0.1	0.018	1.26
DMR265067034	eqtl-a-ENSG00000129562	DGWAS-5796	DAD1	Oesophageal cancer	Wald ratio	1	0	0	0.006	1
DMR265304197	eqtl-a-ENSG00000129562	DGWAS-5800	DAD1	Pan cancer	Wald ratio	1	0	0	0.0066	1
DMR265394058	eqtl-a-ENSG00000129562	DGWAS-5802	DAD1	Appendicitis	Wald ratio	1	-0.1	0.05	0.034	0.9
DMR265471177	eqtl-a-ENSG00000129562	DGWAS-5804	DAD1	Melanoma skin cancer	Wald ratio	1	0	0	0.045	1
DMR265879575	eqtl-a-ENSG00000129562	DGWAS-5813	DAD1	Sepsis	Wald ratio	1	0.07	0.03	0.027	1.07
DMR266238328	eqtl-a-ENSG00000129562	DGWAS-5820	DAD1	Sepsis (28 day death)	Wald ratio	1	0.18	0.08	0.019	1.2
DMR266278647	eqtl-a-ENSG00000129562	DGWAS-5821	DAD1	Sepsis (under 75)	Wald ratio	1	0.07	0.03	0.02	1.07
DMR267322927	eqtl-a-ENSG00000129562	DGWAS-1466	DAD1	Other specified/unspecified diseases of inner ear	Wald ratio	1	0.54	0.27	0.046	1.71
DMR267810769	eqtl-a-ENSG00000129562	DGWAS-589	DAD1	Other chromosome abnormalities, not elsewhere classified	Wald ratio	1	-0.61	0.29	0.035	0.54
DMR268029623	eqtl-a-ENSG00000129562	DGWAS-59	DAD1	Dorsopathies	Wald ratio	1	-0.03	0.01	0.013	0.97
DMR268438878	eqtl-a-ENSG00000129562	DGWAS-591	DAD1	Congenital malformations of pulmonary and tricuspid valves	Wald ratio	1	0.48	0.21	0.023	1.61
DMR268625865	eqtl-a-ENSG00000129562	DGWAS-5913	DAD1	Chronic kidney disease	Wald ratio	1	0.06	0.02	0.0077	1.06
DMR269545751	eqtl-a-ENSG00000129562	DGWAS-594	DAD1	Maternal care related to the fetus and amniotic cavity and possible delivery problems	Wald ratio	1	0.03	0.02	0.043	1.03
DMR269788147	eqtl-a-ENSG00000129562	DGWAS-595	DAD1	Abnormalities of forces of labour	Wald ratio	1	-0.1	0.05	0.05	0.9
DMR270518489	eqtl-a-ENSG00000129562	DGWAS-597	DAD1	False labour	Wald ratio	1	0.06	0.03	0.028	1.06
DMR272596628	eqtl-a-ENSG00000129562	DGWAS-6015	DAD1	Chronic hepatitis (PheCode 70.4)	Wald ratio	1	0.53	0.24	0.028	1.7
DMR273525628	eqtl-a-ENSG00000129562	DGWAS-6034	DAD1	Cancer of esophagus (PheCode 150)	Wald ratio	1	0.3	0.12	0.012	1.35
DMR273736761	eqtl-a-ENSG00000129562	DGWAS-6038	DAD1	Malignant neoplasm of liver, primary (PheCode 155.1)	Wald ratio	1	0.59	0.29	0.038	1.81
DMR275938832	eqtl-a-ENSG00000129562	DGWAS-6083	DAD1	Secondary malignant neoplasm (PheCode 198)	Wald ratio	1	-0.4	0.2	0.04	0.67
DMR276150075	eqtl-a-ENSG00000129562	DGWAS-6088	DAD1	Cancer code, self-reported: skin cancer (UKB data field 20001_1003)	Wald ratio	1	0.22	0.09	0.011	1.25
DMR276234569	eqtl-a-ENSG00000129562	DGWAS-609	DAD1	Other and unspecified disease of Bartholin gland	Wald ratio	1	0.24	0.11	0.028	1.27
DMR276656994	eqtl-a-ENSG00000129562	DGWAS-6099	DAD1	Cancer code, self-reported: eye and/or adnexal cancer (UKB data field 20001_1030)	Wald ratio	1	-0.66	0.28	0.019	0.52
DMR277942973	eqtl-a-ENSG00000129562	DGWAS-6125	DAD1	Cancer code, self-reported: unclassifiable (UKB data field 20001_99999)	Wald ratio	1	0.3	0.14	0.038	1.35
DMR279325643	eqtl-a-ENSG00000129562	DGWAS-6152	DAD1	Illnesses of siblings: Severe depression (UKB data field 20111_12)	Wald ratio	1	-0.05	0.02	0.018	0.95
DMR281436079	eqtl-a-ENSG00000129562	DGWAS-6193	DAD1	Methods of self-harm used: Stopping prescribed medication (UKB data field 20553_3)	Wald ratio	1	-0.4	0.18	0.024	0.67
DMR283039772	eqtl-a-ENSG00000129562	DGWAS-6225	DAD1	Nontoxic uninodular goiter (PheCode 241.1)	Wald ratio	1	-0.38	0.16	0.02	0.69
DMR283165905	eqtl-a-ENSG00000129562	DGWAS-6227	DAD1	Graves' disease (PheCode 242.1)	Wald ratio	1	-0.46	0.22	0.037	0.63
DMR283460802	eqtl-a-ENSG00000129562	DGWAS-6233	DAD1	Type 1 diabetes with ketoacidosis (PheCode 250.11)	Wald ratio	1	0.48	0.21	0.025	1.61
DMR285148633	eqtl-a-ENSG00000129562	DGWAS-6265	DAD1	Diseases of white blood cells (PheCode 288)	Wald ratio	1	0.86	0.28	0.0024	2.37
DMR285402014	eqtl-a-ENSG00000129562	DGWAS-6270	DAD1	Delirium dementia and amnestic and other cognitive disorders (PheCode 290)	Wald ratio	1	-0.56	0.23	0.015	0.57
DMR285697649	eqtl-a-ENSG00000129562	DGWAS-6276	DAD1	Neurological disorders (PheCode 292)	Wald ratio	1	0.64	0.27	0.018	1.9
DMR286331218	eqtl-a-ENSG00000129562	DGWAS-1505	DAD1	Diplopia	Wald ratio	1	-0.13	0.05	0.01	0.88
DMR286415446	eqtl-a-ENSG00000129562	DGWAS-6290	DAD1	Adjustment reaction (PheCode 304)	Wald ratio	1	0.42	0.21	0.044	1.53
DMR287724363	eqtl-a-ENSG00000129562	DGWAS-1508	DAD1	Corneal pigmentations and deposits	Wald ratio	1	0.67	0.29	0.023	1.95
DMR287766484	eqtl-a-ENSG00000129562	DGWAS-6316	DAD1	Partial epilepsy (PheCode 345.12)	Wald ratio	1	-0.58	0.26	0.028	0.56
DMR288019854	eqtl-a-ENSG00000129562	DGWAS-6321	DAD1	Other and unspecified disorders of the nervous system (PheCode 349)	Wald ratio	1	-0.5	0.25	0.042	0.61
DMR288062111	eqtl-a-ENSG00000129562	DGWAS-6322	DAD1	Abnormal involuntary movements (PheCode 350.1)	Wald ratio	1	0.57	0.18	0.0016	1.76
DMR288357739	eqtl-a-ENSG00000129562	DGWAS-6328	DAD1	Back pain for three months (UKB data field 3571)	Wald ratio	1	-0.05	0.02	0.014	0.95
DMR291735582	eqtl-a-ENSG00000129562	DGWAS-6394	DAD1	ICD10 C15.9: Malignant neoplasm of esophagus, unspecified	Wald ratio	1	0.56	0.22	0.011	1.75
DMR292031150	eqtl-a-ENSG00000129562	DGWAS-640	DAD1	Allergic contact dermatitis	Wald ratio	1	-0.09	0.05	0.038	0.91
DMR292368894	eqtl-a-ENSG00000129562	DGWAS-6406	DAD1	ICD10 C20: Malignant neoplasm of rectum	Wald ratio	1	0.17	0.08	0.046	1.18
DMR292664517	eqtl-a-ENSG00000129562	DGWAS-6412	DAD1	ICD10 C34.1: Malignant neoplasm of upper lobe, bronchus or lung	Wald ratio	1	0.23	0.1	0.024	1.26
DMR292833389	eqtl-a-ENSG00000129562	DGWAS-6415	DAD1	ICD10 C43.3: Malignant melanoma of other and unspecified parts of face	Wald ratio	1	0.45	0.22	0.039	1.57
DMR293804144	eqtl-a-ENSG00000129562	DGWAS-6433	DAD1	ICD10 C50.2: Malignant neoplasm of upper-inner quadrant of breast	Wald ratio	1	0.23	0.1	0.027	1.26
DMR294522055	eqtl-a-ENSG00000129562	DGWAS-6448	DAD1	ICD10 C71.1: Malignant neoplasm of brain, frontal lobe	Wald ratio	1	-0.57	0.28	0.042	0.57
DMR296156096	eqtl-a-ENSG00000129562	DGWAS-648	DAD1	Other diseases of pancreas	Wald ratio	1	-0.24	0.07	0.00078	0.78
DMR299069184	eqtl-a-ENSG00000129562	DGWAS-6537	DAD1	Subdural hemorrhage (PheCode 430.3)	Wald ratio	1	-0.51	0.21	0.015	0.6
DMR299491452	eqtl-a-ENSG00000129562	DGWAS-6545	DAD1	Cerebral aneurysm (PheCode 433.5)	Wald ratio	1	-0.37	0.19	0.049	0.69
DMR300082741	eqtl-a-ENSG00000129562	DGWAS-6557	DAD1	Peripheral vascular disease, unspecified (PheCode 443.9)	Wald ratio	1	0.23	0.11	0.035	1.26
DMR301011405	eqtl-a-ENSG00000129562	DGWAS-6575	DAD1	Hypotension, not otherwise specified (PheCode 458.9)	Wald ratio	1	0.68	0.21	0.00099	1.98
DMR301264789	eqtl-a-ENSG00000129562	DGWAS-6580	DAD1	Acute upper respiratory infections of multiple or unspecified sites (PheCode 465)	Wald ratio	1	0.28	0.13	0.026	1.32
DMR301307011	eqtl-a-ENSG00000129562	DGWAS-6581	DAD1	Nasal polyps (PheCode 471)	Wald ratio	1	-0.14	0.06	0.023	0.87
DMR301687038	eqtl-a-ENSG00000129562	DGWAS-6589	DAD1	Chronic sinusitis (PheCode 475)	Wald ratio	1	-0.23	0.08	0.0046	0.79
DMR302067009	eqtl-a-ENSG00000129562	DGWAS-6596	DAD1	Pneumonia (PheCode 480)	Wald ratio	1	0.15	0.06	0.014	1.16
DMR302193780	eqtl-a-ENSG00000129562	DGWAS-6599	DAD1	Asthma with exacerbation (PheCode 495.2)	Wald ratio	1	0.42	0.2	0.04	1.52
DMR302319394	eqtl-a-ENSG00000129562	DGWAS-6600	DAD1	Asthma (PheCode 495)	Wald ratio	1	-0.14	0.07	0.033	0.87
DMR303121268	eqtl-a-ENSG00000129562	DGWAS-6613	DAD1	Respiratory failure (PheCode 509.1)	Wald ratio	1	-0.39	0.18	0.031	0.67
DMR303417053	eqtl-a-ENSG00000129562	DGWAS-662	DAD1	Death due to cardiac causes	Wald ratio	1	0.05	0.02	0.027	1.05
DMR303585795	eqtl-a-ENSG00000129562	DGWAS-6622	DAD1	Hemoptysis (PheCode 516.1)	Wald ratio	1	-0.16	0.08	0.046	0.85
DMR303797080	eqtl-a-ENSG00000129562	DGWAS-6627	DAD1	Diseases of pulp and periapical tissues (PheCode 522)	Wald ratio	1	-0.28	0.14	0.043	0.75
DMR304177088	eqtl-a-ENSG00000129562	DGWAS-6634	DAD1	Temporomandibular joint disorder, unspecified (PheCode 526.41)	Wald ratio	1	0.47	0.22	0.032	1.6
DMR304768333	eqtl-a-ENSG00000129562	DGWAS-6646	DAD1	Diseases and other conditions of the tongue (PheCode 529)	Wald ratio	1	-0.23	0.11	0.032	0.79
DMR305106086	eqtl-a-ENSG00000129562	DGWAS-6652	DAD1	Stricture and stenosis of esophagus (PheCode 530.3)	Wald ratio	1	0.19	0.09	0.036	1.21
DMR306288691	eqtl-a-ENSG00000129562	DGWAS-1544	DAD1	Other and unspecified mononeuropathies of upper limb	Wald ratio	1	-0.23	0.1	0.028	0.8
DMR307005592	eqtl-a-ENSG00000129562	DGWAS-6690	DAD1	Symptoms involving digestive system (PheCode 561)	Wald ratio	1	0.07	0.03	0.038	1.07
DMR307385706	eqtl-a-ENSG00000129562	DGWAS-6698	DAD1	Peritonitis and retroperitoneal infections (PheCode 567)	Wald ratio	1	0.35	0.16	0.029	1.42
DMR307638684	eqtl-a-ENSG00000129562	DGWAS-6702	DAD1	Other disorders of intestine (PheCode 569)	Wald ratio	1	0.19	0.07	0.009	1.21
DMR309106792	eqtl-a-ENSG00000129562	DGWAS-155	DAD1	Asthma, unspecified (mode)	Wald ratio	1	-0.05	0.02	0.014	0.95
DMR309529056	eqtl-a-ENSG00000129562	DGWAS-6739	DAD1	Acute cystitis (PheCode 592.11)	Wald ratio	1	0.58	0.29	0.048	1.78
DMR310204261	eqtl-a-ENSG00000129562	DGWAS-6751	DAD1	Functional disorders of bladder (PheCode 596.5)	Wald ratio	1	0.17	0.09	0.049	1.19
DMR310288775	eqtl-a-ENSG00000129562	DGWAS-6753	DAD1	Urethral stricture (not specified as infectious) (PheCode 597.1)	Wald ratio	1	0.13	0.06	0.045	1.13
DMR310373289	eqtl-a-ENSG00000129562	DGWAS-6755	DAD1	Abnormal findings on examination of urine (PheCode 598)	Wald ratio	1	0.16	0.06	0.013	1.17
DMR310711038	eqtl-a-ENSG00000129562	DGWAS-6761	DAD1	Other abnormality of urination (PheCode 599.9)	Wald ratio	1	0.25	0.1	0.011	1.29
DMR310753295	eqtl-a-ENSG00000129562	DGWAS-6762	DAD1	Other symptoms/disorders or the urinary system (PheCode 599)	Wald ratio	1	0.13	0.05	0.017	1.13
DMR312188980	eqtl-a-ENSG00000129562	DGWAS-6790	DAD1	Pelvic inflammatory disease, not otherwise specified (PheCode 614.33)	Wald ratio	1	0.53	0.22	0.015	1.69
DMR314083463	eqtl-a-ENSG00000129562	DGWAS-6826	DAD1	Disorders of uterus, NEC (PheCode 619.2)	Wald ratio	1	0.29	0.11	0.0063	1.34
DMR314843496	eqtl-a-ENSG00000129562	DGWAS-6840	DAD1	Irregular menstrual cycle (PheCode 626.13)	Wald ratio	1	0.2	0.09	0.025	1.22
DMR315717347	eqtl-a-ENSG00000129562	DGWAS-6858	DAD1	Hyperemesis gravidarum (PheCode 643.1)	Wald ratio	1	-0.54	0.27	0.044	0.58
DMR316747052	eqtl-a-ENSG00000129562	DGWAS-6879	DAD1	Other local infections of skin and subcutaneous tissue (PheCode 686)	Wald ratio	1	0.23	0.12	0.05	1.26
DMR317295780	eqtl-a-ENSG00000129562	DGWAS-6889	DAD1	Psoriasis (PheCode 696.4)	Wald ratio	1	-0.43	0.2	0.035	0.65
DMR318519255	eqtl-a-ENSG00000129562	DGWAS-6912	DAD1	Rheumatoid arthritis and other inflammatory polyarthropathies (PheCode 714)	Wald ratio	1	0.43	0.21	0.044	1.53
DMR321644970	eqtl-a-ENSG00000129562	DGWAS-6979	DAD1	Neuralgia, neuritis, and radiculitis, not otherwise specified (PheCode 766)	Wald ratio	1	-0.27	0.11	0.011	0.76
DMR321729329	eqtl-a-ENSG00000129562	DGWAS-6980	DAD1	Myalgia and myositis unspecified (PheCode 770)	Wald ratio	1	-0.38	0.16	0.015	0.68
DMR321898207	eqtl-a-ENSG00000129562	DGWAS-6983	DAD1	Edema (PheCode 782.3)	Wald ratio	1	0.37	0.18	0.045	1.44
DMR322825866	eqtl-a-ENSG00000129562	DGWAS-700	DAD1	Vitamin D deficiency	Wald ratio	1	0.36	0.13	0.0043	1.44
DMR324599125	eqtl-a-ENSG00000129562	DGWAS-7035	DAD1	Poisoning by psychotropic agents (PheCode 969)	Wald ratio	1	-0.25	0.08	0.0031	0.78
DMR325909219	eqtl-a-ENSG00000129562	DGWAS-7063	DAD1	Chronic back pain	Wald ratio	1	-0.03	0.01	0.049	0.98
DMR326109075	eqtl-a-ENSG00000129562	DGWAS-7068	DAD1	Cystitis	Wald ratio	1	0.07	0.03	0.017	1.07
DMR326632841	eqtl-a-ENSG00000129562	DGWAS-7079	DAD1	Knee arthrosis	Wald ratio	1	-0.05	0.02	0.019	0.95
DMR327556869	eqtl-a-ENSG00000129562	DGWAS-1587	DAD1	Somatoform disorder	Wald ratio	1	-0.09	0.04	0.025	0.91
DMR327598812	eqtl-a-ENSG00000129562	DGWAS-71	DAD1	Other diseases of upper respiratory tract	Wald ratio	1	-0.03	0.01	0.012	0.97
DMR327968438	eqtl-a-ENSG00000129562	DGWAS-1588	DAD1	Sleep disorders, other/unspecified	Wald ratio	1	-0.2	0.1	0.047	0.82
DMR328184652	eqtl-a-ENSG00000129562	DGWAS-7112	DAD1	Central serous chorioretinopathy	Wald ratio	1	-0.36	0.14	0.0084	0.7
DMR328225823	eqtl-a-ENSG00000129562	DGWAS-7113	DAD1	Central serous chorioretinopathy	Wald ratio	1	-0.78	0.33	0.018	0.46
DMR330548571	eqtl-a-ENSG00000129562	DGWAS-1600	DAD1	Enduring personality changes	Wald ratio	1	0.55	0.28	0.046	1.74
DMR330674850	eqtl-a-ENSG00000129562	DGWAS-1602	DAD1	Mental and behavioural disorders due to opioids	Wald ratio	1	0.2	0.09	0.025	1.23
DMR330843276	eqtl-a-ENSG00000129562	DGWAS-1604	DAD1	Nightmares	Wald ratio	1	1.03	0.41	0.011	2.8
DMR338259342	eqtl-a-ENSG00000129562	DGWAS-77	DAD1	Diseases of the myoneural junction and muscle	Wald ratio	1	-0.13	0.05	0.012	0.88
DMR338764488	eqtl-a-ENSG00000129562	DGWAS-78	DAD1	Thyrotoxicosis with diffuse goitre	Wald ratio	1	0.09	0.05	0.041	1.1
DMR338848289	eqtl-a-ENSG00000129562	DGWAS-781	DAD1	Maternal care for known or suspected malpresentation of fetus	Wald ratio	1	0.11	0.04	0.003	1.12
DMR339479706	eqtl-a-ENSG00000129562	DGWAS-794	DAD1	Isolated proteinuria with specified morphological lesion	Wald ratio	1	0.51	0.15	0.0007	1.67
DMR340068534	eqtl-a-ENSG00000129562	DGWAS-1626	DAD1	Diseases of thymus	Wald ratio	1	0.82	0.35	0.019	2.28
DMR340910131	eqtl-a-ENSG00000129562	DGWAS-821	DAD1	Other osteochondropathies	Wald ratio	1	0.17	0.06	0.0065	1.18
DMR343014393	eqtl-a-ENSG00000129562	DGWAS-86	DAD1	Sleep apnoea, including avohilmo	Wald ratio	1	-0.03	0.02	0.042	0.97
DMR343182500	eqtl-a-ENSG00000129562	DGWAS-863	DAD1	Chronic periodontitis	Wald ratio	1	-0.1	0.05	0.023	0.9
DMR344613719	eqtl-a-ENSG00000129562	DGWAS-891	DAD1	Acute gastritis	Wald ratio	1	-0.19	0.06	0.0022	0.82
DMR345917809	eqtl-a-ENSG00000129562	DGWAS-915	DAD1	Other arterial embolism and thrombosis	Wald ratio	1	-0.24	0.1	0.022	0.79
DMR346633548	eqtl-a-ENSG00000129562	DGWAS-93	DAD1	Sleep apnoea	Wald ratio	1	-0.03	0.02	0.043	0.97
DMR346675625	eqtl-a-ENSG00000129562	DGWAS-930	DAD1	Severe visual impairment, monocular	Wald ratio	1	0.45	0.21	0.034	1.57
DMR346843983	eqtl-a-ENSG00000129562	DGWAS-933	DAD1	Separation of retinal layers (serosa)	Wald ratio	1	-0.22	0.09	0.013	0.8
DMR347433063	eqtl-a-ENSG00000129562	DGWAS-945	DAD1	Dislocation of lens	Wald ratio	1	0.38	0.15	0.011	1.46
DMR350126637	eqtl-a-ENSG00000129562	DGWAS-998	DAD1	Hyperosmolality and hypernatraemia	Wald ratio	1	-0.34	0.16	0.036	0.71
DMR350210850	eqtl-a-ENSG00000129562	DGWAS-1062	DAD1	Infection due to other mycobacteria	Wald ratio	1	-0.55	0.16	0.00077	0.58
DMR350462949	eqtl-a-ENSG00000129562	DGWAS-1650	DAD1	Hyperprolactinaemia	Wald ratio	1	-0.19	0.09	0.047	0.83
DMR353030852	eqtl-a-ENSG00000129562	DGWAS-170	DAD1	Other retinal disorders	Wald ratio	1	-0.04	0.02	0.041	0.96
DMR354442319	eqtl-a-ENSG00000129562	DGWAS-1070	DAD1	Vitamin deficiency	Wald ratio	1	0.19	0.08	0.02	1.21
DMR354778813	eqtl-a-ENSG00000129562	DGWAS-1733	DAD1	Benign neoplasm: Uterine tubes and ligaments	Wald ratio	1	-0.65	0.25	0.0084	0.52
DMR355115661	eqtl-a-ENSG00000129562	DGWAS-174	DAD1	Obesity, other/unspecified	Wald ratio	1	-0.1	0.03	0.00081	0.91
DMR355410390	eqtl-a-ENSG00000129562	DGWAS-1745	DAD1	Benign neoplasm: Penis	Wald ratio	1	0.65	0.3	0.027	1.92
DMR356630708	eqtl-a-ENSG00000129562	DGWAS-177	DAD1	Atherosclerosis, excluding cerebral, coronary and PAD	Wald ratio	1	-0.05	0.03	0.038	0.95
DMR357261994	eqtl-a-ENSG00000129562	DGWAS-1781	DAD1	Benign neoplasm: Connective and other soft tissue of upper limb, including shoulder	Wald ratio	1	-0.33	0.09	0.0003	0.72
DMR357430418	eqtl-a-ENSG00000129562	DGWAS-1785	DAD1	Benign neoplasm: Conjunctiva	Wald ratio	1	-0.29	0.11	0.0058	0.75
DMR358812560	eqtl-a-ENSG00000129562	DGWAS-181	DAD1	Disorders of breast	Wald ratio	1	-0.05	0.02	0.022	0.95
DMR358980986	eqtl-a-ENSG00000129562	DGWAS-1813	DAD1	Mucinous and mucinous cystic tumor (controls excluding all cancers)	Wald ratio	1	0.58	0.28	0.037	1.78
DMR359107307	eqtl-a-ENSG00000129562	DGWAS-1816	DAD1	Osteosarcoma (controls excluding all cancers)	Wald ratio	1	-0.95	0.4	0.017	0.39
DMR359191495	eqtl-a-ENSG00000129562	DGWAS-1817	DAD1	Non-Hodgkin lymphoma, all (controls excluding all cancers)	Wald ratio	1	0.21	0.1	0.026	1.24
DMR359443601	eqtl-a-ENSG00000129562	DGWAS-1822	DAD1	Marginal zone B-cell lymphoma (controls excluding all cancers)	Wald ratio	1	0.51	0.19	0.0061	1.67
DMR359485708	eqtl-a-ENSG00000129562	DGWAS-1823	DAD1	Mantle cell lymphoma (controls excluding all cancers)	Wald ratio	1	0.53	0.22	0.013	1.71
DMR359822522	eqtl-a-ENSG00000129562	DGWAS-183	DAD1	Diseases of middle ear and mastoid	Wald ratio	1	-0.04	0.02	0.037	0.96
DMR362895752	eqtl-a-ENSG00000129562	DGWAS-189	DAD1	Dorsalgia	Wald ratio	1	-0.04	0.01	0.0021	0.96

## Sheet: SNX3
ID	ID exposure	ID outcome	Exposure	Outcome	Methods	Nsnp	Beta	SE	P-value	OR
DMR82161316	eqtl-a-ENSG00000112335	DGWAS-1906	SNX3	Cholera	Inverse variance weighted	2	-0.88	0.37	0.018	0.41
DMR82616618	eqtl-a-ENSG00000112335	DGWAS-1915	SNX3	Acute hepatitis A	Inverse variance weighted	2	3.71	1.42	0.0093	40.65
DMR83514223	eqtl-a-ENSG00000112335	DGWAS-1933	SNX3	Infection due to other mycobacteria	Inverse variance weighted	2	1.64	0.68	0.016	5.15
DMR83998191	eqtl-a-ENSG00000112335	DGWAS-1092	SNX3	Renal agenesis and other reduction defects of kidney	Inverse variance weighted	2	-2.52	1.14	0.026	0.08
DMR84329161	eqtl-a-ENSG00000112335	DGWAS-195	SNX3	Gout, unspecified	Inverse variance weighted	2	-0.67	0.18	0.00016	0.51
DMR84701544	eqtl-a-ENSG00000112335	DGWAS-1957	SNX3	Shigellosis	Inverse variance weighted	2	3.28	1.16	0.0047	26.56
DMR85239619	eqtl-a-ENSG00000112335	DGWAS-1968	SNX3	Varicella [chickenpox]	Inverse variance weighted	2	0.78	0.39	0.047	2.19
DMR85570866	eqtl-a-ENSG00000112335	DGWAS-1974	SNX3	Viral agents as the cause of diseases classified to other chapters	Inverse variance weighted	2	-1.42	0.58	0.014	0.24
DMR86108661	eqtl-a-ENSG00000112335	DGWAS-1985	SNX3	Hernia of abdominal wall	Inverse variance weighted	2	0.33	0.11	0.0023	1.39
DMR87240324	eqtl-a-ENSG00000112335	DGWAS-2007	SNX3	Other specific arthropathies	Inverse variance weighted	2	1.15	0.54	0.034	3.16
DMR88006607	eqtl-a-ENSG00000112335	DGWAS-110	SNX3	Calculus of kidney and ureter	Inverse variance weighted	2	0.43	0.13	0.0014	1.53
DMR88522705	eqtl-a-ENSG00000112335	DGWAS-2033	SNX3	Brain astrocytoma (controls excluding all cancers)	Inverse variance weighted	2	-3.26	1.48	0.028	0.04
DMR89696772	eqtl-a-ENSG00000112335	DGWAS-1103	SNX3	Other congenital malformations of limb(s)	Inverse variance weighted	2	2.09	0.89	0.019	8.11
DMR90194274	eqtl-a-ENSG00000112335	DGWAS-2069	SNX3	Leiomyosarcoma (controls excluding all cancers)	Inverse variance weighted	2	2.08	1.03	0.044	8.03
DMR91477645	eqtl-a-ENSG00000112335	DGWAS-2094	SNX3	Adenocarcinoma and ductal carcinoma of pancreas (controls excluding all cancers)	Inverse variance weighted	2	1.25	0.55	0.023	3.5
DMR91560358	eqtl-a-ENSG00000112335	DGWAS-1107	SNX3	Other congenital malformations of brain	Inverse variance weighted	2	-2.48	1.15	0.03	0.08
DMR92099525	eqtl-a-ENSG00000112335	DGWAS-2105	SNX3	Malignant neoplasm of small intestine (controls excluding all cancers)	Inverse variance weighted	2	1.31	0.61	0.033	3.7
DMR93051533	eqtl-a-ENSG00000112335	DGWAS-2124	SNX3	Benign neoplasm: Appendix	Inverse variance weighted	2	-1.92	0.85	0.023	0.15
DMR93671787	eqtl-a-ENSG00000112335	DGWAS-2137	SNX3	Benign neoplasm: Brain, unspecified	Inverse variance weighted	2	2.64	1.07	0.013	14.02
DMR95412638	eqtl-a-ENSG00000112335	DGWAS-217	SNX3	Disorders of iron metabolism	Inverse variance weighted	2	1.63	0.72	0.024	5.11
DMR95495760	eqtl-a-ENSG00000112335	DGWAS-2171	SNX3	Benign neoplasm of other and unspecified intrathoracic organs	Inverse variance weighted	2	-2.15	0.81	0.0076	0.12
DMR95537024	eqtl-a-ENSG00000112335	DGWAS-2172	SNX3	Benign neoplasm: Kidney	Inverse variance weighted	2	-0.96	0.47	0.044	0.38
DMR99592105	eqtl-a-ENSG00000112335	DGWAS-1484	SNX3	Other endophthalmitis	Inverse variance weighted	2	2.43	1.11	0.028	11.37
DMR100006572	eqtl-a-ENSG00000112335	DGWAS-2264	SNX3	Leukaemia of unspecified cell type	Inverse variance weighted	2	1.94	0.91	0.034	6.98
DMR100047839	eqtl-a-ENSG00000112335	DGWAS-2265	SNX3	Leukaemia of unspecified cell type (controls excluding all cancers)	Inverse variance weighted	2	1.96	0.91	0.032	7.07
DMR102257663	eqtl-a-ENSG00000112335	DGWAS-2309	SNX3	Allergic purpura	Inverse variance weighted	2	-1.24	0.46	0.0068	0.29
DMR102417102	eqtl-a-ENSG00000112335	DGWAS-2311	SNX3	Anaemia in chronic diseases classified elsewhere	Inverse variance weighted	2	1.15	0.57	0.044	3.16
DMR103492727	eqtl-a-ENSG00000112335	DGWAS-2333	SNX3	Haemorrhagic disorder due to circulating anticoagulants	Inverse variance weighted	2	-1.66	0.83	0.045	0.19
DMR104572664	eqtl-a-ENSG00000112335	DGWAS-2355	SNX3	Other nonthrombocytopenic purpura	Inverse variance weighted	2	-1.98	0.9	0.028	0.14
DMR105968052	eqtl-a-ENSG00000112335	DGWAS-1136	SNX3	Fetus and newborn affected by maternal conditions that may be unrelated to present pregnancy	Inverse variance weighted	2	-3.2	1.57	0.042	0.04
DMR106343330	eqtl-a-ENSG00000112335	DGWAS-2392	SNX3	Drug-induced adrenocortical insufficiency	Inverse variance weighted	2	-1.41	0.67	0.035	0.24
DMR106550505	eqtl-a-ENSG00000112335	DGWAS-2396	SNX3	Drug-induced headache, not elsewhere classified	Inverse variance weighted	2	2.34	1.17	0.046	10.36
DMR107047538	eqtl-a-ENSG00000112335	DGWAS-2405	SNX3	Adrenocortical insufficiency	Inverse variance weighted	2	-1.23	0.6	0.039	0.29
DMR107212553	eqtl-a-ENSG00000112335	DGWAS-2409	SNX3	Adrenogenital disorders	Inverse variance weighted	2	-2.4	1.19	0.044	0.09
DMR108183488	eqtl-a-ENSG00000112335	DGWAS-1140	SNX3	Cardiovascular disorders originating in the perinatal period	Inverse variance weighted	2	2.54	1.26	0.044	12.7
DMR110237365	eqtl-a-ENSG00000112335	DGWAS-2472	SNX3	Hyperprolactinaemia, drug-induced	Inverse variance weighted	2	2.75	1.06	0.0098	15.63
DMR110444308	eqtl-a-ENSG00000112335	DGWAS-2476	SNX3	Hypokalaemia	Inverse variance weighted	2	-0.54	0.24	0.023	0.58
DMR110843152	eqtl-a-ENSG00000112335	DGWAS-2484	SNX3	Disorders of iron metabolism	Inverse variance weighted	2	1.79	0.76	0.018	6.01
DMR111226707	eqtl-a-ENSG00000112335	DGWAS-2492	SNX3	Disorders of mineral metabolism	Inverse variance weighted	2	0.76	0.29	0.0088	2.13
DMR111575929	eqtl-a-ENSG00000112335	DGWAS-250	SNX3	Crohn disease (strict definition, require KELA, min 2 HDR)	Inverse variance weighted	2	-0.71	0.3	0.017	0.49
DMR112156662	eqtl-a-ENSG00000112335	DGWAS-2510	SNX3	Disorders of pituitary gland, other and/or unspecified	Inverse variance weighted	2	2.58	1.11	0.019	13.24
DMR113054399	eqtl-a-ENSG00000112335	DGWAS-1150	SNX3	Hydatidiform mole	Inverse variance weighted	2	1.57	0.66	0.017	4.8
DMR113451723	eqtl-a-ENSG00000112335	DGWAS-2536	SNX3	Deficiency of other B group vitamins	Inverse variance weighted	2	-1.18	0.55	0.031	0.31
DMR115248131	eqtl-a-ENSG00000112335	DGWAS-2572	SNX3	Emotional disorders and disorders of social functioning with onset specific to childhood	Inverse variance weighted	2	-0.79	0.35	0.022	0.45
DMR115808976	eqtl-a-ENSG00000112335	DGWAS-2583	SNX3	Kela-code for behavioural disturbances in mental retardation	Inverse variance weighted	2	-1.78	0.88	0.042	0.17
DMR115974044	eqtl-a-ENSG00000112335	DGWAS-2587	SNX3	Mild mental retardation	Inverse variance weighted	2	-1.03	0.5	0.037	0.36
DMR116015311	eqtl-a-ENSG00000112335	DGWAS-2588	SNX3	Mixed specific developmental disorders	Inverse variance weighted	2	-1.14	0.57	0.047	0.32
DMR116139894	eqtl-a-ENSG00000112335	DGWAS-2590	SNX3	Moderate mental retardation	Inverse variance weighted	2	-2.22	1	0.027	0.11
DMR117299457	eqtl-a-ENSG00000112335	DGWAS-2614	SNX3	Schizotypal disorder	Inverse variance weighted	2	1.12	0.52	0.032	3.07
DMR117409826	eqtl-a-ENSG00000112335	DGWAS-2617	SNX3	Schizophrenia	Inverse variance weighted	2	-0.61	0.25	0.014	0.55
DMR117490968	eqtl-a-ENSG00000112335	DGWAS-1013	SNX3	Allergic purpura	Inverse variance weighted	2	-0.92	0.44	0.036	0.4
DMR118494063	eqtl-a-ENSG00000112335	DGWAS-2638	SNX3	Other heart diseases	Inverse variance weighted	2	0.15	0.07	0.036	1.16
DMR118695895	eqtl-a-ENSG00000112335	DGWAS-2642	SNX3	Degeneration of the brain due to alcohol	Inverse variance weighted	2	-1.27	0.55	0.021	0.28
DMR118944284	eqtl-a-ENSG00000112335	DGWAS-2647	SNX3	Circumscribed brain atrophy	Inverse variance weighted	2	1.51	0.62	0.014	4.53
DMR119275419	eqtl-a-ENSG00000112335	DGWAS-1163	SNX3	Complications predominantly related to the puerperium	Inverse variance weighted	2	-0.34	0.14	0.017	0.71
DMR119358495	eqtl-a-ENSG00000112335	DGWAS-2655	SNX3	Cauda equina syndrome	Inverse variance weighted	2	-1.88	0.77	0.015	0.15
DMR119975484	eqtl-a-ENSG00000112335	DGWAS-2668	SNX3	Disorders of other and unspecified cranial nerves	Inverse variance weighted	2	-2.46	1.14	0.03	0.09
DMR121663370	eqtl-a-ENSG00000112335	DGWAS-2702	SNX3	Migraine	Inverse variance weighted	2	0.23	0.1	0.024	1.26
DMR121825140	eqtl-a-ENSG00000112335	DGWAS-2706	SNX3	Migraine with aura	Inverse variance weighted	2	0.44	0.16	0.0063	1.55
DMR121991845	eqtl-a-ENSG00000112335	DGWAS-2708	SNX3	Migraine with aura and triptan purchases	Inverse variance weighted	2	0.44	0.2	0.031	1.55
DMR122240279	eqtl-a-ENSG00000112335	DGWAS-2713	SNX3	Monoplegia	Inverse variance weighted	2	-1.79	0.68	0.0083	0.17
DMR122695345	eqtl-a-ENSG00000112335	DGWAS-2722	SNX3	Myotonic disorders	Inverse variance weighted	2	2.52	0.83	0.0025	12.41
DMR124701402	eqtl-a-ENSG00000112335	DGWAS-2762	SNX3	Gout, unspecified	Inverse variance weighted	2	-0.64	0.25	0.0097	0.53
DMR125432734	eqtl-a-ENSG00000112335	DGWAS-2778	SNX3	Blindness, monocular	Inverse variance weighted	2	-1.79	0.89	0.045	0.17
DMR126262405	eqtl-a-ENSG00000112335	DGWAS-2796	SNX3	Chronic conjunctivitis	Inverse variance weighted	2	1.11	0.48	0.02	3.04
DMR126661532	eqtl-a-ENSG00000112335	DGWAS-2800	SNX3	Keratoconus	Inverse variance weighted	2	-1.57	0.53	0.0033	0.21
DMR126984920	eqtl-a-ENSG00000112335	DGWAS-2808	SNX3	Colour vision deficiencies	Inverse variance weighted	2	-2.9	1.17	0.013	0.06
DMR127233020	eqtl-a-ENSG00000112335	DGWAS-2813	SNX3	Divergent concomitant strabismus	Inverse variance weighted	2	0.68	0.28	0.016	1.97
DMR127472181	eqtl-a-ENSG00000112335	DGWAS-2818	SNX3	Exophthalmic conditions	Inverse variance weighted	2	-2	0.8	0.012	0.14
DMR127759804	eqtl-a-ENSG00000112335	DGWAS-2824	SNX3	Other specified and unspecified disorders of eyelid	Inverse variance weighted	2	1.55	0.75	0.038	4.73
DMR127793633	eqtl-a-ENSG00000112335	DGWAS-1180	SNX3	Inflammatory diseases of prostate (prostatitis)	Inverse variance weighted	2	-0.59	0.29	0.043	0.55
DMR128528984	eqtl-a-ENSG00000112335	DGWAS-284	SNX3	Hypertrophic scar	Inverse variance weighted	2	-0.66	0.33	0.045	0.52
DMR129810529	eqtl-a-ENSG00000112335	DGWAS-2866	SNX3	Moderate visual impairment, monocular	Inverse variance weighted	2	3.41	1.35	0.012	30.16
DMR130075441	eqtl-a-ENSG00000112335	DGWAS-2871	SNX3	Optic atrophy	Inverse variance weighted	2	-1.57	0.73	0.03	0.21
DMR130446612	eqtl-a-ENSG00000112335	DGWAS-1186	SNX3	Other specified disorders of kidney and ureter	Inverse variance weighted	2	1.03	0.44	0.018	2.81
DMR132861270	eqtl-a-ENSG00000112335	DGWAS-2926	SNX3	Visual field defects	Inverse variance weighted	2	-0.65	0.27	0.019	0.52
DMR133068417	eqtl-a-ENSG00000112335	DGWAS-2930	SNX3	Disorders of vitreous body	Inverse variance weighted	2	-0.24	0.11	0.031	0.79
DMR133316831	eqtl-a-ENSG00000112335	DGWAS-2935	SNX3	Other abnormal auditory perceptions	Inverse variance weighted	2	-1.7	0.82	0.039	0.18
DMR133358098	eqtl-a-ENSG00000112335	DGWAS-2936	SNX3	Benign paroxysmal vertigo	Inverse variance weighted	2	0.33	0.15	0.03	1.39
DMR135587957	eqtl-a-ENSG00000112335	DGWAS-298	SNX3	Dialysis	Inverse variance weighted	2	0.9	0.39	0.022	2.46
DMR136043210	eqtl-a-ENSG00000112335	DGWAS-2989	SNX3	Suppurative otitis media, unspecified	Inverse variance weighted	2	1.2	0.5	0.016	3.32
DMR136167811	eqtl-a-ENSG00000112335	DGWAS-2991	SNX3	Disorders of vestibular function (Vertigo)	Inverse variance weighted	2	0.27	0.11	0.017	1.31
DMR136209078	eqtl-a-ENSG00000112335	DGWAS-2992	SNX3	Vertigo of central origin	Inverse variance weighted	2	1.61	0.7	0.022	5
DMR138253758	eqtl-a-ENSG00000112335	DGWAS-3031	SNX3	Endocarditis	Inverse variance weighted	2	1.05	0.41	0.01	2.87
DMR138825979	eqtl-a-ENSG00000112335	DGWAS-3043	SNX3	Hypertension	Inverse variance weighted	2	0.17	0.05	0.0021	1.18
DMR138907817	eqtl-a-ENSG00000112335	DGWAS-3045	SNX3	Hypertension, essential	Inverse variance weighted	2	0.17	0.06	0.0029	1.19
DMR140925387	eqtl-a-ENSG00000112335	DGWAS-3085	SNX3	Secondary right heart disease	Inverse variance weighted	2	-1.11	0.41	0.0072	0.33
DMR141298459	eqtl-a-ENSG00000112335	DGWAS-3092	SNX3	Thromboangiitis obliterans	Inverse variance weighted	2	-2.87	1.3	0.028	0.06
DMR141877451	eqtl-a-ENSG00000112335	DGWAS-1208	SNX3	Atypical mycobacterium lung infection	Inverse variance weighted	2	2.01	0.77	0.0092	7.5
DMR144293521	eqtl-a-ENSG00000112335	DGWAS-3151	SNX3	Other pleural conditions	Inverse variance weighted	2	-0.54	0.25	0.031	0.58
DMR144984812	eqtl-a-ENSG00000112335	DGWAS-3165	SNX3	Deviated nasal septum	Inverse variance weighted	2	-0.27	0.13	0.031	0.76
DMR146444771	eqtl-a-ENSG00000112335	DGWAS-3195	SNX3	Dental caries 1, only avohilmo	Inverse variance weighted	2	-0.13	0.05	0.006	0.88
DMR146486038	eqtl-a-ENSG00000112335	DGWAS-3196	SNX3	Dental caries 2	Inverse variance weighted	2	-0.21	0.09	0.021	0.81
DMR147229868	eqtl-a-ENSG00000112335	DGWAS-3210	SNX3	Crowding of teeth, including avohilmo	Inverse variance weighted	2	-0.58	0.28	0.039	0.56
DMR147643313	eqtl-a-ENSG00000112335	DGWAS-3219	SNX3	Distal bite , including avohilmo	Inverse variance weighted	2	-1.07	0.49	0.03	0.34
DMR148387273	eqtl-a-ENSG00000112335	DGWAS-3236	SNX3	Gingival hyperplasia	Inverse variance weighted	2	2.03	0.69	0.0034	7.58
DMR149122607	eqtl-a-ENSG00000112335	DGWAS-3250	SNX3	Irritable bowel syndrome	Inverse variance weighted	2	-0.49	0.16	0.0022	0.61
DMR149328928	eqtl-a-ENSG00000112335	DGWAS-3255	SNX3	Intussusception	Inverse variance weighted	2	-1.46	0.56	0.0089	0.23
DMR150525331	eqtl-a-ENSG00000112335	DGWAS-3279	SNX3	Ulcer of oesophagus	Inverse variance weighted	2	-0.69	0.29	0.019	0.5
DMR152709290	eqtl-a-ENSG00000112335	DGWAS-3322	SNX3	Peptic ulcer	Inverse variance weighted	2	-1.97	0.83	0.017	0.14
DMR153121905	eqtl-a-ENSG00000112335	DGWAS-3331	SNX3	Scissor bite , including avohilmo	Inverse variance weighted	2	-1.25	0.59	0.034	0.29
DMR153509343	eqtl-a-ENSG00000112335	DGWAS-334	SNX3	Colour vision deficiencies	Inverse variance weighted	2	-2.95	1.09	0.007	0.05
DMR153592309	eqtl-a-ENSG00000112335	DGWAS-3341	SNX3	Umbilical hernia	Inverse variance weighted	2	0.49	0.15	0.00083	1.64
DMR153917840	eqtl-a-ENSG00000112335	DGWAS-3349	SNX3	Any mental disorder, or suicide (or attempt), or psychic disorders complicating pregnancy, partum or puerperium or nerve system disorders (more control exclusions)	Inverse variance weighted	2	-0.29	0.15	0.042	0.74
DMR154353859	eqtl-a-ENSG00000112335	DGWAS-336	SNX3	Hydrocephalus	Inverse variance weighted	2	0.57	0.27	0.034	1.76
DMR154475078	eqtl-a-ENSG00000112335	DGWAS-3362	SNX3	Personality disorders (more control exclusions)	Inverse variance weighted	2	-0.33	0.15	0.032	0.72
DMR154556280	eqtl-a-ENSG00000112335	DGWAS-3364	SNX3	Schizophrenia or delusion (more control exclusions)	Inverse variance weighted	2	-0.46	0.17	0.0069	0.63
DMR155247122	eqtl-a-ENSG00000112335	DGWAS-3380	SNX3	Apocrine sweat disorders, other sweat gland disorders	Inverse variance weighted	2	-3.35	1.32	0.011	0.04
DMR157360047	eqtl-a-ENSG00000112335	DGWAS-3422	SNX3	Other and unspecified hypertrophic disorders of skin	Inverse variance weighted	2	-2.38	1.11	0.032	0.09
DMR157967607	eqtl-a-ENSG00000112335	DGWAS-3434	SNX3	Livedoid vasculitis	Inverse variance weighted	2	3.36	1.44	0.02	28.89
DMR158008874	eqtl-a-ENSG00000112335	DGWAS-3435	SNX3	Other and unspecified localized connective tissue disorders	Inverse variance weighted	2	3.45	1.13	0.0022	31.43
DMR158814980	eqtl-a-ENSG00000112335	DGWAS-3451	SNX3	Other disorders of skin and subcutaneous tissue, not elsewhere classified	Inverse variance weighted	2	0.45	0.21	0.029	1.57
DMR160446056	eqtl-a-ENSG00000112335	DGWAS-3485	SNX3	Scar conditions and fibrosis of skin	Inverse variance weighted	2	-1.17	0.42	0.0052	0.31
DMR161148904	eqtl-a-ENSG00000112335	DGWAS-35	SNX3	Other heart diseases	Inverse variance weighted	2	0.17	0.08	0.03	1.18
DMR161515948	eqtl-a-ENSG00000112335	DGWAS-3506	SNX3	Other acquired deformities of ankle and foot	Inverse variance weighted	2	1.81	0.92	0.048	6.13
DMR162330541	eqtl-a-ENSG00000112335	DGWAS-3521	SNX3	Atlantoaxial subluxation	Inverse variance weighted	2	2.68	1.03	0.0088	14.65
DMR164832554	eqtl-a-ENSG00000112335	DGWAS-1255	SNX3	Thrombotic microangiopathy	Inverse variance weighted	2	2.11	0.87	0.015	8.28
DMR165491307	eqtl-a-ENSG00000112335	DGWAS-3585	SNX3	Gluteal tendinitis	Inverse variance weighted	2	1.3	0.43	0.0024	3.67
DMR165822914	eqtl-a-ENSG00000112335	DGWAS-3591	SNX3	Thrombotic microangiopathy	Inverse variance weighted	2	2.36	0.88	0.0074	10.56
DMR167259498	eqtl-a-ENSG00000112335	DGWAS-3619	SNX3	Other specified disorders of muscle	Inverse variance weighted	2	0.94	0.47	0.045	2.56
DMR168007563	eqtl-a-ENSG00000112335	DGWAS-1261	SNX3	Other specified/unspecified deforming dorsopathies	Inverse variance weighted	2	1.19	0.55	0.031	3.29
DMR168393071	eqtl-a-ENSG00000112335	DGWAS-3643	SNX3	Panniculitis affecting regions of neck and back	Inverse variance weighted	2	-1.18	0.53	0.026	0.31
DMR169213211	eqtl-a-ENSG00000112335	DGWAS-366	SNX3	Keratoconus	Inverse variance weighted	2	-1.4	0.51	0.0056	0.25
DMR171417718	eqtl-a-ENSG00000112335	DGWAS-3700	SNX3	Other/unspecified synovitis and tenosynovitis	Inverse variance weighted	2	0.45	0.22	0.042	1.57
DMR171872536	eqtl-a-ENSG00000112335	DGWAS-371	SNX3	Adrenocortical insufficiency	Inverse variance weighted	2	-1.08	0.51	0.035	0.34
DMR172659396	eqtl-a-ENSG00000112335	DGWAS-3725	SNX3	Atypical mycobacterium lung infection	Inverse variance weighted	2	2.17	0.79	0.0061	8.74
DMR173238572	eqtl-a-ENSG00000112335	DGWAS-3737	SNX3	Calculus of kidney and ureter	Inverse variance weighted	2	0.39	0.14	0.0055	1.47
DMR175845521	eqtl-a-ENSG00000112335	DGWAS-1277	SNX3	Other acquired deformities of ankle and foot	Inverse variance weighted	2	2.07	0.88	0.019	7.91
DMR176176986	eqtl-a-ENSG00000112335	DGWAS-3795	SNX3	Isolated proteinuria with specified morphological lesion	Inverse variance weighted	2	1.57	0.79	0.047	4.8
DMR177129776	eqtl-a-ENSG00000112335	DGWAS-3813	SNX3	Other specified disorders of kidney and ureter	Inverse variance weighted	2	1.1	0.45	0.016	2.99
DMR178040625	eqtl-a-ENSG00000112335	DGWAS-3831	SNX3	Other disorders of prostate	Inverse variance weighted	2	-1.13	0.42	0.0077	0.32
DMR178081892	eqtl-a-ENSG00000112335	DGWAS-3832	SNX3	Inflammatory diseases of prostate (prostatitis)	Inverse variance weighted	2	-0.54	0.23	0.017	0.59
DMR178123338	eqtl-a-ENSG00000112335	DGWAS-1281	SNX3	Cholinergic urticaria	Inverse variance weighted	2	2.38	1.09	0.03	10.77
DMR179365090	eqtl-a-ENSG00000112335	DGWAS-3858	SNX3	HSIL lesion of the vulva	Inverse variance weighted	2	-1.44	0.68	0.035	0.24
DMR179489559	eqtl-a-ENSG00000112335	DGWAS-1284	SNX3	Scar conditions and fibrosis of skin	Inverse variance weighted	2	-1.03	0.4	0.0098	0.36
DMR179778820	eqtl-a-ENSG00000112335	DGWAS-3866	SNX3	Non-allergic asthma (mode) (more control exclusions)	Inverse variance weighted	2	0.4	0.16	0.012	1.49
DMR180399617	eqtl-a-ENSG00000112335	DGWAS-1571	SNX3	Cauda equina syndrome	Inverse variance weighted	2	-1.91	0.73	0.0088	0.15
DMR180483652	eqtl-a-ENSG00000112335	DGWAS-3879	SNX3	Complications predominantly related to the puerperium	Inverse variance weighted	2	-0.37	0.15	0.011	0.69
DMR180567019	eqtl-a-ENSG00000112335	DGWAS-3880	SNX3	Other abnormal products of conception	Inverse variance weighted	2	0.27	0.13	0.041	1.3
DMR181104903	eqtl-a-ENSG00000112335	DGWAS-3891	SNX3	False labour	Inverse variance weighted	2	-0.35	0.12	0.0042	0.71
DMR181684014	eqtl-a-ENSG00000112335	DGWAS-3902	SNX3	Labour and delivery complicated by intrapartum haemorrhage, not elsewhere classified	Inverse variance weighted	2	-0.71	0.35	0.044	0.49
DMR183504732	eqtl-a-ENSG00000112335	DGWAS-3939	SNX3	Hydatidiform mole	Inverse variance weighted	2	1.38	0.69	0.047	3.97
DMR183794966	eqtl-a-ENSG00000112335	DGWAS-3944	SNX3	Preterm labour and delivery	Inverse variance weighted	2	-0.31	0.15	0.038	0.73
DMR184581336	eqtl-a-ENSG00000112335	DGWAS-396	SNX3	Deviated nasal septum	Inverse variance weighted	2	-0.25	0.12	0.038	0.78
DMR184747043	eqtl-a-ENSG00000112335	DGWAS-3963	SNX3	Cardiovascular disorders originating in the perinatal period	Inverse variance weighted	2	2.74	1.19	0.021	15.55
DMR184953378	eqtl-a-ENSG00000112335	DGWAS-3968	SNX3	Fetus and newborn affected by maternal factors and by complications of pregnancy, labour and delivery	Inverse variance weighted	2	-1.89	0.83	0.023	0.15
DMR185493149	eqtl-a-ENSG00000112335	DGWAS-3977	SNX3	Pain (limb, back, neck, head abdominally)	Inverse variance weighted	2	-0.1	0.04	0.024	0.9
DMR186486849	eqtl-a-ENSG00000112335	DGWAS-3996	SNX3	Cleft hard palate NOS	Inverse variance weighted	2	2.55	1.19	0.032	12.82
DMR187439094	eqtl-a-ENSG00000112335	DGWAS-4013	SNX3	Congenital malformations of eye, ear, face and neck	Inverse variance weighted	2	-0.68	0.31	0.027	0.51
DMR188970958	eqtl-a-ENSG00000112335	DGWAS-4044	SNX3	Other congenital malformations of face and neck	Inverse variance weighted	2	-1.15	0.48	0.016	0.32
DMR189177472	eqtl-a-ENSG00000112335	DGWAS-1302	SNX3	Other disorders of skin and subcutaneous tissue, not elsewhere classified	Inverse variance weighted	2	0.5	0.2	0.012	1.65
DMR189219397	eqtl-a-ENSG00000112335	DGWAS-4049	SNX3	Other congenital malformations of limb(s)	Inverse variance weighted	2	1.9	0.94	0.043	6.67
DMR189877097	eqtl-a-ENSG00000112335	DGWAS-4060	SNX3	Other osteochondrodysplasias	Inverse variance weighted	2	2.19	0.93	0.018	8.91
DMR190000898	eqtl-a-ENSG00000112335	DGWAS-4063	SNX3	Renal agenesis and other reduction defects of kidney	Inverse variance weighted	2	-3.06	1.19	0.0098	0.05
DMR191277727	eqtl-a-ENSG00000112335	DGWAS-4089	SNX3	Use of hypnotics and sedatives	Inverse variance weighted	2	-0.12	0.06	0.04	0.88
DMR191319149	eqtl-a-ENSG00000112335	DGWAS-409	SNX3	Migraine	Inverse variance weighted	2	0.25	0.1	0.011	1.28
DMR191772675	eqtl-a-ENSG00000112335	DGWAS-4099	SNX3	Smoking	Inverse variance weighted	2	0.48	0.24	0.046	1.62
DMR192103774	eqtl-a-ENSG00000112335	DGWAS-4104	SNX3	Fracture of foot, except ankle	Inverse variance weighted	2	-0.33	0.16	0.034	0.72
DMR193340246	eqtl-a-ENSG00000112335	DGWAS-1310	SNX3	Other and unspecified localized connective tissue disorders	Inverse variance weighted	2	3.18	1.1	0.004	24.14
DMR193795336	eqtl-a-ENSG00000112335	DGWAS-1311	SNX3	Livedoid vasculitis	Inverse variance weighted	2	3.72	1.41	0.0083	41.25
DMR195505473	eqtl-a-ENSG00000112335	DGWAS-1315	SNX3	Other and unspecified hypertrophic disorders of skin	Inverse variance weighted	2	-2.82	0.94	0.0025	0.06
DMR195673783	eqtl-a-ENSG00000112335	DGWAS-420	SNX3	Benign neoplasm: Appendix	Inverse variance weighted	2	-1.83	0.81	0.024	0.16
DMR198589093	eqtl-a-ENSG00000112335	DGWAS-4301	SNX3	Illnesses of father: Heart disease	Inverse variance weighted	2	-0.03	0.02	0.03	0.97
DMR198631767	eqtl-a-ENSG00000112335	DGWAS-4305	SNX3	Illnesses of father: Heart disease	Inverse variance weighted	2	-0.03	0.01	0.017	0.97
DMR203409870	eqtl-a-ENSG00000112335	DGWAS-4433	SNX3	Diagnoses - main ICD10: F43 Reaction to severe stress, and adjustment disorders	Inverse variance weighted	2	0	0	0.0065	1
DMR204433297	eqtl-a-ENSG00000112335	DGWAS-4452	SNX3	Mental health problems ever diagnosed by a professional: Autism, Asperger's or autistic spectrum disorder	Inverse variance weighted	2	0	0	0.0064	1
DMR204732532	eqtl-a-ENSG00000112335	DGWAS-4458	SNX3	Other or ill-defined heart diseases	Inverse variance weighted	2	0	0	0.005	1
DMR204775398	eqtl-a-ENSG00000112335	DGWAS-4459	SNX3	Diagnoses - main ICD10: K10 Other diseases of jaws	Inverse variance weighted	2	0	0	0.0016	1
DMR206397951	eqtl-a-ENSG00000112335	DGWAS-4495	SNX3	Diagnoses - main ICD10: D38 Neoplasm of uncertain or unknown behaviour of middle ear and respiratory and intrathoracic organs	Inverse variance weighted	2	0	0	0.043	1
DMR207978140	eqtl-a-ENSG00000112335	DGWAS-4527	SNX3	Non-cancer illness code, self-reported: cervical polyps	Inverse variance weighted	2	0	0	0.0096	1
DMR208191712	eqtl-a-ENSG00000112335	DGWAS-4531	SNX3	Illnesses of siblings: Breast cancer	Inverse variance weighted	2	0.02	0.01	0.041	1.02
DMR208787819	eqtl-a-ENSG00000112335	DGWAS-1340	SNX3	Apocrine sweat disorders, other sweat gland disorders	Inverse variance weighted	2	-3.13	1.24	0.012	0.04
DMR210282432	eqtl-a-ENSG00000112335	DGWAS-4571	SNX3	Non-cancer illness code, self-reported: ureteric obstruction/hydronephrosis	Inverse variance weighted	2	0	0	0.0084	1
DMR210625373	eqtl-a-ENSG00000112335	DGWAS-4579	SNX3	Diagnoses - main ICD10: I24 Other acute ischaemic heart diseases	Inverse variance weighted	2	0	0	0.033	1
DMR210923925	eqtl-a-ENSG00000112335	DGWAS-4584	SNX3	Non-cancer illness code, self-reported: macular degeneration	Inverse variance weighted	2	0	0	0.036	1
DMR211735202	eqtl-a-ENSG00000112335	DGWAS-460	SNX3	Other and unspecified polyneuropathies, also in other diseases	Inverse variance weighted	2	-0.37	0.18	0.035	0.69
DMR211906026	eqtl-a-ENSG00000112335	DGWAS-4603	SNX3	Diagnoses - main ICD10: K09 Cysts of oral region, not elsewhere classified	Inverse variance weighted	2	0	0	0.035	1
DMR211948891	eqtl-a-ENSG00000112335	DGWAS-4604	SNX3	Non-cancer illness code, self-reported: polycystic kidney	Inverse variance weighted	2	0	0	0.039	1
DMR213142988	eqtl-a-ENSG00000112335	DGWAS-4629	SNX3	Cerebral aneurysm, nonruptured	Inverse variance weighted	2	0	0	0.046	1
DMR215365150	eqtl-a-ENSG00000112335	DGWAS-4674	SNX3	Diagnoses - main ICD10: I87 Other disorders of veins	Inverse variance weighted	2	0	0	0.0067	1
DMR215408019	eqtl-a-ENSG00000112335	DGWAS-4675	SNX3	Childhood allergy (age < 16)	Inverse variance weighted	2	0	0	0.043	1
DMR216645285	eqtl-a-ENSG00000112335	DGWAS-4702	SNX3	Mental health problems ever diagnosed by a professional: A personality disorder	Inverse variance weighted	2	0.01	0	0.011	1.01
DMR216859451	eqtl-a-ENSG00000112335	DGWAS-1356	SNX3	Scissor bite	Inverse variance weighted	2	-1.34	0.54	0.013	0.26
DMR217671023	eqtl-a-ENSG00000112335	DGWAS-4724	SNX3	Disorders of lens	Inverse variance weighted	2	0.01	0.01	0.03	1.01
DMR217841594	eqtl-a-ENSG00000112335	DGWAS-1000	SNX3	Pure hyperglyceridaemia	Inverse variance weighted	2	-1.13	0.54	0.037	0.32
DMR219590396	eqtl-a-ENSG00000112335	DGWAS-4759	SNX3	Non-cancer illness code, self-reported: shingles	Inverse variance weighted	2	0	0	0.0096	1
DMR219846701	eqtl-a-ENSG00000112335	DGWAS-1361	SNX3	Peptic ulcer	Inverse variance weighted	2	-2.02	0.8	0.011	0.13
DMR221128242	eqtl-a-ENSG00000112335	DGWAS-4792	SNX3	Diabetic hypoglycemia	Inverse variance weighted	2	0	0	0.026	1
DMR222962684	eqtl-a-ENSG00000112335	DGWAS-483	SNX3	Smoking	Inverse variance weighted	2	0.65	0.23	0.0047	1.92
DMR223389945	eqtl-a-ENSG00000112335	DGWAS-4838	SNX3	Diagnoses - main ICD10: I67 Other cerebrovascular diseases	Inverse variance weighted	2	0	0	0.013	1
DMR223774085	eqtl-a-ENSG00000112335	DGWAS-4845	SNX3	Diagnoses - main ICD10: C44 Other malignant neoplasms of skin	Inverse variance weighted	2	-0.01	0.01	0.016	0.99
DMR224073337	eqtl-a-ENSG00000112335	DGWAS-4852	SNX3	Diagnoses - main ICD10: D09 Carcinoma in situ of other and unspecified sites	Inverse variance weighted	2	0	0	0.049	1
DMR224371718	eqtl-a-ENSG00000112335	DGWAS-4859	SNX3	Diagnoses - main ICD10: D21 Other benign neoplasms of connective and other soft tissue	Inverse variance weighted	2	0	0	0.016	1
DMR225098019	eqtl-a-ENSG00000112335	DGWAS-1371	SNX3	Ulcer of oesophagus	Inverse variance weighted	2	-0.64	0.28	0.025	0.53
DMR225995328	eqtl-a-ENSG00000112335	DGWAS-4894	SNX3	Illnesses of siblings: Alzheimer's disease/dementia	Inverse variance weighted	2	0.01	0	0.027	1.01
DMR226251145	eqtl-a-ENSG00000112335	DGWAS-49	SNX3	Myotonic disorders	Inverse variance weighted	2	2.64	0.8	0.001	14.03
DMR227521183	eqtl-a-ENSG00000112335	DGWAS-4925	SNX3	Diagnoses - main ICD10: I61 Intracerebral haemorrhage	Inverse variance weighted	2	0	0	0.028	1
DMR228718086	eqtl-a-ENSG00000112335	DGWAS-495	SNX3	Non-allergic asthma (mode) (more control exclusions)	Inverse variance weighted	2	0.37	0.15	0.016	1.45
DMR229230696	eqtl-a-ENSG00000112335	DGWAS-496	SNX3	Other disorders of prostate	Inverse variance weighted	2	-1.11	0.41	0.0069	0.33
DMR231791091	eqtl-a-ENSG00000112335	DGWAS-5009	SNX3	Non-cancer illness code, self-reported: urinary tract infection/kidney infection	Inverse variance weighted	2	0	0	0.037	1
DMR232211713	eqtl-a-ENSG00000112335	DGWAS-1385	SNX3	Intussusception	Inverse variance weighted	2	-1.24	0.53	0.02	0.29
DMR233876883	eqtl-a-ENSG00000112335	DGWAS-5050	SNX3	Diagnoses - main ICD10: I35 Nonrheumatic aortic valve disorders	Inverse variance weighted	2	0	0	0.034	1
DMR234090914	eqtl-a-ENSG00000112335	DGWAS-1389	SNX3	Irritable bowel syndrome	Inverse variance weighted	2	-0.39	0.14	0.0037	0.68
DMR234988181	eqtl-a-ENSG00000112335	DGWAS-5073	SNX3	Non-cancer illness code, self-reported: atrial fibrillation	Inverse variance weighted	2	-0.01	0	0.034	0.99
DMR235885198	eqtl-a-ENSG00000112335	DGWAS-5093	SNX3	Diagnoses - main ICD10: K10 Other diseases of jaws	Inverse variance weighted	2	0	0	0.00037	1
DMR236482005	eqtl-a-ENSG00000112335	DGWAS-5103	SNX3	Non-cancer illness code, self-reported: allergy/hypersensitivity/anaphylaxis	Inverse variance weighted	2	0.01	0	0.0072	1.01
DMR237079864	eqtl-a-ENSG00000112335	DGWAS-5114	SNX3	Diagnoses - main ICD10: D22 Melanocytic naevi	Inverse variance weighted	2	-0.01	0	0.0053	0.99
DMR237635305	eqtl-a-ENSG00000112335	DGWAS-5125	SNX3	Diagnoses - main ICD10: D14 Benign neoplasm of middle ear and respiratory system	Inverse variance weighted	2	0	0	0.02	1
DMR237763305	eqtl-a-ENSG00000112335	DGWAS-5128	SNX3	Disorders of lens	Inverse variance weighted	2	0.01	0	0.0039	1.01
DMR239557402	eqtl-a-ENSG00000112335	DGWAS-5162	SNX3	Pregnancy hypertension	Inverse variance weighted	2	0	0	0.032	1
DMR239600271	eqtl-a-ENSG00000112335	DGWAS-5163	SNX3	Hypertension complicating pregnancy, childbirth, and the puerperium	Inverse variance weighted	2	0	0	0.032	1
DMR241477787	eqtl-a-ENSG00000112335	DGWAS-5201	SNX3	Diagnoses - main ICD10: J96 Respiratory failure, not elsewhere classified	Inverse variance weighted	2	0	0	0.048	1
DMR241776152	eqtl-a-ENSG00000112335	DGWAS-5206	SNX3	Non-cancer illness code, self-reported: ureteric obstruction/hydronephrosis	Inverse variance weighted	2	0	0	0.047	1
DMR242545282	eqtl-a-ENSG00000112335	DGWAS-5223	SNX3	Non-cancer illness code, self-reported: polio / poliomyelitis	Inverse variance weighted	2	0	0	0.023	1
DMR242887267	eqtl-a-ENSG00000112335	DGWAS-523	SNX3	Disorders of vestibular function (Vertigo)	Inverse variance weighted	2	0.25	0.11	0.022	1.28
DMR245792668	eqtl-a-ENSG00000112335	DGWAS-5289	SNX3	Non-cancer illness code, self-reported: shingles	Inverse variance weighted	2	0	0	0.008	1
DMR247329340	eqtl-a-ENSG00000112335	DGWAS-5317	SNX3	Diagnoses - main ICD10: I67 Other cerebrovascular diseases	Inverse variance weighted	2	0	0	0.042	1
DMR249934941	eqtl-a-ENSG00000112335	DGWAS-537	SNX3	Divergent concomitant strabismus	Inverse variance weighted	2	0.72	0.25	0.0044	2.06
DMR251546604	eqtl-a-ENSG00000112335	DGWAS-540	SNX3	Graves ophthalmopathy	Inverse variance weighted	2	1.18	0.52	0.022	3.26
DMR252133446	eqtl-a-ENSG00000112335	DGWAS-5410	SNX3	Pregnancy hypertension	Inverse variance weighted	2	0	0	0.03	1
DMR252176315	eqtl-a-ENSG00000112335	DGWAS-5411	SNX3	Hypertension complicating pregnancy, childbirth, and the puerperium	Inverse variance weighted	2	0	0	0.03	1
DMR252603235	eqtl-a-ENSG00000112335	DGWAS-542	SNX3	Migraine with aura	Inverse variance weighted	2	0.4	0.14	0.0044	1.5
DMR252945535	eqtl-a-ENSG00000112335	DGWAS-5427	SNX3	Non-cancer illness code, self-reported: trapped nerve/compressed nerve	Inverse variance weighted	2	0	0	0.011	1
DMR253586123	eqtl-a-ENSG00000112335	DGWAS-5439	SNX3	Non-cancer illness code, self-reported: allergy/hypersensitivity/anaphylaxis	Inverse variance weighted	2	0.01	0	0.0046	1.01
DMR254398299	eqtl-a-ENSG00000112335	DGWAS-5455	SNX3	Diagnoses - main ICD10: I47 Paroxysmal tachycardia	Inverse variance weighted	2	0	0	0.034	1
DMR255162618	eqtl-a-ENSG00000112335	DGWAS-1429	SNX3	Thromboangiitis obliterans	Inverse variance weighted	2	-3.2	1.32	0.016	0.04
DMR255425639	eqtl-a-ENSG00000112335	DGWAS-5480	SNX3	Rheumatoid arthritis	Wald ratio	1	-0.65	0.32	0.045	0.52
DMR255935303	eqtl-a-ENSG00000112335	DGWAS-1430	SNX3	Secondary right heart disease	Inverse variance weighted	2	-0.89	0.4	0.025	0.41
DMR259743072	eqtl-a-ENSG00000112335	DGWAS-5612	SNX3	Appendicular lean mass	Inverse variance weighted	2	0.12	0.04	0.0019	1.13
DMR262269384	eqtl-a-ENSG00000112335	DGWAS-1450	SNX3	Suppurative otitis media, unspecified	Inverse variance weighted	2	1.02	0.48	0.033	2.79
DMR263321953	eqtl-a-ENSG00000112335	DGWAS-575	SNX3	Viral agents as the cause of diseases classified to other chapters	Inverse variance weighted	2	-1.61	0.56	0.0039	0.2
DMR263604075	eqtl-a-ENSG00000112335	DGWAS-1043	SNX3	Malignant neoplasm of small intestine (controls excluding all cancers)	Inverse variance weighted	2	1.23	0.59	0.039	3.41
DMR264627505	eqtl-a-ENSG00000112335	DGWAS-5786	SNX3	Laryngeal cancer	Wald ratio	1	0	0	0.005	1
DMR264700674	eqtl-a-ENSG00000112335	DGWAS-5788	SNX3	Liver & bile duct cancer	Wald ratio	1	0	0	0.041	1
DMR264888237	eqtl-a-ENSG00000112335	DGWAS-5792	SNX3	Lymphoid leukaemia	Inverse variance weighted	2	0	0	0.015	1
DMR270514187	eqtl-a-ENSG00000112335	DGWAS-597	SNX3	False labour	Inverse variance weighted	2	-0.25	0.11	0.028	0.78
DMR270768770	eqtl-a-ENSG00000112335	DGWAS-1474	SNX3	Disorder of visual pathways, unspecified	Inverse variance weighted	2	5.39	1.89	0.0044	218.87
DMR272466321	eqtl-a-ENSG00000112335	DGWAS-6012	SNX3	Respiratory or ear-nose-throat disease	Inverse variance weighted	2	0.02	0.01	0.022	1.02
DMR272634550	eqtl-a-ENSG00000112335	DGWAS-6016	SNX3	Hepatitis, not otherwise specified (PheCode 70.9)	Inverse variance weighted	2	2.35	0.93	0.012	10.5
DMR274028110	eqtl-a-ENSG00000112335	DGWAS-6044	SNX3	Malignant neoplasm of retroperitoneum and peritoneum (PheCode 159.4)	Inverse variance weighted	2	2.19	1.05	0.037	8.96
DMR276272387	eqtl-a-ENSG00000112335	DGWAS-6090	SNX3	Cancer code, self-reported: larynx/throat cancer (UKB data field 20001_1006)	Inverse variance weighted	2	-2.45	0.79	0.0019	0.09
DMR276947918	eqtl-a-ENSG00000112335	DGWAS-6104	SNX3	Cancer code, self-reported: uterine/endometrial cancer (UKB data field 20001_1040)	Inverse variance weighted	2	0.89	0.43	0.037	2.42
DMR277159144	eqtl-a-ENSG00000112335	DGWAS-6109	SNX3	Cancer code, self-reported: leukaemia (UKB data field 20001_1048)	Inverse variance weighted	2	2.1	1	0.035	8.19
DMR280291855	eqtl-a-ENSG00000112335	DGWAS-6170	SNX3	Lymphoid leukemia, chronic (PheCode 204.12)	Inverse variance weighted	2	2.32	0.76	0.0024	10.16
DMR281051952	eqtl-a-ENSG00000112335	DGWAS-6186	SNX3	Substances taken for depression: Medication prescribed to you (for at least two weeks) (UKB data field 20546_3)	Inverse variance weighted	2	-0.2	0.09	0.028	0.81
DMR281474037	eqtl-a-ENSG00000112335	DGWAS-6194	SNX3	Methods of self-harm used: Ingesting a medication in excess of the normal dose (UKB data field 20553_4)	Inverse variance weighted	2	0.49	0.24	0.04	1.64
DMR281853619	eqtl-a-ENSG00000112335	DGWAS-6200	SNX3	Benign neoplasm of respiratory and intrathoracic organs (PheCode 212)	Inverse variance weighted	2	-1.66	0.76	0.029	0.19
DMR285355598	eqtl-a-ENSG00000112335	DGWAS-627	SNX3	Atlantoaxial subluxation	Inverse variance weighted	2	2.54	0.97	0.0087	12.66
DMR285439955	eqtl-a-ENSG00000112335	DGWAS-1503	SNX3	Exophthalmic conditions	Inverse variance weighted	2	-1.73	0.77	0.024	0.18
DMR285482069	eqtl-a-ENSG00000112335	DGWAS-6271	SNX3	Transient mental disorders due to conditions classified elsewhere (PheCode 291.1)	Inverse variance weighted	2	-2.84	1.35	0.036	0.06
DMR286157904	eqtl-a-ENSG00000112335	DGWAS-6286	SNX3	Anxiety disorders (PheCode 300)	Inverse variance weighted	2	2.43	1.07	0.023	11.37
DMR287888955	eqtl-a-ENSG00000112335	DGWAS-6319	SNX3	Epilepsy, recurrent seizures, convulsions (PheCode 345)	Inverse variance weighted	2	-1	0.51	0.05	0.37
DMR288817513	eqtl-a-ENSG00000112335	DGWAS-6337	SNX3	Corneal dystrophy (PheCode 364.5)	Inverse variance weighted	2	2.84	1.29	0.027	17.2
DMR289070893	eqtl-a-ENSG00000112335	DGWAS-6342	SNX3	Cataract (PheCode 366)	Inverse variance weighted	2	0.31	0.12	0.0095	1.37
DMR290506654	eqtl-a-ENSG00000112335	DGWAS-1513	SNX3	Chronic conjunctivitis	Inverse variance weighted	2	0.97	0.45	0.033	2.63
DMR292026851	eqtl-a-ENSG00000112335	DGWAS-640	SNX3	Allergic contact dermatitis	Inverse variance weighted	2	0.44	0.2	0.026	1.55
DMR292533601	eqtl-a-ENSG00000112335	DGWAS-641	SNX3	Cutaneous abscess, furuncle and carbuncle	Inverse variance weighted	2	0.32	0.14	0.026	1.38
DMR292617960	eqtl-a-ENSG00000112335	DGWAS-6411	SNX3	ICD10 C32.0: Malignant neoplasm of glottis	Inverse variance weighted	2	-4.45	1.12	6.8e-05	0.01
DMR294686617	eqtl-a-ENSG00000112335	DGWAS-1521	SNX3	Blindness, monocular	Inverse variance weighted	2	-2.25	0.85	0.0086	0.11
DMR295108946	eqtl-a-ENSG00000112335	DGWAS-646	SNX3	Any mental disorder, or suicide (or attempt), or psychic disorders complicating pregnancy, partum or puerperium or nerve system disorders (more control exclusions)	Inverse variance weighted	2	-0.32	0.14	0.022	0.73
DMR295193165	eqtl-a-ENSG00000112335	DGWAS-6460	SNX3	ICD10 C91.1: Chronic lymphocytic leukemia of B-cell type	Inverse variance weighted	2	1.38	0.63	0.029	3.99
DMR295531214	eqtl-a-ENSG00000112335	DGWAS-6468	SNX3	ICD10 D03.7: Melanoma in situ of lower limb, including hip	Inverse variance weighted	2	-1.86	0.9	0.039	0.16
DMR297376033	eqtl-a-ENSG00000112335	DGWAS-6504	SNX3	Coronary atherosclerosis (PheCode 411.4)	Inverse variance weighted	2	0.24	0.12	0.045	1.27
DMR298347045	eqtl-a-ENSG00000112335	DGWAS-1050	SNX3	Other specific arthropathies	Inverse variance weighted	2	1.26	0.54	0.02	3.54
DMR302864026	eqtl-a-ENSG00000112335	DGWAS-6611	SNX3	Pleurisy; pleural effusion (PheCode 507)	Inverse variance weighted	2	-0.7	0.33	0.033	0.5
DMR303159225	eqtl-a-ENSG00000112335	DGWAS-6614	SNX3	Respiratory insufficiency (PheCode 509.2)	Inverse variance weighted	2	-1.84	0.93	0.047	0.16
DMR303666009	eqtl-a-ENSG00000112335	DGWAS-6624	SNX3	Symptoms involving respiratory system and other chest symptoms (PheCode 519.9)	Inverse variance weighted	2	-2.31	1.05	0.028	0.1
DMR304130531	eqtl-a-ENSG00000112335	DGWAS-6633	SNX3	Cysts of the jaws (PheCode 526.1)	Inverse variance weighted	2	-1.81	0.86	0.035	0.16
[truncated: 59 more rows]

[truncated: 6 more sheets: ALDH9A1, PSMD2, EXTL3, LLM refined genes, Sum Attribution, Packages]
